# Supplementary material for: A chromosome level genome assembly of Pseudoroegneria Libanotica reveals a key Kcs gene involves in the cuticular wax elongation for drought resistance
Source: BMC Genomics. 2024 Mar 6;25:253. doi: 10.1186/s12864-024-10140-5 (PMC10916072; doi:10.1186/s12864-024-10140-5)
Supplement: Supplementary file 4 — Supplementary Material 4 [file 12864_2024_10140_MOESM4_ESM.xlsx]

## Sheet: Sheet1
Supplementary Table 10 Non-coding RNAs in the assembly of Pse. libanotica
Type		Number	Average length (bp)	Total length (bp)	Percentage in genome (%)
miRNA		18438	120.72	2225822	0.074458
tRNA		1483	74.36	110270	0.003689
rRNA	18S	50	595.7	29785	0.000996
	28S	53	117.68	6237	0.000209
	5.8S	15	127.07	1906	6.4e-05
	5S	355	96.15	34133	0.001142
	totally	473	152.35	72061	0.002411
snRNA	CD-box	1004	121.33	121816	0.004075
	HACA-box	125	132.89	16611	0.000556
	splicing	296	152.02	44999	0.001505
	totally	1427	128.78	183773	0.006148
