# Supplementary material for: A chromosome level genome assembly of Pseudoroegneria Libanotica reveals a key Kcs gene involves in the cuticular wax elongation for drought resistance
Source: BMC Genomics. 2024 Mar 6;25:253. doi: 10.1186/s12864-024-10140-5 (PMC10916072; doi:10.1186/s12864-024-10140-5)
Supplement: Supplementary file 5 — Supplementary Material 5 [file 12864_2024_10140_MOESM5_ESM.xlsx]

## Sheet: Sheet1
Supplementary Table 11 Statistics of repeat sequence in Pse. libanotica genome via different methods
Method	Repeat Size (bp)	Rate in genome (%)
Trf	107463349	3.59
Repeatmasker	2045136021	68.41
Proteinmasker	475109220	15.89
Total	2141099688	71.62
