# Supplementary material for: A chromosome level genome assembly of Pseudoroegneria Libanotica reveals a key Kcs gene involves in the cuticular wax elongation for drought resistance
Source: BMC Genomics. 2024 Mar 6;25:253. doi: 10.1186/s12864-024-10140-5 (PMC10916072; doi:10.1186/s12864-024-10140-5)
Supplement: Supplementary file 6 — Supplementary Material 6 [file 12864_2024_10140_MOESM6_ESM.xlsx]

## Sheet: Sheet1
Supplementary Table 12 GO anlysis for the unique gene families in Pse. libanotica
GO ID	GO Term	GO Class	P value	Adjusted P value	Number of genes present in this class of all supplied genes	Number of genes present in this class of all reference genes	Number of supplied genes	Number of reference genes	Enrich Direct	GO levl	Gene ID
GO:0005847	mRNA cleavage and polyadenylation specificity factor complex	CC	5.57176e-06	0.00201976	3	4	262	23306	Over	5	evm.model.CTG2928.13,evm.model.CTG550.78,evm.model.CTG8866.1
GO:0006379	mRNA cleavage	BP	5.57176e-06	0.00201976	3	4	262	23306	Over	7	evm.model.CTG2928.13,evm.model.CTG550.78,evm.model.CTG8866.1
GO:0043412	macromolecule modification	BP	6.51878e-05	0.00945223	51	2671	262	23306	Over	5	evm.model.CTG107.149,evm.model.CTG108.106,evm.model.CTG1081.41,evm.model.CTG1114.50,evm.model.CTG1131.18,evm.model.CTG1142.11,evm.model.CTG1373.28,evm.model.CTG1410.8,evm.model.CTG1442.48,evm.model.CTG1464.17,evm.model.CTG150.155,evm.model.CTG1541.72,evm.model.CTG1564.26,evm.model.CTG160.10,evm.model.CTG1648.25,evm.model.CTG171.100,evm.model.CTG1723.7,evm.model.CTG1725.2,evm.model.CTG1983.10,evm.…
GO:0019538	protein metabolic process	BP	8.68073e-05	0.0104892	69	3979	262	23306	Over	4	evm.model.CTG1035.26,evm.model.CTG1037.4,evm.model.CTG1069.97,evm.model.CTG107.149,evm.model.CTG107.50,evm.model.CTG1081.41,evm.model.CTG1114.50,evm.model.CTG1131.18,evm.model.CTG1142.11,evm.model.CTG1154.23,evm.model.CTG1219.1,evm.model.CTG1373.28,evm.model.CTG1410.8,evm.model.CTG1442.48,evm.model.CTG1464.17,evm.model.CTG150.155,evm.model.CTG1506.34,evm.model.CTG1541.72,evm.model.CTG1564.26,evm.…
GO:0044267	cellular protein metabolic process	BP	0.0001329	0.0120898	60	3369	262	23306	Over	5	evm.model.CTG1037.4,evm.model.CTG1069.97,evm.model.CTG107.149,evm.model.CTG107.50,evm.model.CTG1081.41,evm.model.CTG1114.50,evm.model.CTG1131.18,evm.model.CTG1142.11,evm.model.CTG1373.28,evm.model.CTG1410.8,evm.model.CTG1442.48,evm.model.CTG1464.17,evm.model.CTG150.155,evm.model.CTG1506.34,evm.model.CTG1541.72,evm.model.CTG1564.26,evm.model.CTG160.10,evm.model.CTG1648.25,evm.model.CTG171.100,evm.…
GO:0030554	adenyl nucleotide binding	MF	0.000156606	0.0120898	65	3749	262	23306	Over	6	evm.model.CTG1.511,evm.model.CTG102.15,evm.model.CTG107.149,evm.model.CTG1081.41,evm.model.CTG1131.18,evm.model.CTG1131.68,evm.model.CTG1142.11,evm.model.CTG1228.26,evm.model.CTG137.143,evm.model.CTG1373.28,evm.model.CTG14.162,evm.model.CTG1410.8,evm.model.CTG1442.48,evm.model.CTG1464.17,evm.model.CTG150.155,evm.model.CTG1541.72,evm.model.CTG1564.26,evm.model.CTG160.10,evm.model.CTG1648.25,evm.mo…
GO:0006378	mRNA polyadenylation	BP	0.00015898	0.0120898	3	10	262	23306	Over	9	evm.model.CTG2928.13,evm.model.CTG550.78,evm.model.CTG8866.1
GO:0051017	actin filament bundle assembly	BP	0.000216782	0.0120898	3	11	262	23306	Over	5	evm.model.CTG1049.34.2,evm.model.CTG1198.17,evm.model.CTG16.46
GO:0008420	CTD phosphatase activity	MF	0.000216782	0.0120898	3	11	262	23306	Over	9	evm.model.CTG1114.50,evm.model.CTG4946.3,evm.model.CTG5220.3
GO:0070940	dephosphorylation of RNA polymerase II C-terminal domain	BP	0.000216782	0.0120898	3	11	262	23306	Over	8	evm.model.CTG1114.50,evm.model.CTG4946.3,evm.model.CTG5220.3
GO:0006464	cellular protein modification process	BP	0.000266835	0.012897	48	2586	262	23306	Over	6	evm.model.CTG107.149,evm.model.CTG1081.41,evm.model.CTG1114.50,evm.model.CTG1131.18,evm.model.CTG1142.11,evm.model.CTG1373.28,evm.model.CTG1410.8,evm.model.CTG1442.48,evm.model.CTG1464.17,evm.model.CTG150.155,evm.model.CTG1541.72,evm.model.CTG1564.26,evm.model.CTG160.10,evm.model.CTG1648.25,evm.model.CTG171.100,evm.model.CTG1723.7,evm.model.CTG1725.2,evm.model.CTG1983.10,evm.model.CTG2065.10,evm.…
GO:0032559	adenyl ribonucleotide binding	MF	0.000294135	0.013328	64	3745	262	23306	Over	6	evm.model.CTG1.511,evm.model.CTG102.15,evm.model.CTG107.149,evm.model.CTG1081.41,evm.model.CTG1131.18,evm.model.CTG1131.68,evm.model.CTG1142.11,evm.model.CTG1228.26,evm.model.CTG137.143,evm.model.CTG1373.28,evm.model.CTG14.162,evm.model.CTG1410.8,evm.model.CTG1442.48,evm.model.CTG1464.17,evm.model.CTG150.155,evm.model.CTG1541.72,evm.model.CTG1564.26,evm.model.CTG160.10,evm.model.CTG1648.25,evm.mo…
GO:0000166	nucleotide binding	MF	0.000373653	0.0142578	71	4296	262	23306	Over	4	evm.model.CTG1.511,evm.model.CTG102.15,evm.model.CTG107.149,evm.model.CTG1081.41,evm.model.CTG1131.18,evm.model.CTG1131.68,evm.model.CTG1142.11,evm.model.CTG1228.26,evm.model.CTG1331.23,evm.model.CTG137.143,evm.model.CTG1373.28,evm.model.CTG14.162,evm.model.CTG1410.8,evm.model.CTG1442.48,evm.model.CTG1464.17,evm.model.CTG150.155,evm.model.CTG1541.72,evm.model.CTG1564.26,evm.model.CTG160.10,evm.mo…
GO:0036094	small molecule binding	MF	0.000415679	0.0150684	72	4385	262	23306	Over	3	evm.model.CTG1.511,evm.model.CTG102.15,evm.model.CTG107.149,evm.model.CTG1081.41,evm.model.CTG1131.18,evm.model.CTG1131.68,evm.model.CTG1142.11,evm.model.CTG1228.26,evm.model.CTG1331.23,evm.model.CTG137.143,evm.model.CTG1373.28,evm.model.CTG14.162,evm.model.CTG1410.8,evm.model.CTG1442.48,evm.model.CTG1464.17,evm.model.CTG150.155,evm.model.CTG1541.72,evm.model.CTG1564.26,evm.model.CTG160.10,evm.mo…
GO:0016192	vesicle-mediated transport	BP	0.000451645	0.015351	10	243	262	23306	Over	5	evm.model.CTG1176.6,evm.model.CTG1499.34,evm.model.CTG1656.18,evm.model.CTG2422.17,evm.model.CTG3961.1,evm.model.CTG3961.2,evm.model.CTG473.6,evm.model.CTG4800.9,evm.model.CTG850.53.1,evm.model.CTG941.13
GO:0030117	membrane coat	CC	0.000486999	0.015351	5	58	262	23306	Over	3	evm.model.CTG3961.1,evm.model.CTG3961.2,evm.model.CTG4800.9,evm.model.CTG850.53.1,evm.model.CTG941.13
GO:0032549	ribonucleoside binding	MF	0.000650449	0.0176067	66	3988	262	23306	Over	5	evm.model.CTG1.511,evm.model.CTG102.15,evm.model.CTG107.149,evm.model.CTG1081.41,evm.model.CTG1131.18,evm.model.CTG1131.68,evm.model.CTG1142.11,evm.model.CTG1228.26,evm.model.CTG137.143,evm.model.CTG1373.28,evm.model.CTG14.162,evm.model.CTG1410.8,evm.model.CTG1442.48,evm.model.CTG1464.17,evm.model.CTG150.155,evm.model.CTG1541.72,evm.model.CTG1564.26,evm.model.CTG160.10,evm.model.CTG1648.25,evm.mo…
GO:0097367	carbohydrate derivative binding	MF	0.000654089	0.0176067	67	4064	262	23306	Over	3	evm.model.CTG1.511,evm.model.CTG102.15,evm.model.CTG107.149,evm.model.CTG1081.41,evm.model.CTG1131.18,evm.model.CTG1131.68,evm.model.CTG1142.11,evm.model.CTG1228.26,evm.model.CTG1331.23,evm.model.CTG137.143,evm.model.CTG1373.28,evm.model.CTG14.162,evm.model.CTG1410.8,evm.model.CTG1442.48,evm.model.CTG1464.17,evm.model.CTG150.155,evm.model.CTG1541.72,evm.model.CTG1564.26,evm.model.CTG160.10,evm.mo…
GO:0017076	purine nucleotide binding	MF	0.000655699	0.0176067	66	3989	262	23306	Over	5	evm.model.CTG1.511,evm.model.CTG102.15,evm.model.CTG107.149,evm.model.CTG1081.41,evm.model.CTG1131.18,evm.model.CTG1131.68,evm.model.CTG1142.11,evm.model.CTG1228.26,evm.model.CTG137.143,evm.model.CTG1373.28,evm.model.CTG14.162,evm.model.CTG1410.8,evm.model.CTG1442.48,evm.model.CTG1464.17,evm.model.CTG150.155,evm.model.CTG1541.72,evm.model.CTG1564.26,evm.model.CTG160.10,evm.model.CTG1648.25,evm.mo…
GO:0004476	mannose-6-phosphate isomerase activity	MF	0.000744208	0.0192697	2	4	262	23306	Over	6	evm.model.CTG120.49,evm.model.CTG2147.27
GO:0006366	transcription from RNA polymerase II promoter	BP	0.000801747	0.0199516	6	97	262	23306	Over	7	evm.model.CTG1077.17,evm.model.CTG1114.50,evm.model.CTG2200.7.10,evm.model.CTG4946.3,evm.model.CTG5220.3,evm.model.CTG62.67
GO:0032553	ribonucleotide binding	MF	0.000825585	0.0199516	66	4018	262	23306	Over	4	evm.model.CTG1.511,evm.model.CTG102.15,evm.model.CTG107.149,evm.model.CTG1081.41,evm.model.CTG1131.18,evm.model.CTG1131.68,evm.model.CTG1142.11,evm.model.CTG1228.26,evm.model.CTG1331.23,evm.model.CTG137.143,evm.model.CTG1373.28,evm.model.CTG14.162,evm.model.CTG1410.8,evm.model.CTG1442.48,evm.model.CTG1464.17,evm.model.CTG150.155,evm.model.CTG1541.72,evm.model.CTG1564.26,evm.model.CTG160.10,evm.mo…
GO:0043167	ion binding	MF	0.00101879	0.0218267	99	6639	262	23306	Over	3	evm.model.CTG1.511,evm.model.CTG102.15,evm.model.CTG107.149,evm.model.CTG1077.18,evm.model.CTG108.106,evm.model.CTG1081.41,evm.model.CTG1114.50,evm.model.CTG1131.18,evm.model.CTG1131.68,evm.model.CTG1135.8,evm.model.CTG1142.11,evm.model.CTG1179.13,evm.model.CTG120.49,evm.model.CTG1212.26,evm.model.CTG1228.26,evm.model.CTG1331.23,evm.model.CTG137.143,evm.model.CTG1373.28,evm.model.CTG14.162,evm.mo…
GO:0032550	purine ribonucleoside binding	MF	0.0010236	0.0218267	65	3970	262	23306	Over	6	evm.model.CTG1.511,evm.model.CTG102.15,evm.model.CTG107.149,evm.model.CTG1081.41,evm.model.CTG1131.18,evm.model.CTG1131.68,evm.model.CTG1142.11,evm.model.CTG1228.26,evm.model.CTG137.143,evm.model.CTG1373.28,evm.model.CTG14.162,evm.model.CTG1410.8,evm.model.CTG1442.48,evm.model.CTG1464.17,evm.model.CTG150.155,evm.model.CTG1541.72,evm.model.CTG1564.26,evm.model.CTG160.10,evm.model.CTG1648.25,evm.mo…
GO:0032555	purine ribonucleotide binding	MF	0.0010236	0.0218267	65	3970	262	23306	Over	5	evm.model.CTG1.511,evm.model.CTG102.15,evm.model.CTG107.149,evm.model.CTG1081.41,evm.model.CTG1131.18,evm.model.CTG1131.68,evm.model.CTG1142.11,evm.model.CTG1228.26,evm.model.CTG137.143,evm.model.CTG1373.28,evm.model.CTG14.162,evm.model.CTG1410.8,evm.model.CTG1442.48,evm.model.CTG1464.17,evm.model.CTG150.155,evm.model.CTG1541.72,evm.model.CTG1564.26,evm.model.CTG160.10,evm.model.CTG1648.25,evm.mo…
GO:0006904	vesicle docking involved in exocytosis	BP	0.00119113	0.023988	3	19	262	23306	Over	6	evm.model.CTG1176.6,evm.model.CTG1499.34,evm.model.CTG2422.17
GO:0006468	protein phosphorylation	BP	0.00160983	0.0288898	37	1986	262	23306	Over	7	evm.model.CTG107.149,evm.model.CTG1081.41,evm.model.CTG1131.18,evm.model.CTG1142.11,evm.model.CTG1373.28,evm.model.CTG1410.8,evm.model.CTG1442.48,evm.model.CTG1464.17,evm.model.CTG150.155,evm.model.CTG1541.72,evm.model.CTG1564.26,evm.model.CTG160.10,evm.model.CTG1648.25,evm.model.CTG1723.7,evm.model.CTG1725.2,evm.model.CTG1983.10,evm.model.CTG2065.10,evm.model.CTG2163.17,evm.model.CTG22.12,evm.mo…
GO:0005524	ATP binding	MF	0.00164624	0.0288898	51	2986	262	23306	Over	6	evm.model.CTG1.511,evm.model.CTG102.15,evm.model.CTG107.149,evm.model.CTG1081.41,evm.model.CTG1131.18,evm.model.CTG1131.68,evm.model.CTG1142.11,evm.model.CTG1373.28,evm.model.CTG1410.8,evm.model.CTG1442.48,evm.model.CTG1464.17,evm.model.CTG150.155,evm.model.CTG1541.72,evm.model.CTG1564.26,evm.model.CTG160.10,evm.model.CTG1648.25,evm.model.CTG1723.7,evm.model.CTG1751.53,evm.model.CTG1983.10,evm.mo…
GO:0006796	phosphate-containing compound metabolic process	BP	0.00166386	0.0288898	44	2481	262	23306	Over	5	evm.model.CTG1059.2,evm.model.CTG107.149,evm.model.CTG1081.41,evm.model.CTG1114.50,evm.model.CTG1131.18,evm.model.CTG1142.11,evm.model.CTG120.49,evm.model.CTG1373.28,evm.model.CTG1410.8,evm.model.CTG1442.48,evm.model.CTG1464.17,evm.model.CTG150.155,evm.model.CTG1541.72,evm.model.CTG1564.26,evm.model.CTG160.10,evm.model.CTG1648.25,evm.model.CTG1723.7,evm.model.CTG1725.2,evm.model.CTG1983.10,evm.mo…
GO:0004672	protein kinase activity	MF	0.0017576	0.0288898	37	1994	262	23306	Over	6	evm.model.CTG107.149,evm.model.CTG1081.41,evm.model.CTG1131.18,evm.model.CTG1142.11,evm.model.CTG1373.28,evm.model.CTG1410.8,evm.model.CTG1442.48,evm.model.CTG1464.17,evm.model.CTG150.155,evm.model.CTG1541.72,evm.model.CTG1564.26,evm.model.CTG160.10,evm.model.CTG1648.25,evm.model.CTG1723.7,evm.model.CTG1725.2,evm.model.CTG1983.10,evm.model.CTG2065.10,evm.model.CTG2163.17,evm.model.CTG22.12,evm.mo…
GO:0006457	protein folding	BP	0.00176674	0.0288898	5	77	262	23306	Over	6	evm.model.CTG1069.97,evm.model.CTG2804.1,evm.model.CTG3817.14,evm.model.CTG5763.9,evm.model.CTG88.112
GO:0043168	anion binding	MF	0.00178756	0.0288898	70	4428	262	23306	Over	4	evm.model.CTG1.511,evm.model.CTG102.15,evm.model.CTG107.149,evm.model.CTG1081.41,evm.model.CTG1131.18,evm.model.CTG1131.68,evm.model.CTG1142.11,evm.model.CTG1228.26,evm.model.CTG1331.23,evm.model.CTG137.143,evm.model.CTG1373.28,evm.model.CTG14.162,evm.model.CTG1410.8,evm.model.CTG1442.48,evm.model.CTG1464.17,evm.model.CTG150.155,evm.model.CTG1541.72,evm.model.CTG1564.26,evm.model.CTG160.10,evm.mo…
GO:0009298	GDP-mannose biosynthetic process	BP	0.00183301	0.0288898	2	6	262	23306	Over	7	evm.model.CTG120.49,evm.model.CTG2147.27
GO:0004713	protein tyrosine kinase activity	MF	0.00238695	0.0354445	3	24	262	23306	Over	7	evm.model.CTG2163.17,evm.model.CTG2659.7,evm.model.CTG5801.2
GO:0016620	oxidoreductase activity, acting on the aldehyde or oxo group of donors, NAD or NADP as acceptor	MF	0.00239556	0.0354445	4	50	262	23306	Over	5	evm.model.CTG2220.31,evm.model.CTG2430.1,evm.model.CTG304.46,evm.model.CTG6418.2
GO:0006888	ER to Golgi vesicle-mediated transport	BP	0.00269009	0.0385982	3	25	262	23306	Over	6	evm.model.CTG1656.18,evm.model.CTG473.6,evm.model.CTG941.13
GO:0016773	phosphotransferase activity, alcohol group as acceptor	MF	0.00284814	0.0397096	38	2110	262	23306	Over	5	evm.model.CTG1059.2,evm.model.CTG107.149,evm.model.CTG1081.41,evm.model.CTG1131.18,evm.model.CTG1142.11,evm.model.CTG1373.28,evm.model.CTG1410.8,evm.model.CTG1442.48,evm.model.CTG1464.17,evm.model.CTG150.155,evm.model.CTG1541.72,evm.model.CTG1564.26,evm.model.CTG160.10,evm.model.CTG1648.25,evm.model.CTG1723.7,evm.model.CTG1725.2,evm.model.CTG1983.10,evm.model.CTG2065.10,evm.model.CTG2163.17,evm.m…
GO:0051015	actin filament binding	MF	0.00301593	0.0404916	3	26	262	23306	Over	5	evm.model.CTG1049.34.2,evm.model.CTG1198.17,evm.model.CTG16.46
GO:0044451	nucleoplasm part	CC	0.00356247	0.0461213	6	130	262	23306	Over	5	evm.model.CTG2200.7.10,evm.model.CTG2928.13,evm.model.CTG5192.7,evm.model.CTG550.78,evm.model.CTG62.67,evm.model.CTG8866.1
GO:0030120	vesicle coat	CC	0.00413477	0.0491428	3	29	262	23306	Over	4	evm.model.CTG3961.1,evm.model.CTG4800.9,evm.model.CTG941.13
GO:0016301	kinase activity	MF	0.00453991	0.0530877	38	2158	262	23306	Over	5	evm.model.CTG1059.2,evm.model.CTG107.149,evm.model.CTG1081.41,evm.model.CTG1131.18,evm.model.CTG1142.11,evm.model.CTG1373.28,evm.model.CTG1410.8,evm.model.CTG1442.48,evm.model.CTG1464.17,evm.model.CTG150.155,evm.model.CTG1541.72,evm.model.CTG1564.26,evm.model.CTG160.10,evm.model.CTG1648.25,evm.model.CTG1723.7,evm.model.CTG1725.2,evm.model.CTG1983.10,evm.model.CTG2065.10,evm.model.CTG2163.17,evm.m…
GO:0006357	regulation of transcription from RNA polymerase II promoter	BP	0.00522534	0.0553193	4	62	262	23306	Over	7	evm.model.CTG1077.17,evm.model.CTG1114.50,evm.model.CTG4946.3,evm.model.CTG5220.3
GO:0035639	purine ribonucleoside triphosphate binding	MF	0.00549378	0.0553193	52	3211	262	23306	Over	5	evm.model.CTG1.511,evm.model.CTG102.15,evm.model.CTG107.149,evm.model.CTG1081.41,evm.model.CTG1131.18,evm.model.CTG1131.68,evm.model.CTG1142.11,evm.model.CTG1373.28,evm.model.CTG1410.8,evm.model.CTG1442.48,evm.model.CTG1464.17,evm.model.CTG150.155,evm.model.CTG1541.72,evm.model.CTG1564.26,evm.model.CTG160.10,evm.model.CTG1648.25,evm.model.CTG170.241,evm.model.CTG1723.7,evm.model.CTG1751.53,evm.mo…
GO:0006810	transport	BP	0.00581033	0.0577053	33	1829	262	23306	Over	4	evm.model.CTG1.511,evm.model.CTG1176.6,evm.model.CTG1207.5,evm.model.CTG1416.17,evm.model.CTG1499.34,evm.model.CTG1607.12,evm.model.CTG1656.18,evm.model.CTG1805.11,evm.model.CTG2007.9,evm.model.CTG2422.17,evm.model.CTG2486.17,evm.model.CTG2714.2,evm.model.CTG3099.11,evm.model.CTG3168.15,evm.model.CTG3265.17,evm.model.CTG3961.1,evm.model.CTG3961.2,evm.model.CTG4081.18,evm.model.CTG4235.8,evm.model…
GO:0030126	COPI vesicle coat	CC	0.00647609	0.0609762	2	11	262	23306	Over	5	evm.model.CTG3961.1,evm.model.CTG4800.9
GO:0016772	transferase activity, transferring phosphorus-containing groups	MF	0.00762423	0.069908	40	2361	262	23306	Over	4	evm.model.CTG1059.2,evm.model.CTG107.149,evm.model.CTG108.106,evm.model.CTG1081.41,evm.model.CTG1131.18,evm.model.CTG1142.11,evm.model.CTG1373.28,evm.model.CTG1410.8,evm.model.CTG1442.48,evm.model.CTG1464.17,evm.model.CTG150.155,evm.model.CTG1541.72,evm.model.CTG1564.26,evm.model.CTG160.10,evm.model.CTG1648.25,evm.model.CTG1723.7,evm.model.CTG1725.2,evm.model.CTG1983.10,evm.model.CTG2065.10,evm.m…
GO:0005672	transcription factor TFIIA complex	CC	0.00771398	0.069908	2	12	262	23306	Over	6	evm.model.CTG2200.7.10,evm.model.CTG62.67
GO:0051649	establishment of localization in cell	BP	0.00886911	0.079384	11	424	262	23306	Over	4	evm.model.CTG1176.6,evm.model.CTG1499.34,evm.model.CTG1656.18,evm.model.CTG2422.17,evm.model.CTG3265.17,evm.model.CTG3961.1,evm.model.CTG3961.2,evm.model.CTG473.6,evm.model.CTG4800.9,evm.model.CTG850.53.1,evm.model.CTG941.13
GO:0042026	protein refolding	BP	0.0104798	0.0914882	2	14	262	23306	Over	7	evm.model.CTG2804.1,evm.model.CTG5763.9
GO:0031974	membrane-enclosed lumen	CC	0.0106	0.0914882	7	213	262	23306	Over	2	evm.model.CTG2200.7.10,evm.model.CTG2928.13,evm.model.CTG3168.15,evm.model.CTG5192.7,evm.model.CTG550.78,evm.model.CTG62.67,evm.model.CTG8866.1
GO:0044765	single-organism transport	BP	0.0110459	0.0942146	29	1612	262	23306	Over	3	evm.model.CTG1.511,evm.model.CTG1176.6,evm.model.CTG1207.5,evm.model.CTG1416.17,evm.model.CTG1499.34,evm.model.CTG1607.12,evm.model.CTG1656.18,evm.model.CTG1805.11,evm.model.CTG2007.9,evm.model.CTG2422.17,evm.model.CTG2486.17,evm.model.CTG2714.2,evm.model.CTG3099.11,evm.model.CTG3168.15,evm.model.CTG3265.17,evm.model.CTG4081.18,evm.model.CTG4235.8,evm.model.CTG4324.1,evm.model.CTG4446.9,evm.model…
GO:0016791	phosphatase activity	MF	0.0148215	0.119395	6	176	262	23306	Over	6	evm.model.CTG1114.50,evm.model.CTG286.4,evm.model.CTG4946.3,evm.model.CTG5220.3,evm.model.CTG835.13,evm.model.CTG845.135
GO:0000287	magnesium ion binding	MF	0.0158854	0.12656	5	130	262	23306	Over	6	evm.model.CTG108.106,evm.model.CTG2828.8,evm.model.CTG286.4,evm.model.CTG4350.5,evm.model.CTG4744.6
GO:0006397	mRNA processing	BP	0.016369	0.128995	5	131	262	23306	Over	7	evm.model.CTG2928.13,evm.model.CTG467.43,evm.model.CTG550.78,evm.model.CTG603.21.2,evm.model.CTG8866.1
GO:0043170	macromolecule metabolic process	BP	0.0167902	0.129499	92	6597	262	23306	Over	4	evm.model.CTG1035.26,evm.model.CTG1037.4,evm.model.CTG1069.97,evm.model.CTG107.149,evm.model.CTG107.50,evm.model.CTG1077.17,evm.model.CTG108.106,evm.model.CTG1081.41,evm.model.CTG1114.50,evm.model.CTG1131.18,evm.model.CTG1142.11,evm.model.CTG1149.12,evm.model.CTG1154.23,evm.model.CTG1219.1,evm.model.CTG1373.28,evm.model.CTG1410.8,evm.model.CTG1442.48,evm.model.CTG1464.17,evm.model.CTG150.155,evm.…
GO:0044428	nuclear part	CC	0.0179056	0.135225	8	292	262	23306	Over	4	evm.model.CTG1506.34,evm.model.CTG2200.7.10,evm.model.CTG2928.13,evm.model.CTG467.43,evm.model.CTG5192.7,evm.model.CTG550.78,evm.model.CTG62.67,evm.model.CTG8866.1
GO:0006886	intracellular protein transport	BP	0.0193846	0.143406	6	187	262	23306	Over	6	evm.model.CTG3265.17,evm.model.CTG3961.1,evm.model.CTG3961.2,evm.model.CTG4800.9,evm.model.CTG850.53.1,evm.model.CTG941.13
GO:0016740	transferase activity	MF	0.0215108	0.154409	62	4205	262	23306	Over	3	evm.model.CTG1059.2,evm.model.CTG107.149,evm.model.CTG108.106,evm.model.CTG1081.41,evm.model.CTG1131.18,evm.model.CTG1142.11,evm.model.CTG117.35,evm.model.CTG1205.1,evm.model.CTG1275.4,evm.model.CTG1317.37,evm.model.CTG1373.28,evm.model.CTG1410.8,evm.model.CTG1442.48,evm.model.CTG1464.17,evm.model.CTG150.155,evm.model.CTG1541.72,evm.model.CTG1564.26,evm.model.CTG160.10,evm.model.CTG1648.25,evm.mo…
GO:0015031	protein transport	BP	0.0243121	0.167869	7	252	262	23306	Over	5	evm.model.CTG3168.15,evm.model.CTG3265.17,evm.model.CTG3961.1,evm.model.CTG3961.2,evm.model.CTG4800.9,evm.model.CTG850.53.1,evm.model.CTG941.13
GO:0004722	protein serine/threonine phosphatase activity	MF	0.0264448	0.175894	4	100	262	23306	Over	8	evm.model.CTG1114.50,evm.model.CTG4946.3,evm.model.CTG5220.3,evm.model.CTG845.135
GO:0032446	protein modification by small protein conjugation	BP	0.0288688	0.188557	5	152	262	23306	Over	8	evm.model.CTG171.100,evm.model.CTG2613.2,evm.model.CTG2783.12,evm.model.CTG3031.10,evm.model.CTG603.21.2
GO:0046907	intracellular transport	BP	0.0302913	0.194347	8	323	262	23306	Over	5	evm.model.CTG1656.18,evm.model.CTG3265.17,evm.model.CTG3961.1,evm.model.CTG3961.2,evm.model.CTG473.6,evm.model.CTG4800.9,evm.model.CTG850.53.1,evm.model.CTG941.13
GO:0004181	metallocarboxypeptidase activity	MF	0.0333489	0.206649	1	3	262	23306	Over	8	evm.model.CTG1114.50
GO:0008253	5'-nucleotidase activity	MF	0.0333489	0.206649	1	3	262	23306	Over	8	evm.model.CTG286.4
GO:0004425	indole-3-glycerol-phosphate synthase activity	MF	0.0333489	0.206649	1	3	262	23306	Over	6	evm.model.CTG4039.3
GO:0044260	cellular macromolecule metabolic process	BP	0.0364082	0.220151	82	5944	262	23306	Over	4	evm.model.CTG1037.4,evm.model.CTG1069.97,evm.model.CTG107.149,evm.model.CTG107.50,evm.model.CTG1077.17,evm.model.CTG108.106,evm.model.CTG1081.41,evm.model.CTG1114.50,evm.model.CTG1131.18,evm.model.CTG1142.11,evm.model.CTG1149.12,evm.model.CTG1373.28,evm.model.CTG1410.8,evm.model.CTG1442.48,evm.model.CTG1464.17,evm.model.CTG150.155,evm.model.CTG1506.34,evm.model.CTG1541.72,evm.model.CTG1564.26,evm…
GO:0006367	transcription initiation from RNA polymerase II promoter	BP	0.0367425	0.220151	2	27	262	23306	Over	8	evm.model.CTG2200.7.10,evm.model.CTG62.67
GO:0071702	organic substance transport	BP	0.0440958	0.248507	9	388	262	23306	Over	5	evm.model.CTG3168.15,evm.model.CTG3265.17,evm.model.CTG3961.1,evm.model.CTG3961.2,evm.model.CTG4744.6,evm.model.CTG4800.9,evm.model.CTG528.119,evm.model.CTG850.53.1,evm.model.CTG941.13
GO:0008193	tRNA guanylyltransferase activity	MF	0.0442172	0.248507	1	4	262	23306	Over	8	evm.model.CTG108.106
GO:0046622	positive regulation of organ growth	BP	0.0442172	0.248507	1	4	262	23306	Over	4	evm.model.CTG1349.24
GO:0019948	SUMO activating enzyme activity	MF	0.0442172	0.248507	1	4	262	23306	Over	4	evm.model.CTG171.100
GO:0000774	adenyl-nucleotide exchange factor activity	MF	0.0442172	0.248507	1	4	262	23306	Over	5	evm.model.CTG3817.14
GO:0035101	FACT complex	CC	0.0442172	0.248507	1	4	262	23306	Over	5	evm.model.CTG5192.7
GO:0004180	carboxypeptidase activity	MF	0.0459198	0.256091	3	71	262	23306	Over	7	evm.model.CTG1035.26,evm.model.CTG1114.50,evm.model.CTG2375.9
GO:0006470	protein dephosphorylation	BP	0.0467012	0.257721	4	120	262	23306	Over	7	evm.model.CTG1114.50,evm.model.CTG4946.3,evm.model.CTG5220.3,evm.model.CTG845.135
GO:0008092	cytoskeletal protein binding	MF	0.0471239	0.257721	5	174	262	23306	Over	4	evm.model.CTG1049.34.2,evm.model.CTG11.36,evm.model.CTG1198.17,evm.model.CTG16.46,evm.model.CTG972.21
GO:0080019	fatty-acyl-CoA reductase (alcohol-forming) activity	MF	0.0472785	0.257721	2	31	262	23306	Over	6	evm.model.CTG304.46,evm.model.CTG6418.2
