# Supplementary material for: A chromosome level genome assembly of Pseudoroegneria Libanotica reveals a key Kcs gene involves in the cuticular wax elongation for drought resistance
Source: BMC Genomics. 2024 Mar 6;25:253. doi: 10.1186/s12864-024-10140-5 (PMC10916072; doi:10.1186/s12864-024-10140-5)
Supplement: Supplementary file 7 — Supplementary Material 7 [file 12864_2024_10140_MOESM7_ESM.xlsx]

## Sheet: Sheet1
Supplementary Table 13 KEGG pathway of unique families in Pse. libanotica
Map ID	MapTitle	P value	Adjusted P value	Number of genes present in this class of all supplied genes	Number of genes present in this class of all reference genes	Number of supplied genes	Number of reference genes	Enrich Direct	Gene ID
map04010	MAPK signaling pathway	3.51672e-07	3.83322e-05	68	2358	317	19561	Over	evm.model.CTG107.149 evm.model.CTG1081.41 evm.model.CTG1131.18 evm.model.CTG1142.11 evm.model.CTG127.29 evm.model.CTG13.127 evm.model.CTG1321.10 evm.model.CTG1373.28 evm.model.CTG1442.48 evm.model.CTG1464.17 evm.model.CTG150.155 evm.model.CTG1564.26 evm.model.CTG1598.32 evm.model.CTG1598.33 evm.model.CTG160.10 evm.model.CTG1648.25 evm.model.CTG1725.2 evm.model.CTG1755.8 evm.model.CTG1965.20 evm.m…
map04620	Toll-like receptor signaling pathway	6.95096e-06	0.000204758	61	2189	317	19561	Over	evm.model.CTG107.149 evm.model.CTG1081.41 evm.model.CTG1131.18 evm.model.CTG1142.11 evm.model.CTG127.29 evm.model.CTG13.127 evm.model.CTG1373.28 evm.model.CTG1442.48 evm.model.CTG1464.17 evm.model.CTG150.155 evm.model.CTG1564.26 evm.model.CTG1598.32 evm.model.CTG1598.33 evm.model.CTG160.10 evm.model.CTG1648.25 evm.model.CTG1755.8 evm.model.CTG1965.20 evm.model.CTG1983.10 evm.model.CTG201.36 evm.m…
map05169	Epstein-Barr virus infection	7.18851e-06	0.000204758	65	2381	317	19561	Over	evm.model.CTG104.332 evm.model.CTG107.149 evm.model.CTG1081.41 evm.model.CTG1131.18 evm.model.CTG1142.11 evm.model.CTG127.29 evm.model.CTG13.127 evm.model.CTG1373.28 evm.model.CTG1442.48 evm.model.CTG1464.17 evm.model.CTG150.155 evm.model.CTG1564.26 evm.model.CTG1598.32 evm.model.CTG1598.33 evm.model.CTG160.10 evm.model.CTG1648.25 evm.model.CTG1755.8 evm.model.CTG1965.20 evm.model.CTG1983.10 evm.…
map04064	NF-kappa B signaling pathway	8.91077e-06	0.000204758	61	2203	317	19561	Over	evm.model.CTG107.149 evm.model.CTG1081.41 evm.model.CTG1131.18 evm.model.CTG1142.11 evm.model.CTG127.29 evm.model.CTG13.127 evm.model.CTG1373.28 evm.model.CTG1442.48 evm.model.CTG1464.17 evm.model.CTG150.155 evm.model.CTG1564.26 evm.model.CTG1598.32 evm.model.CTG1598.33 evm.model.CTG160.10 evm.model.CTG1648.25 evm.model.CTG1755.8 evm.model.CTG1965.20 evm.model.CTG1983.10 evm.model.CTG201.36 evm.m…
map04624	Toll and Imd signaling pathway	9.39258e-06	0.000204758	61	2206	317	19561	Over	evm.model.CTG107.149 evm.model.CTG1081.41 evm.model.CTG1131.18 evm.model.CTG1142.11 evm.model.CTG127.29 evm.model.CTG13.127 evm.model.CTG1373.28 evm.model.CTG1442.48 evm.model.CTG1464.17 evm.model.CTG150.155 evm.model.CTG1564.26 evm.model.CTG1598.32 evm.model.CTG1598.33 evm.model.CTG160.10 evm.model.CTG1648.25 evm.model.CTG1755.8 evm.model.CTG1965.20 evm.model.CTG1983.10 evm.model.CTG201.36 evm.m…
map05168	Herpes simplex virus 1 infection	1.28935e-05	0.000255526	62	2272	317	19561	Over	evm.model.CTG104.332 evm.model.CTG107.149 evm.model.CTG1081.41 evm.model.CTG1131.18 evm.model.CTG1142.11 evm.model.CTG127.29 evm.model.CTG13.127 evm.model.CTG1373.28 evm.model.CTG1442.48 evm.model.CTG1464.17 evm.model.CTG150.155 evm.model.CTG1564.26 evm.model.CTG1598.32 evm.model.CTG1598.33 evm.model.CTG160.10 evm.model.CTG1648.25 evm.model.CTG1755.8 evm.model.CTG1965.20 evm.model.CTG1983.10 evm.…
map05170	Human immunodeficiency virus 1 infection	1.52111e-05	0.000268317	64	2378	317	19561	Over	evm.model.CTG104.332 evm.model.CTG107.149 evm.model.CTG1081.41 evm.model.CTG1131.18 evm.model.CTG1142.11 evm.model.CTG127.29 evm.model.CTG13.127 evm.model.CTG1373.28 evm.model.CTG1442.48 evm.model.CTG1464.17 evm.model.CTG150.155 evm.model.CTG1564.26 evm.model.CTG1598.32 evm.model.CTG1598.33 evm.model.CTG160.10 evm.model.CTG1648.25 evm.model.CTG1755.8 evm.model.CTG1965.20 evm.model.CTG1983.10 evm.…
map05133	Pertussis	1.60005e-05	0.000268317	61	2237	317	19561	Over	evm.model.CTG107.149 evm.model.CTG1081.41 evm.model.CTG1131.18 evm.model.CTG1142.11 evm.model.CTG127.29 evm.model.CTG13.127 evm.model.CTG1373.28 evm.model.CTG1442.48 evm.model.CTG1464.17 evm.model.CTG150.155 evm.model.CTG1564.26 evm.model.CTG1598.32 evm.model.CTG1598.33 evm.model.CTG160.10 evm.model.CTG1648.25 evm.model.CTG1755.8 evm.model.CTG1965.20 evm.model.CTG1983.10 evm.model.CTG201.36 evm.m…
map05145	Toxoplasmosis	1.74211e-05	0.000271271	62	2290	317	19561	Over	evm.model.CTG104.332 evm.model.CTG107.149 evm.model.CTG1081.41 evm.model.CTG1131.18 evm.model.CTG1142.11 evm.model.CTG127.29 evm.model.CTG13.127 evm.model.CTG1373.28 evm.model.CTG1442.48 evm.model.CTG1464.17 evm.model.CTG150.155 evm.model.CTG1564.26 evm.model.CTG1598.32 evm.model.CTG1598.33 evm.model.CTG160.10 evm.model.CTG1648.25 evm.model.CTG1755.8 evm.model.CTG1965.20 evm.model.CTG1983.10 evm.…
map04722	Neurotrophin signaling pathway	1.9235e-05	0.000279548	61	2248	317	19561	Over	evm.model.CTG107.149 evm.model.CTG1081.41 evm.model.CTG1131.18 evm.model.CTG1142.11 evm.model.CTG127.29 evm.model.CTG13.127 evm.model.CTG1373.28 evm.model.CTG1442.48 evm.model.CTG1464.17 evm.model.CTG150.155 evm.model.CTG1564.26 evm.model.CTG1598.32 evm.model.CTG1598.33 evm.model.CTG160.10 evm.model.CTG1648.25 evm.model.CTG1755.8 evm.model.CTG1965.20 evm.model.CTG1983.10 evm.model.CTG201.36 evm.m…
map04621	NOD-like receptor signaling pathway	0.000503716	0.00686312	55	2172	317	19561	Over	evm.model.CTG107.149 evm.model.CTG1081.41 evm.model.CTG127.29 evm.model.CTG13.127 evm.model.CTG1373.28 evm.model.CTG1442.48 evm.model.CTG150.155 evm.model.CTG1564.26 evm.model.CTG1598.32 evm.model.CTG1598.33 evm.model.CTG160.10 evm.model.CTG1648.25 evm.model.CTG1755.8 evm.model.CTG1965.20 evm.model.CTG1983.10 evm.model.CTG201.36 evm.model.CTG2036.16 evm.model.CTG2063.2 evm.model.CTG2087.4 evm.mod…
map05164	Influenza A	0.00137253	0.0176007	53	2149	317	19561	Over	evm.model.CTG104.332 evm.model.CTG107.149 evm.model.CTG1081.41 evm.model.CTG127.29 evm.model.CTG13.127 evm.model.CTG1373.28 evm.model.CTG1442.48 evm.model.CTG150.155 evm.model.CTG1564.26 evm.model.CTG1598.32 evm.model.CTG1598.33 evm.model.CTG160.10 evm.model.CTG1648.25 evm.model.CTG1755.8 evm.model.CTG1965.20 evm.model.CTG1983.10 evm.model.CTG201.36 evm.model.CTG2063.2 evm.model.CTG2087.4 evm.mod…
map00430	Taurine and hypotaurine metabolism	0.00150762	0.0182589	4	31	317	19561	Over	evm.model.CTG2815.19 evm.model.CTG4901.3 evm.model.CTG5981.2 evm.model.CTG791.11
map04977	Vitamin digestion and absorption	0.0174101	0.172519	3	34	317	19561	Over	evm.model.CTG1627.42 evm.model.CTG2714.2 evm.model.CTG897.31
map02010	ABC transporters	0.018929	0.179414	8	205	317	19561	Over	evm.model.CTG1.511 evm.model.CTG1627.42 evm.model.CTG2714.2 evm.model.CTG4882.1 evm.model.CTG5347.2 evm.model.CTG579.16 evm.model.CTG6603.4 evm.model.CTG897.31
map05134	Legionellosis	0.0199347	0.181073	8	207	317	19561	Over	evm.model.CTG104.332 evm.model.CTG1789.18 evm.model.CTG21.187 evm.model.CTG2804.1 evm.model.CTG48.172 evm.model.CTG5763.9 evm.model.CTG714.33 evm.model.CTG896.27
map03018	RNA degradation	0.0399649	0.348494	9	259	317	19561	Over	evm.model.CTG1789.18 evm.model.CTG2804.1 evm.model.CTG2828.8 evm.model.CTG3626.5 evm.model.CTG5208.2 evm.model.CTG5763.9 evm.model.CTG676.59 evm.model.CTG714.33 evm.model.CTG747.52
map03030	DNA replication	0.0494864	0.400671	9	280	317	19561	Over	evm.model.CTG1001.5 evm.model.CTG1914.2 evm.model.CTG25.402.1 evm.model.CTG276.65 evm.model.CTG337.72 evm.model.CTG3478.1 evm.model.CTG3582.5 evm.model.CTG433.70 evm.model.CTG878.40
