# Supplementary material for: A chromosome level genome assembly of Pseudoroegneria Libanotica reveals a key Kcs gene involves in the cuticular wax elongation for drought resistance
Source: BMC Genomics. 2024 Mar 6;25:253. doi: 10.1186/s12864-024-10140-5 (PMC10916072; doi:10.1186/s12864-024-10140-5)
Supplement: Supplementary file 8 — Supplementary Material 8 [file 12864_2024_10140_MOESM8_ESM.xlsx]

## Sheet: Sheet1
Supplementary Table 14 Expanded and contracted families in Pse. libanotica
Gene id	Type
evm.model.CTG1.11	expanded
evm.model.CTG1.156	expanded
evm.model.CTG1.181	expanded
evm.model.CTG1.193	expanded
evm.model.CTG1.208	expanded
evm.model.CTG1.22	expanded
evm.model.CTG1.252	expanded
evm.model.CTG1.281	expanded
evm.model.CTG1.299	expanded
evm.model.CTG1.312	expanded
evm.model.CTG1.32	expanded
evm.model.CTG1.325	expanded
evm.model.CTG1.327	expanded
evm.model.CTG1.353	expanded
evm.model.CTG1.363	expanded
evm.model.CTG1.366	expanded
evm.model.CTG1.381	expanded
evm.model.CTG1.390	expanded
evm.model.CTG1.420	expanded
evm.model.CTG1.464	expanded
evm.model.CTG1.465	expanded
evm.model.CTG1.468	expanded
evm.model.CTG1.480	expanded
evm.model.CTG1.483	expanded
evm.model.CTG1.484	expanded
evm.model.CTG1.485	expanded
evm.model.CTG1.494	expanded
evm.model.CTG1.499	expanded
evm.model.CTG1.504	expanded
evm.model.CTG1.505	expanded
evm.model.CTG1.543	expanded
evm.model.CTG1.545	expanded
evm.model.CTG1.549	expanded
evm.model.CTG1.574	expanded
evm.model.CTG1.576	expanded
evm.model.CTG1.580	expanded
evm.model.CTG1.9	expanded
evm.model.CTG1.94	expanded
evm.model.CTG10.13	expanded
evm.model.CTG10.143	expanded
evm.model.CTG10.148	expanded
evm.model.CTG10.150.1	expanded
evm.model.CTG10.169	expanded
evm.model.CTG10.17	expanded
evm.model.CTG10.170	expanded
evm.model.CTG10.175	expanded
evm.model.CTG10.18	expanded
evm.model.CTG10.19	expanded
evm.model.CTG10.192	expanded
evm.model.CTG10.195	expanded
evm.model.CTG10.198	expanded
evm.model.CTG10.203.6	expanded
evm.model.CTG10.216	expanded
evm.model.CTG10.225	expanded
evm.model.CTG10.238	expanded
evm.model.CTG10.249	expanded
evm.model.CTG10.258	expanded
evm.model.CTG10.259	expanded
evm.model.CTG10.266	expanded
evm.model.CTG10.267	expanded
evm.model.CTG10.303	expanded
evm.model.CTG10.311	expanded
evm.model.CTG10.312	expanded
evm.model.CTG10.322	expanded
evm.model.CTG10.330	expanded
evm.model.CTG10.332	expanded
evm.model.CTG10.349	expanded
evm.model.CTG10.416	expanded
evm.model.CTG10.70	expanded
evm.model.CTG10.76	expanded
evm.model.CTG10.78	expanded
evm.model.CTG10.85	expanded
evm.model.CTG10.88	expanded
evm.model.CTG10.89	expanded
evm.model.CTG10.96	expanded
evm.model.CTG100.24	expanded
evm.model.CTG100.25	expanded
evm.model.CTG100.37	expanded
evm.model.CTG100.41	expanded
evm.model.CTG100.42	expanded
evm.model.CTG100.73	expanded
evm.model.CTG1000.10	expanded
evm.model.CTG1000.15	expanded
evm.model.CTG1000.16	expanded
evm.model.CTG1000.17	expanded
evm.model.CTG1000.19	expanded
evm.model.CTG1000.4	expanded
evm.model.CTG1000.6	expanded
evm.model.CTG1000.7	expanded
evm.model.CTG10004.1	expanded
evm.model.CTG1001.12	expanded
evm.model.CTG1001.4	expanded
evm.model.CTG1001.5	expanded
evm.model.CTG1001.6	expanded
evm.model.CTG10010.1	expanded
evm.model.CTG1002.11	expanded
evm.model.CTG1002.15	expanded
evm.model.CTG1002.17	expanded
evm.model.CTG1002.22.4	expanded
evm.model.CTG1002.26	expanded
evm.model.CTG1003.26	expanded
evm.model.CTG1004.100	expanded
evm.model.CTG1004.47	expanded
evm.model.CTG1004.66	expanded
evm.model.CTG1004.80.1	expanded
evm.model.CTG1004.99	expanded
evm.model.CTG1005.16	expanded
evm.model.CTG1005.22	expanded
evm.model.CTG1005.25	expanded
evm.model.CTG1005.3	expanded
evm.model.CTG1005.30	expanded
evm.model.CTG1005.31	expanded
evm.model.CTG1005.34	expanded
evm.model.CTG1005.37	expanded
evm.model.CTG1006.18	expanded
evm.model.CTG1007.10	expanded
evm.model.CTG1007.2	expanded
evm.model.CTG1007.24	expanded
evm.model.CTG1007.3	expanded
evm.model.CTG1007.4	expanded
evm.model.CTG1007.8	expanded
evm.model.CTG1007.9	expanded
evm.model.CTG1008.10	expanded
evm.model.CTG1008.11	expanded
evm.model.CTG1008.12	expanded
evm.model.CTG1008.16	expanded
evm.model.CTG1008.17	expanded
evm.model.CTG1008.18	expanded
evm.model.CTG1008.19	expanded
evm.model.CTG1008.20	expanded
evm.model.CTG1008.43	expanded
evm.model.CTG1008.45	expanded
evm.model.CTG1008.5	expanded
evm.model.CTG1008.6	expanded
evm.model.CTG1008.8	expanded
evm.model.CTG1008.9	expanded
evm.model.CTG1009.19	expanded
evm.model.CTG1009.20.1	expanded
evm.model.CTG1009.3	expanded
evm.model.CTG1009.30	expanded
evm.model.CTG1009.31	expanded
evm.model.CTG1009.35	expanded
evm.model.CTG1009.37	expanded
evm.model.CTG1009.39	expanded
evm.model.CTG1009.43	expanded
evm.model.CTG1009.50	expanded
evm.model.CTG1009.58	expanded
evm.model.CTG1009.61	expanded
evm.model.CTG1009.9	expanded
evm.model.CTG101.100	expanded
evm.model.CTG101.105	expanded
evm.model.CTG101.110	expanded
evm.model.CTG101.20	expanded
evm.model.CTG101.22	expanded
evm.model.CTG101.32	expanded
evm.model.CTG101.37	expanded
evm.model.CTG101.42	expanded
evm.model.CTG101.53	expanded
evm.model.CTG101.72	expanded
evm.model.CTG101.73	expanded
evm.model.CTG101.97	expanded
evm.model.CTG1010.15	expanded
evm.model.CTG10105.1	expanded
evm.model.CTG1011.13	expanded
evm.model.CTG1011.30	expanded
evm.model.CTG1011.31	expanded
evm.model.CTG1011.36	expanded
evm.model.CTG1011.37	expanded
evm.model.CTG1011.43	expanded
evm.model.CTG1011.51	expanded
evm.model.CTG1011.56	expanded
evm.model.CTG1011.63	expanded
evm.model.CTG1011.64	expanded
evm.model.CTG1011.65	expanded
evm.model.CTG1012.1	expanded
evm.model.CTG1012.12	expanded
evm.model.CTG10124.1	expanded
evm.model.CTG1014.2	expanded
evm.model.CTG10144.2	expanded
evm.model.CTG1015.33	expanded
evm.model.CTG1015.35	expanded
evm.model.CTG1015.36	expanded
evm.model.CTG1015.37	expanded
evm.model.CTG1015.38	expanded
evm.model.CTG1015.44	expanded
evm.model.CTG1015.46	expanded
evm.model.CTG1015.54	expanded
evm.model.CTG1015.63	expanded
evm.model.CTG1015.67	expanded
evm.model.CTG1015.82	expanded
evm.model.CTG1015.84	expanded
evm.model.CTG1016.26	expanded
evm.model.CTG1016.43	expanded
evm.model.CTG1016.44	expanded
evm.model.CTG1016.45	expanded
evm.model.CTG1016.49	expanded
evm.model.CTG1016.52	expanded
evm.model.CTG1016.53	expanded
evm.model.CTG1016.55	expanded
evm.model.CTG1016.56	expanded
evm.model.CTG1016.8	expanded
evm.model.CTG1017.15	expanded
evm.model.CTG1017.19	expanded
evm.model.CTG1017.23	expanded
evm.model.CTG1017.30	expanded
evm.model.CTG1017.57	expanded
evm.model.CTG1017.64	expanded
evm.model.CTG1018.1	expanded
evm.model.CTG1018.11	expanded
evm.model.CTG1018.12	expanded
evm.model.CTG1018.14	expanded
evm.model.CTG1018.3	expanded
evm.model.CTG1018.34	expanded
evm.model.CTG1018.38	expanded
evm.model.CTG1019.114	expanded
evm.model.CTG1019.27	expanded
evm.model.CTG1019.29	expanded
evm.model.CTG1019.3	expanded
evm.model.CTG1019.32	expanded
evm.model.CTG1019.34	expanded
evm.model.CTG1019.45	expanded
evm.model.CTG1019.46	expanded
evm.model.CTG1019.47	expanded
evm.model.CTG1019.49	expanded
evm.model.CTG1019.62	expanded
evm.model.CTG1019.63	expanded
evm.model.CTG1019.67	expanded
evm.model.CTG1019.70	expanded
evm.model.CTG1019.71	expanded
evm.model.CTG1019.72	expanded
evm.model.CTG102.101	expanded
evm.model.CTG102.108	expanded
evm.model.CTG102.127	expanded
evm.model.CTG102.130	expanded
evm.model.CTG102.139	expanded
evm.model.CTG102.162	expanded
evm.model.CTG102.164	expanded
evm.model.CTG102.165	expanded
evm.model.CTG102.3	expanded
evm.model.CTG102.4	expanded
evm.model.CTG102.40	expanded
evm.model.CTG102.41	expanded
evm.model.CTG102.90	expanded
evm.model.CTG102.92	expanded
evm.model.CTG1020.11	expanded
evm.model.CTG1020.12	expanded
evm.model.CTG1020.52	expanded
evm.model.CTG1020.53	expanded
evm.model.CTG1020.57	expanded
evm.model.CTG1020.5_evm.model.CTG1020.6	expanded
evm.model.CTG1020.70	expanded
evm.model.CTG1020.85	expanded
evm.model.CTG10208.2	expanded
evm.model.CTG1021.31	expanded
evm.model.CTG1021.38	expanded
evm.model.CTG1021.39	expanded
evm.model.CTG1021.41	expanded
evm.model.CTG1022.10	expanded
evm.model.CTG1022.2	expanded
evm.model.CTG1023.14	expanded
evm.model.CTG1023.16	expanded
evm.model.CTG1023.20	expanded
evm.model.CTG1023.3	expanded
evm.model.CTG1023.4	expanded
evm.model.CTG1024.21	expanded
evm.model.CTG1024.8	expanded
evm.model.CTG1025.20	expanded
evm.model.CTG1025.39	expanded
evm.model.CTG1025.66	expanded
evm.model.CTG1025.74	expanded
evm.model.CTG1026.17	expanded
evm.model.CTG1026.19	expanded
evm.model.CTG1026.23	expanded
evm.model.CTG1026.32	expanded
evm.model.CTG1026.49	expanded
evm.model.CTG1026.50	expanded
evm.model.CTG1026.53	expanded
evm.model.CTG10271.1	expanded
evm.model.CTG1028.26	expanded
evm.model.CTG1029.1	expanded
evm.model.CTG1029.15	expanded
evm.model.CTG1029.19	expanded
evm.model.CTG1029.23	expanded
evm.model.CTG1029.7	expanded
evm.model.CTG10296.1	expanded
evm.model.CTG103.27	expanded
evm.model.CTG103.39	expanded
evm.model.CTG1030.27	expanded
evm.model.CTG1030.28	expanded
evm.model.CTG1030.29	expanded
evm.model.CTG1030.7	expanded
evm.model.CTG1030.9.1	expanded
evm.model.CTG1031.10	expanded
evm.model.CTG1032.13	expanded
evm.model.CTG1032.15	expanded
evm.model.CTG1032.17	expanded
evm.model.CTG1032.20	expanded
evm.model.CTG1032.21	expanded
evm.model.CTG1033.1	expanded
evm.model.CTG1033.10_evm.model.CTG1033.6	expanded
evm.model.CTG1033.2	expanded
evm.model.CTG1033.3_evm.model.CTG1033.5	expanded
evm.model.CTG1033.4	expanded
evm.model.CTG1034.13	expanded
evm.model.CTG1034.18	expanded
evm.model.CTG1034.31	expanded
evm.model.CTG1034.6	expanded
evm.model.CTG10340.1	expanded
evm.model.CTG1035.10	expanded
evm.model.CTG1035.2	expanded
evm.model.CTG1035.21	expanded
evm.model.CTG1035.29	expanded
evm.model.CTG1035.30	expanded
evm.model.CTG1035.33	expanded
evm.model.CTG1035.37	expanded
evm.model.CTG1036.24	expanded
evm.model.CTG1036.4	expanded
evm.model.CTG1036.5	expanded
evm.model.CTG1037.1	expanded
evm.model.CTG1037.32	expanded
evm.model.CTG1037.33	expanded
evm.model.CTG1037.34	expanded
evm.model.CTG1037.41	expanded
evm.model.CTG1037.43.1	expanded
evm.model.CTG1038.11	expanded
evm.model.CTG1038.26	expanded
evm.model.CTG1038.27	expanded
evm.model.CTG1038.43	expanded
evm.model.CTG1038.5	expanded
evm.model.CTG1038.51	expanded
evm.model.CTG1038.7	expanded
evm.model.CTG1039.11	expanded
evm.model.CTG1039.12	expanded
evm.model.CTG1039.27	expanded
evm.model.CTG1039.29	expanded
evm.model.CTG1039.31	expanded
evm.model.CTG104.104	expanded
evm.model.CTG104.106.1	expanded
evm.model.CTG104.112	expanded
evm.model.CTG104.114	expanded
evm.model.CTG104.115	expanded
evm.model.CTG104.124	expanded
evm.model.CTG104.154	expanded
evm.model.CTG104.171	expanded
evm.model.CTG104.248	expanded
evm.model.CTG104.265	expanded
evm.model.CTG104.271	expanded
evm.model.CTG104.279	expanded
evm.model.CTG104.282	expanded
evm.model.CTG104.29	expanded
evm.model.CTG104.313	expanded
evm.model.CTG104.314	expanded
evm.model.CTG104.32	expanded
evm.model.CTG104.332	expanded
evm.model.CTG104.334	expanded
evm.model.CTG104.337	expanded
evm.model.CTG104.339	expanded
evm.model.CTG104.34	expanded
evm.model.CTG104.349	expanded
evm.model.CTG104.36	expanded
evm.model.CTG104.90	expanded
evm.model.CTG104.97	expanded
evm.model.CTG1040.12	expanded
evm.model.CTG1040.14	expanded
evm.model.CTG1040.36	expanded
evm.model.CTG1040.45	expanded
evm.model.CTG1041.25	expanded
evm.model.CTG1041.59	expanded
evm.model.CTG1041.80	expanded
evm.model.CTG1041.81	expanded
evm.model.CTG1041.82	expanded
evm.model.CTG1042.12	expanded
evm.model.CTG1043.17	expanded
evm.model.CTG1043.27	expanded
evm.model.CTG1043.28	expanded
evm.model.CTG1043.35	expanded
evm.model.CTG1043.7	expanded
evm.model.CTG1043.8	expanded
evm.model.CTG1044.18	expanded
evm.model.CTG1044.21	expanded
evm.model.CTG1044.30	expanded
evm.model.CTG1044.34	expanded
evm.model.CTG1044.35	expanded
evm.model.CTG1044.38	expanded
evm.model.CTG1044.39	expanded
evm.model.CTG1044.41	expanded
evm.model.CTG1044.43	expanded
evm.model.CTG1044.44	expanded
evm.model.CTG1044.45	expanded
evm.model.CTG1044.64	expanded
evm.model.CTG1044.66	expanded
evm.model.CTG1045.19	expanded
evm.model.CTG1045.2	expanded
evm.model.CTG1045.9	expanded
evm.model.CTG1047.21	expanded
evm.model.CTG1047.22	expanded
evm.model.CTG1048.33	expanded
evm.model.CTG1048.46	expanded
evm.model.CTG1048.7	expanded
evm.model.CTG1049.16	expanded
evm.model.CTG1049.2	expanded
evm.model.CTG1049.24	expanded
evm.model.CTG1049.3	expanded
evm.model.CTG1049.34.2	expanded
evm.model.CTG105.20	expanded
evm.model.CTG105.23	expanded
evm.model.CTG105.6	expanded
evm.model.CTG1051.11	expanded
evm.model.CTG1051.13	expanded
evm.model.CTG1051.16	expanded
evm.model.CTG1051.36	expanded
evm.model.CTG1051.37	expanded
evm.model.CTG1055.2	expanded
evm.model.CTG1056.10	expanded
evm.model.CTG1056.17	expanded
evm.model.CTG1056.2	expanded
evm.model.CTG1056.8	expanded
evm.model.CTG1057.4	expanded
evm.model.CTG1057.5	expanded
evm.model.CTG1058.10	expanded
evm.model.CTG1058.21	expanded
evm.model.CTG1058.22	expanded
evm.model.CTG1058.28_evm.model.CTG1058.19_evm.model.CTG1058.20	expanded
evm.model.CTG1058.29	expanded
evm.model.CTG1058.31	expanded
evm.model.CTG1058.58	expanded
evm.model.CTG1058.63	expanded
evm.model.CTG10584.2	expanded
evm.model.CTG1059.10	expanded
evm.model.CTG1059.6	expanded
evm.model.CTG1059.9	expanded
evm.model.CTG106.69	expanded
evm.model.CTG106.71	expanded
evm.model.CTG1060.11	expanded
evm.model.CTG1060.27	expanded
evm.model.CTG10608.1	expanded
evm.model.CTG1061.14	expanded
evm.model.CTG1061.28	expanded
evm.model.CTG1061.7	expanded
evm.model.CTG1062.16	expanded
evm.model.CTG1062.27	expanded
evm.model.CTG1062.28	expanded
evm.model.CTG1062.43	expanded
evm.model.CTG1062.47	expanded
evm.model.CTG1062.48	expanded
evm.model.CTG1062.49	expanded
evm.model.CTG1062.51	expanded
evm.model.CTG1062.57	expanded
evm.model.CTG1062.6	expanded
evm.model.CTG1064.10	expanded
evm.model.CTG1064.11	expanded
evm.model.CTG1064.17	expanded
evm.model.CTG1064.4	expanded
evm.model.CTG1064.46	expanded
evm.model.CTG1064.73	expanded
evm.model.CTG1064.74	expanded
evm.model.CTG1064.75	expanded
evm.model.CTG1064.76	expanded
evm.model.CTG1064.77	expanded
evm.model.CTG1064.8	expanded
evm.model.CTG1065.15	expanded
evm.model.CTG1065.2	expanded
evm.model.CTG1065.23	expanded
evm.model.CTG1065.3	expanded
evm.model.CTG1065.4	expanded
evm.model.CTG1065.40	expanded
evm.model.CTG1065.47	expanded
evm.model.CTG1065.59	expanded
evm.model.CTG1065.60	expanded
evm.model.CTG1065.64	expanded
evm.model.CTG1065.74	expanded
evm.model.CTG1067.10	expanded
evm.model.CTG1067.14	expanded
evm.model.CTG1067.15	expanded
evm.model.CTG1067.16	expanded
evm.model.CTG1068.12	expanded
evm.model.CTG1068.20	expanded
evm.model.CTG1068.21	expanded
evm.model.CTG1068.24	expanded
evm.model.CTG1068.26	expanded
evm.model.CTG1068.32	expanded
evm.model.CTG1068.33	expanded
evm.model.CTG1068.38	expanded
evm.model.CTG1068.5	expanded
evm.model.CTG1068.6	expanded
evm.model.CTG1069.106	expanded
evm.model.CTG1069.41	expanded
evm.model.CTG1069.43_evm.model.CTG1069.42	expanded
evm.model.CTG1069.48	expanded
evm.model.CTG1069.52	expanded
evm.model.CTG1069.60	expanded
evm.model.CTG1069.61	expanded
evm.model.CTG1069.62	expanded
evm.model.CTG1069.70	expanded
evm.model.CTG1069.71	expanded
evm.model.CTG1069.72	expanded
evm.model.CTG1069.73	expanded
evm.model.CTG1069.90	expanded
evm.model.CTG1069.93	expanded
evm.model.CTG1069.94	expanded
evm.model.CTG107.124.2	expanded
evm.model.CTG107.132	expanded
evm.model.CTG107.135	expanded
evm.model.CTG107.150	expanded
evm.model.CTG107.191	expanded
evm.model.CTG107.194	expanded
evm.model.CTG107.195	expanded
evm.model.CTG107.197	expanded
evm.model.CTG107.215	expanded
evm.model.CTG107.25	expanded
evm.model.CTG107.69	expanded
evm.model.CTG107.79	expanded
evm.model.CTG1071.28	expanded
evm.model.CTG1071.3	expanded
evm.model.CTG1071.54	expanded
evm.model.CTG1071.58	expanded
evm.model.CTG1071.61	expanded
evm.model.CTG1071.62	expanded
evm.model.CTG10719.1	expanded
evm.model.CTG1072.4.1	expanded
evm.model.CTG1072.50	expanded
evm.model.CTG1072.54	expanded
evm.model.CTG1072.58	expanded
evm.model.CTG1072.59	expanded
evm.model.CTG1072.7	expanded
evm.model.CTG1072.86	expanded
evm.model.CTG1072.88	expanded
evm.model.CTG1072.96	expanded
evm.model.CTG1073.2	expanded
evm.model.CTG10731.1	expanded
evm.model.CTG1074.8	expanded
evm.model.CTG1077.11	expanded
evm.model.CTG1077.18	expanded
evm.model.CTG1077.24	expanded
evm.model.CTG1077.25	expanded
evm.model.CTG1077.27	expanded
evm.model.CTG1077.32	expanded
evm.model.CTG1077.41	expanded
evm.model.CTG1077.53	expanded
evm.model.CTG1077.58	expanded
evm.model.CTG1078.10	expanded
evm.model.CTG1078.2	expanded
evm.model.CTG1078.20	expanded
evm.model.CTG1078.27	expanded
evm.model.CTG1078.28	expanded
evm.model.CTG1078.32	expanded
evm.model.CTG1078.4	expanded
evm.model.CTG1079.14	expanded
evm.model.CTG1079.3	expanded
evm.model.CTG1079.35	expanded
evm.model.CTG1079.4	expanded
evm.model.CTG1079.6	expanded
evm.model.CTG108.118	expanded
evm.model.CTG108.130	expanded
evm.model.CTG108.131	expanded
evm.model.CTG108.212	expanded
evm.model.CTG108.7	expanded
evm.model.CTG108.71	expanded
evm.model.CTG108.72	expanded
evm.model.CTG108.73	expanded
evm.model.CTG108.74	expanded
evm.model.CTG1080.10	expanded
evm.model.CTG1080.6	expanded
evm.model.CTG1081.27	expanded
evm.model.CTG1081.6	expanded
evm.model.CTG1082.31.1	expanded
evm.model.CTG1083.1	expanded
evm.model.CTG1083.13	expanded
evm.model.CTG1083.16	expanded
evm.model.CTG1083.20	expanded
evm.model.CTG1084.1	expanded
evm.model.CTG1085.23	expanded
evm.model.CTG1085.27	expanded
evm.model.CTG1085.34	expanded
evm.model.CTG1085.38	expanded
evm.model.CTG1085.8.1	expanded
evm.model.CTG1086.11	expanded
evm.model.CTG1086.17	expanded
evm.model.CTG1086.30	expanded
evm.model.CTG1086.34	expanded
evm.model.CTG1086.35	expanded
evm.model.CTG1086.40	expanded
evm.model.CTG1086.41	expanded
evm.model.CTG1086.55	expanded
evm.model.CTG1087.5	expanded
evm.model.CTG10878.2	expanded
evm.model.CTG10878.3	expanded
evm.model.CTG10878.4	expanded
evm.model.CTG1088.1	expanded
evm.model.CTG1088.28	expanded
evm.model.CTG1088.33	expanded
evm.model.CTG1088.34.1	expanded
evm.model.CTG1088.35	expanded
evm.model.CTG1088.39	expanded
evm.model.CTG1088.41	expanded
evm.model.CTG1088.51	expanded
evm.model.CTG1088.52	expanded
evm.model.CTG1089.11	expanded
evm.model.CTG1089.23	expanded
evm.model.CTG1089.28	expanded
evm.model.CTG1089.6	expanded
evm.model.CTG109.15	expanded
evm.model.CTG109.162	expanded
evm.model.CTG109.166	expanded
evm.model.CTG109.168	expanded
evm.model.CTG109.171	expanded
evm.model.CTG109.172	expanded
evm.model.CTG109.23	expanded
evm.model.CTG109.24	expanded
evm.model.CTG109.41	expanded
evm.model.CTG109.42	expanded
evm.model.CTG109.94	expanded
evm.model.CTG1090.21	expanded
evm.model.CTG1090.22	expanded
evm.model.CTG1090.28	expanded
evm.model.CTG1090.33	expanded
evm.model.CTG1090.36	expanded
evm.model.CTG1092.3	expanded
evm.model.CTG1092.33	expanded
evm.model.CTG1092.43	expanded
evm.model.CTG1092.44	expanded
evm.model.CTG1092.6	expanded
evm.model.CTG1093.5	expanded
evm.model.CTG1094.11	expanded
evm.model.CTG1094.12	expanded
evm.model.CTG1094.13	expanded
evm.model.CTG1095.11	expanded
evm.model.CTG1095.25	expanded
evm.model.CTG1095.28	expanded
evm.model.CTG1095.30	expanded
evm.model.CTG1095.31	expanded
evm.model.CTG1095.36	expanded
evm.model.CTG1095.38	expanded
evm.model.CTG1095.39	expanded
evm.model.CTG1096.15	expanded
evm.model.CTG1096.2	expanded
evm.model.CTG1096.32	expanded
evm.model.CTG1096.47	expanded
evm.model.CTG1097.1	expanded
evm.model.CTG1097.14	expanded
evm.model.CTG1097.31	expanded
evm.model.CTG1098.15	expanded
evm.model.CTG11.108	expanded
evm.model.CTG11.109	expanded
evm.model.CTG11.12	expanded
evm.model.CTG11.43.1	expanded
evm.model.CTG11.73	expanded
evm.model.CTG11.93	expanded
evm.model.CTG11.94	expanded
evm.model.CTG110.59	expanded
evm.model.CTG1100.39	expanded
evm.model.CTG1100.40	expanded
evm.model.CTG1101.24	expanded
evm.model.CTG1101.36	expanded
evm.model.CTG1101.39	expanded
evm.model.CTG1101.40	expanded
evm.model.CTG1102.11	expanded
evm.model.CTG1103.1	expanded
evm.model.CTG1103.13	expanded
evm.model.CTG1103.2	expanded
evm.model.CTG11033.1	expanded
evm.model.CTG11033.2	expanded
evm.model.CTG1104.1	expanded
evm.model.CTG1104.19	expanded
evm.model.CTG1104.2	expanded
evm.model.CTG1105.11	expanded
evm.model.CTG1105.12	expanded
evm.model.CTG1105.13	expanded
evm.model.CTG1105.31	expanded
evm.model.CTG1105.32	expanded
evm.model.CTG1106.100	expanded
evm.model.CTG1106.104	expanded
evm.model.CTG1106.105	expanded
evm.model.CTG1106.118	expanded
evm.model.CTG1106.126	expanded
evm.model.CTG1106.13	expanded
evm.model.CTG1106.18	expanded
evm.model.CTG1106.47	expanded
evm.model.CTG1106.53	expanded
evm.model.CTG1106.57	expanded
evm.model.CTG1106.58	expanded
evm.model.CTG1106.59	expanded
evm.model.CTG1106.60	expanded
evm.model.CTG1106.64	expanded
evm.model.CTG1106.77	expanded
evm.model.CTG1106.87.1	expanded
evm.model.CTG1106.89	expanded
evm.model.CTG1106.90	expanded
evm.model.CTG1106.98	expanded
evm.model.CTG1106.99	expanded
evm.model.CTG1107.1	expanded
evm.model.CTG1107.13	expanded
evm.model.CTG1107.20	expanded
evm.model.CTG1107.25	expanded
evm.model.CTG1107.30	expanded
evm.model.CTG1107.6	expanded
evm.model.CTG1108.11	expanded
evm.model.CTG1108.2	expanded
evm.model.CTG1108.4	expanded
evm.model.CTG1108.41	expanded
evm.model.CTG1109.18	expanded
evm.model.CTG1109.19	expanded
evm.model.CTG111.100	expanded
evm.model.CTG111.110.3	expanded
evm.model.CTG111.130	expanded
evm.model.CTG111.155	expanded
evm.model.CTG111.179	expanded
evm.model.CTG111.180	expanded
evm.model.CTG111.181	expanded
evm.model.CTG111.186	expanded
evm.model.CTG111.187	expanded
evm.model.CTG111.189	expanded
evm.model.CTG111.194	expanded
evm.model.CTG111.199	expanded
evm.model.CTG111.200	expanded
evm.model.CTG111.201	expanded
evm.model.CTG111.227	expanded
evm.model.CTG111.231	expanded
evm.model.CTG111.238	expanded
evm.model.CTG111.239	expanded
evm.model.CTG111.274	expanded
evm.model.CTG111.284	expanded
evm.model.CTG111.318	expanded
evm.model.CTG111.319	expanded
evm.model.CTG111.322	expanded
evm.model.CTG111.330	expanded
evm.model.CTG111.333	expanded
evm.model.CTG111.334	expanded
evm.model.CTG111.338	expanded
evm.model.CTG111.339	expanded
evm.model.CTG111.341	expanded
evm.model.CTG111.342	expanded
evm.model.CTG111.343	expanded
evm.model.CTG111.350	expanded
evm.model.CTG111.353	expanded
evm.model.CTG111.380	expanded
evm.model.CTG111.384	expanded
evm.model.CTG111.386	expanded
evm.model.CTG111.388	expanded
evm.model.CTG111.393	expanded
evm.model.CTG111.40	expanded
evm.model.CTG111.402	expanded
evm.model.CTG111.407	expanded
evm.model.CTG111.408	expanded
evm.model.CTG111.421	expanded
evm.model.CTG111.422	expanded
evm.model.CTG111.435	expanded
evm.model.CTG111.442	expanded
evm.model.CTG111.447	expanded
evm.model.CTG111.460	expanded
evm.model.CTG111.489	expanded
evm.model.CTG111.518.2	expanded
evm.model.CTG111.84	expanded
evm.model.CTG111.86	expanded
evm.model.CTG111.94	expanded
evm.model.CTG111.95	expanded
evm.model.CTG111.96	expanded
evm.model.CTG1110.10_evm.model.CTG1110.9	expanded
evm.model.CTG1110.3	expanded
evm.model.CTG1110.31	expanded
evm.model.CTG1110.37	expanded
evm.model.CTG1110.38	expanded
evm.model.CTG1110.63	expanded
evm.model.CTG1111.106.1	expanded
evm.model.CTG1111.113	expanded
evm.model.CTG1111.114	expanded
evm.model.CTG1111.115	expanded
evm.model.CTG1111.116	expanded
evm.model.CTG1111.128	expanded
evm.model.CTG1111.130	expanded
evm.model.CTG1111.42	expanded
evm.model.CTG1111.46	expanded
evm.model.CTG1111.48	expanded
evm.model.CTG1111.49	expanded
evm.model.CTG1111.50	expanded
evm.model.CTG1111.51	expanded
evm.model.CTG1111.53	expanded
evm.model.CTG1111.54	expanded
evm.model.CTG1111.65	expanded
evm.model.CTG1111.83	expanded
evm.model.CTG1111.84	expanded
evm.model.CTG1111.85	expanded
evm.model.CTG1111.94	expanded
evm.model.CTG1111.99	expanded
evm.model.CTG1112.22	expanded
evm.model.CTG1112.23	expanded
evm.model.CTG1112.26	expanded
evm.model.CTG1112.33	expanded
evm.model.CTG1112.4	expanded
evm.model.CTG1112.7	expanded
evm.model.CTG1113.13	expanded
evm.model.CTG1113.14	expanded
evm.model.CTG1113.17	expanded
evm.model.CTG1113.2	expanded
evm.model.CTG1113.24	expanded
evm.model.CTG1113.30	expanded
evm.model.CTG1113.33	expanded
evm.model.CTG1113.7	expanded
evm.model.CTG1113.8	expanded
evm.model.CTG1113.9	expanded
evm.model.CTG1114.2	expanded
evm.model.CTG1114.26	expanded
evm.model.CTG1114.3	expanded
evm.model.CTG1114.34	expanded
evm.model.CTG1114.36	expanded
evm.model.CTG1114.37	expanded
evm.model.CTG1114.38	expanded
evm.model.CTG1114.39	expanded
evm.model.CTG1114.9	expanded
evm.model.CTG1115.12	expanded
evm.model.CTG1115.25	expanded
evm.model.CTG1115.26	expanded
evm.model.CTG1115.27	expanded
evm.model.CTG1116.11	expanded
evm.model.CTG1116.14	expanded
evm.model.CTG1116.16	expanded
evm.model.CTG1116.17	expanded
evm.model.CTG1116.21	expanded
evm.model.CTG1116.23	expanded
evm.model.CTG1116.25	expanded
evm.model.CTG1116.26	expanded
evm.model.CTG1116.4	expanded
evm.model.CTG1116.40	expanded
evm.model.CTG1116.48	expanded
evm.model.CTG1116.50	expanded
evm.model.CTG1116.56	expanded
evm.model.CTG1116.9	expanded
evm.model.CTG1117.19	expanded
evm.model.CTG1117.20	expanded
evm.model.CTG1117.21	expanded
evm.model.CTG1117.22	expanded
evm.model.CTG1117.24	expanded
evm.model.CTG1117.3	expanded
evm.model.CTG1117.49	expanded
evm.model.CTG1117.9	expanded
evm.model.CTG112.104	expanded
evm.model.CTG112.106	expanded
evm.model.CTG112.108	expanded
evm.model.CTG112.110	expanded
evm.model.CTG112.125	expanded
evm.model.CTG112.127	expanded
evm.model.CTG112.130	expanded
evm.model.CTG112.27	expanded
evm.model.CTG112.3	expanded
evm.model.CTG112.34	expanded
evm.model.CTG112.36	expanded
evm.model.CTG112.37	expanded
evm.model.CTG112.4	expanded
evm.model.CTG112.6	expanded
evm.model.CTG112.69	expanded
evm.model.CTG112.7	expanded
evm.model.CTG112.73	expanded
evm.model.CTG112.84	expanded
evm.model.CTG1120.13	expanded
evm.model.CTG1120.14	expanded
evm.model.CTG1120.20	expanded
evm.model.CTG1120.27	expanded
evm.model.CTG1120.4	expanded
evm.model.CTG1120.9	expanded
evm.model.CTG1121.10	expanded
evm.model.CTG1121.21	expanded
evm.model.CTG1121.22	expanded
evm.model.CTG1122.11	expanded
evm.model.CTG1122.34	expanded
evm.model.CTG1123.20	expanded
evm.model.CTG1123.32	expanded
evm.model.CTG1123.38	expanded
evm.model.CTG1123.55	expanded
evm.model.CTG1123.6	expanded
evm.model.CTG1123.7	expanded
evm.model.CTG1124.26	expanded
evm.model.CTG1124.27	expanded
evm.model.CTG1124.35	expanded
evm.model.CTG1124.4	expanded
evm.model.CTG1124.41	expanded
evm.model.CTG1124.42	expanded
evm.model.CTG1127.21	expanded
evm.model.CTG1127.38	expanded
evm.model.CTG1128.14	expanded
evm.model.CTG1128.33	expanded
evm.model.CTG1128.45	expanded
evm.model.CTG1128.50	expanded
evm.model.CTG1128.53	expanded
evm.model.CTG1129.19	expanded
evm.model.CTG1129.23	expanded
evm.model.CTG1129.3	expanded
evm.model.CTG1129.8	expanded
evm.model.CTG1129.9	expanded
evm.model.CTG113.29	expanded
evm.model.CTG113.51	expanded
evm.model.CTG113.55	expanded
evm.model.CTG113.56	expanded
evm.model.CTG113.57	expanded
evm.model.CTG113.60	expanded
evm.model.CTG113.67	expanded
evm.model.CTG113.79	expanded
evm.model.CTG113.9	expanded
evm.model.CTG113.90	expanded
evm.model.CTG1130.16	expanded
evm.model.CTG1130.25	expanded
evm.model.CTG1130.27	expanded
evm.model.CTG1130.28	expanded
evm.model.CTG1131.12	expanded
evm.model.CTG1131.13	expanded
evm.model.CTG1131.15	expanded
evm.model.CTG1131.17	expanded
evm.model.CTG1131.19	expanded
evm.model.CTG1131.20	expanded
evm.model.CTG1131.21	expanded
evm.model.CTG1131.22	expanded
evm.model.CTG1131.25	expanded
evm.model.CTG1131.34	expanded
evm.model.CTG1131.41	expanded
evm.model.CTG1131.42	expanded
evm.model.CTG1131.43	expanded
evm.model.CTG1131.44.2	expanded
evm.model.CTG1131.59	expanded
evm.model.CTG1131.62	expanded
evm.model.CTG1131.63	expanded
evm.model.CTG1131.65	expanded
evm.model.CTG1131.66.1	expanded
evm.model.CTG1131.87	expanded
evm.model.CTG1131.95	expanded
evm.model.CTG1131.96	expanded
evm.model.CTG1131.97	expanded
evm.model.CTG1131.99	expanded
evm.model.CTG1132.10	expanded
evm.model.CTG1132.29	expanded
evm.model.CTG1132.3	expanded
evm.model.CTG1132.30	expanded
evm.model.CTG1132.5	expanded
evm.model.CTG1133.15	expanded
evm.model.CTG1134.33	expanded
evm.model.CTG1134.34	expanded
evm.model.CTG1134.37	expanded
evm.model.CTG1135.12	expanded
evm.model.CTG1135.2	expanded
evm.model.CTG1135.34	expanded
evm.model.CTG1135.37	expanded
evm.model.CTG1135.38	expanded
evm.model.CTG1135.39	expanded
evm.model.CTG1135.44	expanded
evm.model.CTG1135.48.1	expanded
evm.model.CTG1135.49	expanded
evm.model.CTG1135.50	expanded
evm.model.CTG1135.59	expanded
evm.model.CTG1135.70_evm.model.CTG1135.80	expanded
evm.model.CTG1135.71	expanded
evm.model.CTG1135.73	expanded
evm.model.CTG1135.74	expanded
evm.model.CTG1135.75	expanded
evm.model.CTG1136.18	expanded
evm.model.CTG1137.33	expanded
evm.model.CTG1138.10	expanded
evm.model.CTG1138.2	expanded
evm.model.CTG1138.4	expanded
evm.model.CTG1138.5	expanded
evm.model.CTG1138.9	expanded
evm.model.CTG1139.14	expanded
evm.model.CTG114.10	expanded
evm.model.CTG114.14	expanded
evm.model.CTG114.16	expanded
evm.model.CTG114.17	expanded
evm.model.CTG114.19	expanded
evm.model.CTG114.2	expanded
evm.model.CTG114.20	expanded
evm.model.CTG114.27	expanded
evm.model.CTG114.32	expanded
evm.model.CTG114.34	expanded
evm.model.CTG114.35	expanded
evm.model.CTG114.43	expanded
evm.model.CTG114.46	expanded
evm.model.CTG114.54	expanded
evm.model.CTG114.63_evm.model.CTG114.64	expanded
evm.model.CTG1140.3	expanded
evm.model.CTG1140.38	expanded
evm.model.CTG1140.4	expanded
evm.model.CTG1140.41	expanded
evm.model.CTG1140.44	expanded
evm.model.CTG1140.47	expanded
evm.model.CTG1140.59	expanded
evm.model.CTG1140.73	expanded
evm.model.CTG1141.12	expanded
evm.model.CTG1141.17	expanded
evm.model.CTG1141.20	expanded
evm.model.CTG1141.25_evm.model.CTG1141.31	expanded
evm.model.CTG1141.27	expanded
evm.model.CTG1141.3	expanded
evm.model.CTG1141.44	expanded
evm.model.CTG1142.12	expanded
evm.model.CTG1142.31	expanded
evm.model.CTG1142.6	expanded
evm.model.CTG1145.13	expanded
evm.model.CTG1145.16	expanded
evm.model.CTG1145.29	expanded
evm.model.CTG1145.33	expanded
evm.model.CTG1145.36	expanded
evm.model.CTG1145.53	expanded
evm.model.CTG1147.10	expanded
evm.model.CTG1147.11	expanded
evm.model.CTG1148.10	expanded
evm.model.CTG1148.19	expanded
evm.model.CTG1148.29	expanded
evm.model.CTG1148.43	expanded
evm.model.CTG1148.44	expanded
evm.model.CTG1148.47	expanded
evm.model.CTG1148.51	expanded
evm.model.CTG1148.52	expanded
evm.model.CTG1148.62	expanded
evm.model.CTG1149.12	expanded
evm.model.CTG1149.8	expanded
evm.model.CTG115.25	expanded
evm.model.CTG115.31	expanded
evm.model.CTG115.34	expanded
evm.model.CTG115.35	expanded
evm.model.CTG115.4	expanded
evm.model.CTG115.40	expanded
evm.model.CTG115.42	expanded
evm.model.CTG115.52	expanded
evm.model.CTG115.54	expanded
evm.model.CTG1150.21	expanded
evm.model.CTG1150.22	expanded
evm.model.CTG1150.26	expanded
evm.model.CTG1150.32	expanded
evm.model.CTG1150.36	expanded
evm.model.CTG1150.37	expanded
evm.model.CTG1150.5	expanded
evm.model.CTG1151.11	expanded
evm.model.CTG1151.2	expanded
evm.model.CTG1151.22	expanded
evm.model.CTG1151.23	expanded
evm.model.CTG1151.35	expanded
evm.model.CTG1152.14	expanded
evm.model.CTG1152.19	expanded
evm.model.CTG1152.6	expanded
evm.model.CTG1153.8	expanded
evm.model.CTG1154.20	expanded
evm.model.CTG1154.24	expanded
evm.model.CTG1154.57	expanded
evm.model.CTG1154.58	expanded
evm.model.CTG1154.59.1	expanded
evm.model.CTG1154.6	expanded
evm.model.CTG1154.60	expanded
evm.model.CTG1155.18	expanded
evm.model.CTG1155.19	expanded
evm.model.CTG1155.31	expanded
evm.model.CTG1156.17	expanded
evm.model.CTG1156.22	expanded
evm.model.CTG1156.3	expanded
evm.model.CTG1156.41	expanded
evm.model.CTG1156.62	expanded
evm.model.CTG1156.7	expanded
evm.model.CTG1159.10_evm.model.CTG1159.9	expanded
evm.model.CTG1159.25	expanded
evm.model.CTG1159.32	expanded
evm.model.CTG1159.6	expanded
evm.model.CTG1159.7	expanded
evm.model.CTG1160.1	expanded
evm.model.CTG1160.18	expanded
evm.model.CTG1160.25	expanded
evm.model.CTG1160.28	expanded
evm.model.CTG1160.30	expanded
evm.model.CTG1160.32	expanded
evm.model.CTG1160.37	expanded
evm.model.CTG1160.38	expanded
evm.model.CTG1160.40	expanded
evm.model.CTG1160.44	expanded
evm.model.CTG1160.49	expanded
evm.model.CTG1160.56	expanded
evm.model.CTG1160.57	expanded
evm.model.CTG1160.62	expanded
evm.model.CTG1160.7	expanded
evm.model.CTG1161.13	expanded
evm.model.CTG1161.17	expanded
evm.model.CTG1161.19	expanded
evm.model.CTG1161.23	expanded
evm.model.CTG1161.26	expanded
evm.model.CTG1161.35	expanded
evm.model.CTG1162.15	expanded
evm.model.CTG1162.16	expanded
evm.model.CTG1162.23	expanded
evm.model.CTG1162.25	expanded
evm.model.CTG1163.1	expanded
evm.model.CTG1163.13	expanded
evm.model.CTG1163.23	expanded
evm.model.CTG1164.13	expanded
evm.model.CTG1164.15	expanded
evm.model.CTG1164.19	expanded
evm.model.CTG1164.23	expanded
evm.model.CTG1165.12	expanded
evm.model.CTG1165.15	expanded
evm.model.CTG1165.25	expanded
evm.model.CTG1166.19	expanded
evm.model.CTG1166.21	expanded
evm.model.CTG1166.54	expanded
evm.model.CTG1166.9	expanded
evm.model.CTG1167.28	expanded
evm.model.CTG1167.29	expanded
evm.model.CTG1167.31	expanded
evm.model.CTG1168.14	expanded
evm.model.CTG1168.15	expanded
evm.model.CTG1168.16	expanded
evm.model.CTG1168.20	expanded
evm.model.CTG1168.21	expanded
evm.model.CTG1168.33	expanded
evm.model.CTG1168.40	expanded
evm.model.CTG1168.43	expanded
evm.model.CTG1168.5	expanded
evm.model.CTG117.108	expanded
evm.model.CTG117.11	expanded
evm.model.CTG117.125	expanded
evm.model.CTG117.128	expanded
evm.model.CTG117.13	expanded
evm.model.CTG117.158	expanded
evm.model.CTG117.16	expanded
evm.model.CTG117.163	expanded
evm.model.CTG117.175	expanded
evm.model.CTG117.182	expanded
evm.model.CTG117.193	expanded
evm.model.CTG117.200	expanded
evm.model.CTG117.207	expanded
evm.model.CTG117.28	expanded
evm.model.CTG117.30	expanded
evm.model.CTG117.31	expanded
evm.model.CTG117.39	expanded
evm.model.CTG117.40	expanded
evm.model.CTG117.45	expanded
evm.model.CTG117.47	expanded
evm.model.CTG117.48	expanded
evm.model.CTG117.50	expanded
evm.model.CTG117.51	expanded
evm.model.CTG117.53	expanded
evm.model.CTG117.80	expanded
evm.model.CTG117.85	expanded
evm.model.CTG117.91	expanded
evm.model.CTG1171.10	expanded
evm.model.CTG1171.13	expanded
evm.model.CTG1171.16	expanded
evm.model.CTG1171.17	expanded
evm.model.CTG1171.26	expanded
evm.model.CTG1171.29	expanded
evm.model.CTG1171.4	expanded
evm.model.CTG1171.44	expanded
evm.model.CTG1171.5	expanded
evm.model.CTG1171.53	expanded
evm.model.CTG1171.54	expanded
evm.model.CTG1171.55	expanded
evm.model.CTG1171.6	expanded
evm.model.CTG1171.8	expanded
evm.model.CTG1172.1	expanded
evm.model.CTG1172.10	expanded
evm.model.CTG1172.13	expanded
evm.model.CTG1172.2	expanded
evm.model.CTG1172.4	expanded
evm.model.CTG1172.73	expanded
evm.model.CTG1172.77	expanded
evm.model.CTG1173.1	expanded
evm.model.CTG1173.14	expanded
evm.model.CTG1173.26	expanded
evm.model.CTG1173.27	expanded
evm.model.CTG1173.4	expanded
evm.model.CTG1175.11	expanded
evm.model.CTG1175.14	expanded
evm.model.CTG1175.16	expanded
evm.model.CTG1175.18	expanded
evm.model.CTG1175.29	expanded
evm.model.CTG1175.7	expanded
evm.model.CTG1176.12	expanded
evm.model.CTG1176.2	expanded
evm.model.CTG1176.5	expanded
evm.model.CTG1176.57	expanded
evm.model.CTG1176.58	expanded
evm.model.CTG1176.59	expanded
evm.model.CTG1176.6	expanded
evm.model.CTG1176.60	expanded
evm.model.CTG1176.64	expanded
evm.model.CTG1177.6	expanded
evm.model.CTG1178.11	expanded
evm.model.CTG1178.12	expanded
evm.model.CTG1178.25	expanded
evm.model.CTG1178.27	expanded
evm.model.CTG1178.28	expanded
evm.model.CTG1178.29	expanded
evm.model.CTG1178.34	expanded
evm.model.CTG1178.5	expanded
evm.model.CTG1178.6	expanded
evm.model.CTG1179.27	expanded
evm.model.CTG1179.28	expanded
evm.model.CTG1179.29	expanded
evm.model.CTG1179.33	expanded
evm.model.CTG1179.34	expanded
evm.model.CTG1179.38	expanded
evm.model.CTG1179.42	expanded
evm.model.CTG1179.44	expanded
evm.model.CTG1179.54	expanded
evm.model.CTG118.101	expanded
evm.model.CTG118.104	expanded
evm.model.CTG118.11	expanded
evm.model.CTG118.117	expanded
evm.model.CTG118.21	expanded
evm.model.CTG118.24	expanded
evm.model.CTG118.31	expanded
evm.model.CTG118.53	expanded
evm.model.CTG118.79	expanded
evm.model.CTG118.92	expanded
evm.model.CTG1181.18	expanded
evm.model.CTG1181.6	expanded
evm.model.CTG1182.18	expanded
evm.model.CTG1182.5	expanded
evm.model.CTG1183.19	expanded
evm.model.CTG1183.21	expanded
evm.model.CTG1183.23	expanded
evm.model.CTG1184.13	expanded
evm.model.CTG1184.19	expanded
evm.model.CTG1185.12	expanded
evm.model.CTG1185.13	expanded
evm.model.CTG1185.16	expanded
evm.model.CTG1185.17	expanded
evm.model.CTG1185.21	expanded
evm.model.CTG1185.24	expanded
evm.model.CTG1185.3	expanded
evm.model.CTG1185.30	expanded
evm.model.CTG1185.52	expanded
evm.model.CTG1185.58	expanded
evm.model.CTG1185.59	expanded
evm.model.CTG1185.60	expanded
evm.model.CTG1186.15	expanded
evm.model.CTG1186.21	expanded
evm.model.CTG1186.4	expanded
evm.model.CTG1186.7	expanded
evm.model.CTG1187.21	expanded
evm.model.CTG1188.14	expanded
evm.model.CTG1188.2	expanded
evm.model.CTG1188.5	expanded
evm.model.CTG1188.6	expanded
evm.model.CTG1189.20	expanded
evm.model.CTG1189.21	expanded
evm.model.CTG119.18	expanded
evm.model.CTG119.4	expanded
evm.model.CTG119.5	expanded
evm.model.CTG119.98	expanded
evm.model.CTG1190.1	expanded
evm.model.CTG1190.10	expanded
evm.model.CTG1191.10	expanded
evm.model.CTG1191.11	expanded
evm.model.CTG1191.12	expanded
evm.model.CTG1191.20	expanded
evm.model.CTG1192.10	expanded
evm.model.CTG1192.11	expanded
evm.model.CTG1192.12	expanded
evm.model.CTG1192.2	expanded
evm.model.CTG1192.31	expanded
evm.model.CTG1192.5	expanded
evm.model.CTG1193.16	expanded
evm.model.CTG1194.16	expanded
evm.model.CTG1194.22	expanded
evm.model.CTG1194.31	expanded
evm.model.CTG1194.32	expanded
evm.model.CTG1195.20	expanded
evm.model.CTG1195.8.1	expanded
evm.model.CTG1196.10	expanded
evm.model.CTG1196.12	expanded
evm.model.CTG1196.13	expanded
evm.model.CTG1196.14	expanded
evm.model.CTG1196.2	expanded
evm.model.CTG1196.22	expanded
evm.model.CTG1196.24	expanded
evm.model.CTG1197.11	expanded
evm.model.CTG1197.2	expanded
evm.model.CTG1197.4	expanded
evm.model.CTG1197.5	expanded
evm.model.CTG1198.12	expanded
evm.model.CTG1198.15	expanded
evm.model.CTG1198.17	expanded
evm.model.CTG1198.8	expanded
evm.model.CTG1198.9	expanded
evm.model.CTG1199.17	expanded
evm.model.CTG1199.22	expanded
evm.model.CTG1199.25	expanded
evm.model.CTG1199.8	expanded
evm.model.CTG12.116	expanded
evm.model.CTG12.120	expanded
evm.model.CTG12.123	expanded
evm.model.CTG12.127	expanded
evm.model.CTG12.132	expanded
evm.model.CTG12.133	expanded
evm.model.CTG12.138	expanded
evm.model.CTG12.151	expanded
evm.model.CTG12.159.2	expanded
evm.model.CTG12.181	expanded
evm.model.CTG12.202	expanded
evm.model.CTG12.220	expanded
evm.model.CTG12.242	expanded
evm.model.CTG12.280	expanded
evm.model.CTG12.281	expanded
evm.model.CTG12.39	expanded
evm.model.CTG12.63	expanded
evm.model.CTG12.64	expanded
evm.model.CTG12.76	expanded
evm.model.CTG120.104	expanded
evm.model.CTG120.24	expanded
evm.model.CTG120.31	expanded
evm.model.CTG120.49	expanded
evm.model.CTG120.61	expanded
evm.model.CTG120.66	expanded
evm.model.CTG120.7	expanded
evm.model.CTG120.98	expanded
evm.model.CTG1200.39	expanded
evm.model.CTG1200.41	expanded
evm.model.CTG1200.42	expanded
evm.model.CTG1200.43	expanded
evm.model.CTG1200.44	expanded
evm.model.CTG1200.58	expanded
evm.model.CTG1200.59	expanded
evm.model.CTG1202.14	expanded
evm.model.CTG1202.16	expanded
evm.model.CTG1202.42	expanded
evm.model.CTG1202.44	expanded
evm.model.CTG1202.56	expanded
evm.model.CTG1202.61	expanded
evm.model.CTG1202.7	expanded
evm.model.CTG1202.8	expanded
evm.model.CTG1203.15	expanded
evm.model.CTG1203.20	expanded
evm.model.CTG1203.22	expanded
evm.model.CTG1203.24	expanded
evm.model.CTG1203.25	expanded
evm.model.CTG1203.26	expanded
evm.model.CTG1203.29	expanded
evm.model.CTG1203.3	expanded
evm.model.CTG1203.39	expanded
evm.model.CTG1203.4	expanded
evm.model.CTG1203.45	expanded
evm.model.CTG1203.64	expanded
evm.model.CTG1203.69	expanded
evm.model.CTG1205.1	expanded
evm.model.CTG1205.2	expanded
evm.model.CTG1205.21	expanded
evm.model.CTG1205.3	expanded
evm.model.CTG1205.32	expanded
evm.model.CTG1205.4	expanded
evm.model.CTG1205.5	expanded
evm.model.CTG1205.7	expanded
evm.model.CTG1205.8	expanded
evm.model.CTG1206.12	expanded
evm.model.CTG1206.18.1	expanded
evm.model.CTG1206.20	expanded
evm.model.CTG1206.4	expanded
evm.model.CTG1206.7	expanded
evm.model.CTG1207.8	expanded
evm.model.CTG1209.12	expanded
evm.model.CTG1209.16	expanded
evm.model.CTG121.19	expanded
evm.model.CTG121.2	expanded
evm.model.CTG121.21	expanded
evm.model.CTG121.22	expanded
evm.model.CTG121.24	expanded
evm.model.CTG121.29	expanded
evm.model.CTG121.30	expanded
evm.model.CTG121.57	expanded
evm.model.CTG1211.110	expanded
evm.model.CTG1211.111	expanded
evm.model.CTG1211.125	expanded
evm.model.CTG1211.129	expanded
evm.model.CTG1211.131	expanded
evm.model.CTG1211.132	expanded
evm.model.CTG1211.24	expanded
evm.model.CTG1211.55	expanded
evm.model.CTG1211.59.1	expanded
evm.model.CTG1211.61	expanded
evm.model.CTG1211.62	expanded
evm.model.CTG1211.63	expanded
evm.model.CTG1211.64	expanded
evm.model.CTG1211.88	expanded
evm.model.CTG1211.90	expanded
evm.model.CTG1211.91	expanded
evm.model.CTG1212.17	expanded
evm.model.CTG1212.19	expanded
evm.model.CTG1212.29	expanded
evm.model.CTG1212.32	expanded
evm.model.CTG1212.35	expanded
evm.model.CTG1212.38	expanded
evm.model.CTG1212.41	expanded
evm.model.CTG1212.48	expanded
evm.model.CTG1212.59	expanded
evm.model.CTG1212.63	expanded
evm.model.CTG1212.64	expanded
evm.model.CTG1212.71	expanded
evm.model.CTG1213.20	expanded
evm.model.CTG1213.39	expanded
evm.model.CTG1214.13	expanded
evm.model.CTG1214.19	expanded
evm.model.CTG1215.2	expanded
evm.model.CTG1215.21	expanded
evm.model.CTG1215.25	expanded
evm.model.CTG1216.1	expanded
evm.model.CTG1216.3	expanded
evm.model.CTG1217.22	expanded
evm.model.CTG1217.7	expanded
evm.model.CTG1218.15	expanded
evm.model.CTG1218.16	expanded
evm.model.CTG1218.2	expanded
evm.model.CTG1218.28	expanded
evm.model.CTG1218.51	expanded
evm.model.CTG1218.52	expanded
evm.model.CTG1219.2	expanded
evm.model.CTG1219.4	expanded
evm.model.CTG122.11	expanded
evm.model.CTG122.72	expanded
evm.model.CTG122.88	expanded
evm.model.CTG1220.11	expanded
evm.model.CTG1220.6	expanded
evm.model.CTG1221.1	expanded
evm.model.CTG1222.18	expanded
evm.model.CTG1222.29	expanded
evm.model.CTG1222.46	expanded
evm.model.CTG1222.49	expanded
evm.model.CTG1222.55	expanded
evm.model.CTG1222.58	expanded
evm.model.CTG1222.69	expanded
evm.model.CTG1223.20	expanded
evm.model.CTG1223.8	expanded
evm.model.CTG1223.9	expanded
evm.model.CTG1225.5	expanded
evm.model.CTG1226.2	expanded
evm.model.CTG1227.21	expanded
evm.model.CTG1227.26	expanded
evm.model.CTG1227.29	expanded
evm.model.CTG1227.6	expanded
evm.model.CTG1227.8	expanded
evm.model.CTG1227.9	expanded
evm.model.CTG1228.11	expanded
evm.model.CTG1228.24	expanded
evm.model.CTG1228.25	expanded
evm.model.CTG1229.17	expanded
evm.model.CTG1229.18	expanded
evm.model.CTG1229.35	expanded
evm.model.CTG1229.48	expanded
evm.model.CTG1229.51	expanded
evm.model.CTG1229.54	expanded
evm.model.CTG1229.58	expanded
evm.model.CTG1229.59	expanded
evm.model.CTG1229.60	expanded
evm.model.CTG1229.63	expanded
evm.model.CTG123.41	expanded
evm.model.CTG123.42	expanded
evm.model.CTG123.44	expanded
evm.model.CTG123.46	expanded
evm.model.CTG123.47	expanded
evm.model.CTG123.48	expanded
evm.model.CTG123.74	expanded
evm.model.CTG123.76	expanded
evm.model.CTG1230.19	expanded
evm.model.CTG1231.16	expanded
evm.model.CTG1231.48	expanded
evm.model.CTG1232.38	expanded
evm.model.CTG1232.39	expanded
evm.model.CTG1233.38	expanded
evm.model.CTG1233.47	expanded
evm.model.CTG1233.54	expanded
evm.model.CTG1233.60	expanded
evm.model.CTG1234.13	expanded
evm.model.CTG1234.16	expanded
evm.model.CTG1234.17	expanded
evm.model.CTG1234.28	expanded
evm.model.CTG1234.31	expanded
evm.model.CTG1234.32	expanded
evm.model.CTG1234.33	expanded
evm.model.CTG1234.40	expanded
evm.model.CTG1234.56	expanded
evm.model.CTG1234.75	expanded
evm.model.CTG1234.82	expanded
evm.model.CTG1234.93	expanded
evm.model.CTG1234.94	expanded
evm.model.CTG1234.95	expanded
evm.model.CTG1234.96	expanded
evm.model.CTG1235.31	expanded
evm.model.CTG1236.10	expanded
evm.model.CTG1236.2	expanded
evm.model.CTG1236.3	expanded
evm.model.CTG1237.41	expanded
evm.model.CTG1238.39	expanded
evm.model.CTG1238.40	expanded
evm.model.CTG1238.42	expanded
evm.model.CTG1238.45	expanded
evm.model.CTG1238.58	expanded
evm.model.CTG1238.80	expanded
evm.model.CTG1238.89	expanded
evm.model.CTG1238.98	expanded
evm.model.CTG1239.20	expanded
evm.model.CTG1239.7	expanded
evm.model.CTG124.2	expanded
evm.model.CTG124.21	expanded
evm.model.CTG124.24	expanded
evm.model.CTG124.46	expanded
evm.model.CTG124.52	expanded
evm.model.CTG124.63	expanded
evm.model.CTG124.67	expanded
evm.model.CTG1240.1	expanded
evm.model.CTG1240.7	expanded
evm.model.CTG1241.25	expanded
evm.model.CTG1241.30	expanded
evm.model.CTG1246.22	expanded
evm.model.CTG1246.23	expanded
evm.model.CTG1246.38	expanded
evm.model.CTG1247.22	expanded
evm.model.CTG1248.40	expanded
evm.model.CTG1248.6	expanded
evm.model.CTG1249.10	expanded
evm.model.CTG1249.14	expanded
evm.model.CTG1249.15	expanded
evm.model.CTG1249.18	expanded
evm.model.CTG125.32	expanded
evm.model.CTG125.33	expanded
evm.model.CTG125.38	expanded
evm.model.CTG125.42	expanded
evm.model.CTG125.48	expanded
evm.model.CTG125.53	expanded
evm.model.CTG125.54	expanded
evm.model.CTG125.60	expanded
evm.model.CTG125.64	expanded
evm.model.CTG125.73	expanded
evm.model.CTG125.75	expanded
evm.model.CTG1250.13	expanded
evm.model.CTG1250.21	expanded
evm.model.CTG1250.32.1	expanded
evm.model.CTG1250.6	expanded
evm.model.CTG1251.1	expanded
evm.model.CTG1251.12	expanded
evm.model.CTG1251.21	expanded
evm.model.CTG1251.28	expanded
evm.model.CTG1251.4	expanded
evm.model.CTG1251.8	expanded
evm.model.CTG1253.1	expanded
evm.model.CTG1253.18.2	expanded
evm.model.CTG1253.20	expanded
evm.model.CTG1253.27	expanded
evm.model.CTG1253.29	expanded
evm.model.CTG1253.30	expanded
evm.model.CTG1255.13	expanded
evm.model.CTG1255.8	expanded
evm.model.CTG1256.1	expanded
evm.model.CTG1256.15	expanded
evm.model.CTG1256.23	expanded
evm.model.CTG1256.24	expanded
evm.model.CTG1256.25	expanded
evm.model.CTG1256.27	expanded
evm.model.CTG1256.28	expanded
evm.model.CTG1256.29	expanded
evm.model.CTG1256.38	expanded
evm.model.CTG1256.40	expanded
evm.model.CTG1256.42	expanded
evm.model.CTG1256.43	expanded
evm.model.CTG1256.44	expanded
evm.model.CTG1256.7	expanded
evm.model.CTG1257.11	expanded
evm.model.CTG1257.36	expanded
evm.model.CTG1257.6	expanded
evm.model.CTG1257.7	expanded
evm.model.CTG1258.12	expanded
evm.model.CTG1258.21	expanded
evm.model.CTG1258.30	expanded
evm.model.CTG1258.6	expanded
evm.model.CTG1259.22	expanded
evm.model.CTG126.28	expanded
evm.model.CTG126.5	expanded
evm.model.CTG126.87	expanded
evm.model.CTG1260.10	expanded
evm.model.CTG1261.7	expanded
evm.model.CTG1262.13	expanded
evm.model.CTG1262.29	expanded
evm.model.CTG1262.30	expanded
evm.model.CTG1262.39	expanded
evm.model.CTG1262.41	expanded
evm.model.CTG1262.48	expanded
evm.model.CTG1262.54	expanded
evm.model.CTG1263.21	expanded
evm.model.CTG1263.27	expanded
evm.model.CTG1264.3	expanded
evm.model.CTG1264.5	expanded
evm.model.CTG1265.3	expanded
evm.model.CTG1265.6	expanded
evm.model.CTG1266.21	expanded
evm.model.CTG1266.8	expanded
evm.model.CTG1267.10	expanded
evm.model.CTG1267.14	expanded
evm.model.CTG1267.2	expanded
evm.model.CTG1267.27	expanded
evm.model.CTG1267.28	expanded
evm.model.CTG1267.4	expanded
evm.model.CTG1267.5	expanded
evm.model.CTG1267.8	expanded
evm.model.CTG1268.29	expanded
evm.model.CTG1268.43	expanded
evm.model.CTG127.105	expanded
evm.model.CTG127.106	expanded
evm.model.CTG127.118	expanded
evm.model.CTG127.121	expanded
evm.model.CTG127.125	expanded
evm.model.CTG127.18_evm.model.CTG127.19	expanded
evm.model.CTG127.68	expanded
evm.model.CTG127.75	expanded
evm.model.CTG1271.5	expanded
evm.model.CTG1271.9	expanded
evm.model.CTG1272.27	expanded
evm.model.CTG1274.10	expanded
evm.model.CTG1274.11	expanded
evm.model.CTG1274.14	expanded
evm.model.CTG1274.17	expanded
evm.model.CTG1274.22	expanded
evm.model.CTG1275.18	expanded
evm.model.CTG1275.2	expanded
evm.model.CTG1275.23	expanded
evm.model.CTG1275.24	expanded
evm.model.CTG1275.25	expanded
evm.model.CTG1275.3	expanded
evm.model.CTG1275.43	expanded
evm.model.CTG1275.8	expanded
evm.model.CTG1277.2	expanded
evm.model.CTG1278.10	expanded
evm.model.CTG1278.2	expanded
evm.model.CTG1279.15	expanded
evm.model.CTG1279.19	expanded
evm.model.CTG1279.29	expanded
evm.model.CTG1279.41	expanded
evm.model.CTG1279.43	expanded
evm.model.CTG1279.6	expanded
evm.model.CTG1280.13	expanded
evm.model.CTG1280.14	expanded
evm.model.CTG1280.19	expanded
evm.model.CTG1280.20	expanded
evm.model.CTG1280.3	expanded
evm.model.CTG1280.39	expanded
evm.model.CTG1280.40	expanded
evm.model.CTG1280.41	expanded
evm.model.CTG1280.45	expanded
evm.model.CTG1280.47	expanded
evm.model.CTG1280.55	expanded
evm.model.CTG1280.62	expanded
evm.model.CTG1280.64	expanded
evm.model.CTG1280.65	expanded
evm.model.CTG1280.71	expanded
evm.model.CTG1280.75	expanded
evm.model.CTG1280.76	expanded
evm.model.CTG1280.79	expanded
evm.model.CTG1281.10	expanded
evm.model.CTG1281.33	expanded
evm.model.CTG1283.13	expanded
evm.model.CTG1283.14	expanded
evm.model.CTG1283.15	expanded
evm.model.CTG1283.25	expanded
evm.model.CTG1283.31	expanded
evm.model.CTG1283.32.1	expanded
evm.model.CTG1283.47	expanded
evm.model.CTG1283.48	expanded
evm.model.CTG1285.13.1	expanded
evm.model.CTG1285.26	expanded
evm.model.CTG1286.11	expanded
evm.model.CTG1286.12	expanded
evm.model.CTG1286.17	expanded
evm.model.CTG1286.3	expanded
evm.model.CTG1287.13	expanded
evm.model.CTG1287.2	expanded
evm.model.CTG1287.25	expanded
evm.model.CTG1287.26	expanded
evm.model.CTG1287.30	expanded
evm.model.CTG1287.8	expanded
evm.model.CTG1288.22	expanded
evm.model.CTG1288.3	expanded
evm.model.CTG1288.9	expanded
evm.model.CTG1289.11	expanded
evm.model.CTG1289.16	expanded
evm.model.CTG129.1	expanded
evm.model.CTG129.120	expanded
evm.model.CTG129.15	expanded
evm.model.CTG129.18	expanded
evm.model.CTG129.53.3	expanded
evm.model.CTG129.54	expanded
evm.model.CTG129.56	expanded
evm.model.CTG129.60	expanded
evm.model.CTG129.72	expanded
evm.model.CTG129.85	expanded
evm.model.CTG129.86	expanded
evm.model.CTG129.88	expanded
evm.model.CTG129.90	expanded
evm.model.CTG129.91	expanded
evm.model.CTG129.92	expanded
evm.model.CTG129.97	expanded
evm.model.CTG1290.16	expanded
evm.model.CTG1290.25	expanded
evm.model.CTG1290.55	expanded
evm.model.CTG1290.59	expanded
evm.model.CTG1291.10	expanded
evm.model.CTG1291.20	expanded
evm.model.CTG1291.26	expanded
evm.model.CTG1291.28	expanded
evm.model.CTG1291.34	expanded
evm.model.CTG1292.11	expanded
evm.model.CTG1292.14	expanded
evm.model.CTG1292.22	expanded
evm.model.CTG1292.28	expanded
evm.model.CTG1292.5	expanded
evm.model.CTG1292.6	expanded
evm.model.CTG1292.7	expanded
evm.model.CTG1294.11	expanded
evm.model.CTG1294.12	expanded
evm.model.CTG1294.25	expanded
evm.model.CTG1294.7	expanded
evm.model.CTG1295.11	expanded
evm.model.CTG1295.15	expanded
evm.model.CTG1295.8	expanded
evm.model.CTG1298.13	expanded
evm.model.CTG1299.10	expanded
evm.model.CTG1299.13	expanded
evm.model.CTG1299.15	expanded
evm.model.CTG1299.2	expanded
evm.model.CTG1299.23	expanded
evm.model.CTG1299.27	expanded
evm.model.CTG1299.28	expanded
evm.model.CTG1299.30	expanded
evm.model.CTG1299.34	expanded
evm.model.CTG1299.35	expanded
evm.model.CTG1299.36	expanded
evm.model.CTG1299.38	expanded
evm.model.CTG13.127	expanded
evm.model.CTG13.129	expanded
evm.model.CTG13.29	expanded
evm.model.CTG13.52	expanded
evm.model.CTG13.59	expanded
evm.model.CTG13.78	expanded
evm.model.CTG13.79	expanded
evm.model.CTG13.90	expanded
evm.model.CTG13.91	expanded
evm.model.CTG13.98	expanded
evm.model.CTG1302.10	expanded
evm.model.CTG1302.16	expanded
evm.model.CTG1302.19	expanded
evm.model.CTG1302.22	expanded
evm.model.CTG1302.25	expanded
evm.model.CTG1302.28	expanded
evm.model.CTG1302.43	expanded
evm.model.CTG1302.61	expanded
evm.model.CTG1302.64	expanded
evm.model.CTG1302.65	expanded
evm.model.CTG1305.17	expanded
evm.model.CTG1305.19	expanded
evm.model.CTG1305.3	expanded
evm.model.CTG1305.7	expanded
evm.model.CTG1306.2	expanded
evm.model.CTG1306.25	expanded
evm.model.CTG1306.40	expanded
evm.model.CTG1307.11	expanded
evm.model.CTG1307.12	expanded
evm.model.CTG1307.16	expanded
evm.model.CTG1308.14	expanded
evm.model.CTG1308.15	expanded
evm.model.CTG1308.17	expanded
evm.model.CTG1308.18	expanded
evm.model.CTG1309.23	expanded
evm.model.CTG1309.7	expanded
evm.model.CTG131.13	expanded
evm.model.CTG131.14	expanded
evm.model.CTG131.22	expanded
evm.model.CTG131.31	expanded
evm.model.CTG131.32	expanded
evm.model.CTG131.34	expanded
evm.model.CTG131.35	expanded
evm.model.CTG131.45	expanded
evm.model.CTG131.48	expanded
evm.model.CTG131.51.1	expanded
evm.model.CTG131.59	expanded
evm.model.CTG131.63	expanded
evm.model.CTG131.66	expanded
evm.model.CTG131.71	expanded
evm.model.CTG131.72	expanded
evm.model.CTG131.76	expanded
evm.model.CTG131.77	expanded
evm.model.CTG1311.5	expanded
evm.model.CTG1311.6	expanded
evm.model.CTG1312.16	expanded
evm.model.CTG1312.17	expanded
evm.model.CTG1312.26	expanded
evm.model.CTG1312.66	expanded
evm.model.CTG1313.34	expanded
evm.model.CTG1313.5	expanded
evm.model.CTG1313.6	expanded
evm.model.CTG1315.15	expanded
evm.model.CTG1315.18	expanded
evm.model.CTG1315.19	expanded
evm.model.CTG1315.21	expanded
evm.model.CTG1315.22	expanded
evm.model.CTG1315.39	expanded
evm.model.CTG1316.16	expanded
evm.model.CTG1317.16	expanded
evm.model.CTG1317.3	expanded
evm.model.CTG1317.33	expanded
evm.model.CTG1317.34	expanded
evm.model.CTG1317.4	expanded
evm.model.CTG1317.6	expanded
evm.model.CTG1317.7	expanded
evm.model.CTG1317.8	expanded
evm.model.CTG1317.9	expanded
evm.model.CTG1319.12	expanded
evm.model.CTG132.112	expanded
evm.model.CTG132.24	expanded
evm.model.CTG132.31	expanded
evm.model.CTG132.55	expanded
evm.model.CTG132.61	expanded
evm.model.CTG132.69	expanded
evm.model.CTG132.70	expanded
evm.model.CTG132.85	expanded
evm.model.CTG1320.5	expanded
evm.model.CTG1321.10	expanded
evm.model.CTG1321.12	expanded
evm.model.CTG1321.13	expanded
evm.model.CTG1321.7	expanded
evm.model.CTG1321.8.2	expanded
evm.model.CTG1322.29	expanded
evm.model.CTG1322.41	expanded
evm.model.CTG1323.1	expanded
evm.model.CTG1323.11	expanded
evm.model.CTG1323.12	expanded
evm.model.CTG1323.16	expanded
evm.model.CTG1323.21	expanded
evm.model.CTG1323.23	expanded
evm.model.CTG1323.30	expanded
evm.model.CTG1323.4	expanded
evm.model.CTG1323.5	expanded
evm.model.CTG1323.6	expanded
evm.model.CTG1323.7	expanded
evm.model.CTG1323.9	expanded
evm.model.CTG1324.12	expanded
evm.model.CTG1326.12	expanded
evm.model.CTG1326.17	expanded
evm.model.CTG1326.19	expanded
evm.model.CTG1326.2	expanded
evm.model.CTG1326.26	expanded
evm.model.CTG1326.5	expanded
evm.model.CTG1326.9.1	expanded
evm.model.CTG1327.19	expanded
evm.model.CTG1329.1	expanded
evm.model.CTG1329.33	expanded
evm.model.CTG1329.50	expanded
evm.model.CTG1330.19	expanded
evm.model.CTG1330.29	expanded
evm.model.CTG1331.11	expanded
evm.model.CTG1331.21	expanded
evm.model.CTG1331.29	expanded
evm.model.CTG1331.31	expanded
evm.model.CTG1331.34	expanded
evm.model.CTG1331.35	expanded
evm.model.CTG1331.42	expanded
evm.model.CTG1331.49	expanded
evm.model.CTG1331.59	expanded
evm.model.CTG1331.73	expanded
evm.model.CTG1331.77	expanded
evm.model.CTG1331.8	expanded
evm.model.CTG1332.28	expanded
evm.model.CTG1333.2	expanded
evm.model.CTG1333.20	expanded
evm.model.CTG1333.24	expanded
evm.model.CTG1333.39	expanded
evm.model.CTG1333.4	expanded
evm.model.CTG1333.41	expanded
evm.model.CTG1333.49	expanded
evm.model.CTG1333.5	expanded
evm.model.CTG1333.53	expanded
evm.model.CTG1333.57	expanded
evm.model.CTG1333.59	expanded
evm.model.CTG1333.74	expanded
evm.model.CTG1334.102	expanded
evm.model.CTG1334.107	expanded
evm.model.CTG1334.136	expanded
evm.model.CTG1334.14	expanded
evm.model.CTG1334.142	expanded
evm.model.CTG1334.152	expanded
evm.model.CTG1334.153	expanded
evm.model.CTG1334.172	expanded
evm.model.CTG1334.173	expanded
evm.model.CTG1334.182	expanded
evm.model.CTG1334.19	expanded
evm.model.CTG1334.203	expanded
evm.model.CTG1334.204	expanded
evm.model.CTG1334.209	expanded
evm.model.CTG1334.210	expanded
evm.model.CTG1334.218	expanded
evm.model.CTG1334.219	expanded
evm.model.CTG1334.235	expanded
evm.model.CTG1334.253	expanded
evm.model.CTG1334.261	expanded
evm.model.CTG1334.275	expanded
evm.model.CTG1334.280	expanded
evm.model.CTG1334.296	expanded
evm.model.CTG1334.46	expanded
evm.model.CTG1334.64	expanded
evm.model.CTG1334.66	expanded
evm.model.CTG1334.70	expanded
evm.model.CTG1334.8	expanded
evm.model.CTG1334.80	expanded
evm.model.CTG1334.87	expanded
evm.model.CTG1335.15	expanded
evm.model.CTG1335.20	expanded
evm.model.CTG1335.4	expanded
evm.model.CTG1336.18	expanded
evm.model.CTG1336.21	expanded
evm.model.CTG1337.10	expanded
evm.model.CTG1337.22	expanded
evm.model.CTG1337.25	expanded
evm.model.CTG1337.3	expanded
evm.model.CTG1337.30	expanded
evm.model.CTG1337.31	expanded
evm.model.CTG1337.47	expanded
evm.model.CTG1337.48	expanded
evm.model.CTG1337.9	expanded
evm.model.CTG1338.1	expanded
evm.model.CTG1338.13	expanded
evm.model.CTG1338.17	expanded
evm.model.CTG1338.24	expanded
evm.model.CTG1338.28	expanded
evm.model.CTG1338.29	expanded
evm.model.CTG1338.30	expanded
evm.model.CTG1338.36	expanded
evm.model.CTG1338.40	expanded
evm.model.CTG1338.45	expanded
evm.model.CTG1338.46	expanded
evm.model.CTG1338.48	expanded
evm.model.CTG1338.8	expanded
evm.model.CTG1338.9	expanded
evm.model.CTG1339.14	expanded
evm.model.CTG1339.26	expanded
evm.model.CTG1339.27	expanded
evm.model.CTG134.26	expanded
evm.model.CTG134.50	expanded
evm.model.CTG134.51	expanded
evm.model.CTG134.65	expanded
evm.model.CTG1340.8	expanded
evm.model.CTG1342.1	expanded
evm.model.CTG1342.14	expanded
evm.model.CTG1342.20	expanded
evm.model.CTG1342.4	expanded
evm.model.CTG1342.6	expanded
evm.model.CTG1343.38	expanded
evm.model.CTG1344.19	expanded
evm.model.CTG1344.7	expanded
evm.model.CTG1345.6	expanded
evm.model.CTG1346.11	expanded
evm.model.CTG1346.12	expanded
evm.model.CTG1346.13	expanded
evm.model.CTG1346.14	expanded
evm.model.CTG1346.15	expanded
evm.model.CTG1346.19	expanded
evm.model.CTG1346.28	expanded
evm.model.CTG1347.12	expanded
evm.model.CTG1347.2	expanded
evm.model.CTG1347.22	expanded
evm.model.CTG135.23	expanded
evm.model.CTG1352.3	expanded
evm.model.CTG1352.4	expanded
evm.model.CTG1352.6	expanded
evm.model.CTG1353.7	expanded
evm.model.CTG1354.6	expanded
evm.model.CTG1354.7	expanded
evm.model.CTG1355.1	expanded
evm.model.CTG1357.1	expanded
evm.model.CTG1357.10	expanded
evm.model.CTG1357.12	expanded
evm.model.CTG1357.2	expanded
evm.model.CTG1358.10	expanded
evm.model.CTG1358.16	expanded
evm.model.CTG1358.17	expanded
evm.model.CTG1358.18	expanded
evm.model.CTG1358.6	expanded
evm.model.CTG1359.11	expanded
evm.model.CTG1359.31	expanded
evm.model.CTG1359.32	expanded
evm.model.CTG1359.8	expanded
evm.model.CTG136.107	expanded
evm.model.CTG136.109	expanded
evm.model.CTG136.110	expanded
evm.model.CTG136.114	expanded
evm.model.CTG136.123	expanded
evm.model.CTG136.13	expanded
evm.model.CTG136.131	expanded
evm.model.CTG136.137	expanded
evm.model.CTG136.14	expanded
evm.model.CTG136.28	expanded
evm.model.CTG136.31	expanded
evm.model.CTG136.37	expanded
evm.model.CTG136.46	expanded
evm.model.CTG136.5	expanded
evm.model.CTG136.59	expanded
evm.model.CTG136.60	expanded
evm.model.CTG136.61	expanded
evm.model.CTG136.63	expanded
evm.model.CTG136.68	expanded
evm.model.CTG136.69	expanded
evm.model.CTG136.70	expanded
evm.model.CTG136.91	expanded
[truncated: 15,752 more rows]
