# Supplementary material for: A chromosome level genome assembly of Pseudoroegneria Libanotica reveals a key Kcs gene involves in the cuticular wax elongation for drought resistance
Source: BMC Genomics. 2024 Mar 6;25:253. doi: 10.1186/s12864-024-10140-5 (PMC10916072; doi:10.1186/s12864-024-10140-5)
Supplement: Supplementary file 9 — Supplementary Material 9 [file 12864_2024_10140_MOESM9_ESM.xlsx]

## Sheet: Sheet1
Supplementary Table 15 GO anlysis for the expanded gene families in Pse. libanotica
GO ID	GO Term	GO Class	P value	Adjusted P value	Number of genes present in this class of all supplied genes	Number of genes present in this class of all reference genes	Number of supplied genes	Number of reference genes	EnrichDirect	GOlevl	GeneID
GO:0043531	ADP binding	MF	1.51836e-125	2.88034e-122	613	773	8919	23306	Over	5	evm.model.CTG1004.99	evm.model.CTG1009.37	evm.model.CTG1011.64	evm.model.CTG102.3	evm.model.CTG1020.5_evm.model.CTG1020.6	evm.model.CTG1035.21	evm.model.CTG1038.5	evm.model.CTG1058.10	evm.model.CTG1059.6	evm.model.CTG11.94	evm.model.CTG1104.2	evm.model.CTG1110.63	evm.model.CTG1111.94	evm.model.CTG1111.99	evm.model.CTG1112.23	evm.model.CTG1114.38	evm.model.CTG1114.39	evm.model.CTG1115.12	evm.model.CTG1115.25	evm.model.CTG1115.27	evm.model.CTG1120.4	evm.model.CTG1129.23	evm.model.CTG1131.59	evm.model.CTG1132.30	evm.model.CTG114.16	evm.model.CTG1141.17	evm.model.CTG1154.6	evm.model.CTG1171.4	evm.model.CTG1171.54	evm.model.CTG1178.28	evm.model.CTG1194.16	evm.model.CTG1205.7	evm.model.CTG1206.4	evm.model.CTG1211.62	evm.model.CTG1228.25	evm.model.CTG1251.21	evm.model.CTG1262.13	evm.model.CTG1262.29	evm.model.CTG1262.39
GO:0005488	binding	MF	4.64543e-66	4.40619e-63	5604	12989	8919	23306	Over	2	evm.model.CTG1.208	evm.model.CTG1.312	evm.model.CTG1.325	evm.model.CTG1.353	evm.model.CTG1.363	evm.model.CTG1.499	evm.model.CTG1.504	evm.model.CTG1.505	evm.model.CTG1.545	evm.model.CTG1.549	evm.model.CTG1.574	evm.model.CTG1.576	evm.model.CTG1.70	evm.model.CTG1.94	evm.model.CTG10.13	evm.model.CTG10.175	evm.model.CTG10.249	evm.model.CTG10.258	evm.model.CTG10.259	evm.model.CTG10.303	evm.model.CTG10.311	evm.model.CTG10.312	evm.model.CTG10.76	evm.model.CTG10.78	evm.model.CTG10.96	evm.model.CTG100.41	evm.model.CTG10004.1	evm.model.CTG1001.4	evm.model.CTG1002.17	evm.model.CTG1004.99	evm.model.CTG1005.25	evm.model.CTG1005.3	evm.model.CTG1005.30	evm.model.CTG1005.31	evm.model.CTG1006.18	evm.model.CTG1008.19	evm.model.CTG1008.43	evm.model.CTG1008.45	evm.model.CTG1009.30
8.17,evm.model.CTG2008.19,evm.model.CTG201.102,evm.model.CTG201.106,evm.model.CTG201.116,evm.model.CTG201.117,evm.model.CTG201.2,evm.model.CTG201.35,evm.model.CTG201.38,evm.model.CTG201.47,evm.model.CTG201.50,evm.model.CTG201.52,evm.model.CTG2010.15,evm.model.CTG2011.12,evm.model.CTG2011.51,evm.model.CTG2013.13,evm.model.CTG2013.23,evm.model.CTG2019.15,evm.model.CTG202.125,evm.model.CTG202.134,ev…
evm.model.CTG3586.3,evm.model.CTG3588.8,evm.model.CTG3589.4,evm.model.CTG3589.5,evm.model.CTG359.36,evm.model.CTG359.8.2,evm.model.CTG3593.9,evm.model.CTG3599.12,evm.model.CTG3599.8,evm.model.CTG36.21,evm.model.CTG360.58,evm.model.CTG3600.5,evm.model.CTG3605.2,evm.model.CTG3608.14,evm.model.CTG3608.15,evm.model.CTG361.29,evm.model.CTG361.32,evm.model.CTG361.56,evm.model.CTG3611.7,evm.model.CTG362…
622.4,evm.model.CTG6623.2,evm.model.CTG6624.5,evm.model.CTG6625.1,evm.model.CTG664.23,evm.model.CTG664.29,evm.model.CTG664.37,evm.model.CTG664.90,evm.model.CTG6642.4,evm.model.CTG665.2,evm.model.CTG665.3,evm.model.CTG665.36,evm.model.CTG665.54,evm.model.CTG665.56,evm.model.CTG665.66,evm.model.CTG665.67,evm.model.CTG666.104,evm.model.CTG666.128,evm.model.CTG666.133,evm.model.CTG666.136,evm.model.C…
GO:0004523	RNA-DNA hybrid ribonuclease activity	MF	7.93526e-38	2.50886e-35	131	145	8919	23306	Over	9	evm.model.CTG1.70	evm.model.CTG10.13	evm.model.CTG100.41	evm.model.CTG1009.58	evm.model.CTG1032.13	evm.model.CTG1036.4	evm.model.CTG1040.36	evm.model.CTG1065.2	evm.model.CTG1107.13	evm.model.CTG111.184	evm.model.CTG1135.12	evm.model.CTG1135.73	evm.model.CTG1150.32	evm.model.CTG1151.23	evm.model.CTG1187.21	evm.model.CTG1219.2	evm.model.CTG1347.12	evm.model.CTG1352.4	evm.model.CTG136.69	evm.model.CTG14.26	evm.model.CTG140.23	evm.model.CTG1409.3	evm.model.CTG141.38	evm.model.CTG1441.3	evm.model.CTG145.130	evm.model.CTG1477.8	evm.model.CTG1483.42	evm.model.CTG16.48	evm.model.CTG1671.22	evm.model.CTG168.163	evm.model.CTG170.4	evm.model.CTG1700.11	evm.model.CTG1700.2	evm.model.CTG1759.23	evm.model.CTG1787.39	evm.model.CTG1802.6	evm.model.CTG1810.2	evm.model.CTG1864.22	evm.model.CTG1869.18
GO:0016891	endoribonuclease activity, producing 5'-phosphomonoesters	MF	6.55639e-36	1.38194e-33	139	161	8919	23306	Over	8	evm.model.CTG1.70	evm.model.CTG10.13	evm.model.CTG100.41	evm.model.CTG1009.58	evm.model.CTG1032.13	evm.model.CTG1036.4	evm.model.CTG1040.36	evm.model.CTG1065.2	evm.model.CTG1107.13	evm.model.CTG111.184	evm.model.CTG1135.12	evm.model.CTG1135.73	evm.model.CTG1150.32	evm.model.CTG1151.23	evm.model.CTG1171.44	evm.model.CTG1187.21	evm.model.CTG1219.2	evm.model.CTG1294.11	evm.model.CTG1294.12	evm.model.CTG1347.12	evm.model.CTG1352.4	evm.model.CTG136.69	evm.model.CTG14.26	evm.model.CTG140.23	evm.model.CTG1409.3	evm.model.CTG141.38	evm.model.CTG1441.3	evm.model.CTG145.130	evm.model.CTG1477.8	evm.model.CTG1483.42	evm.model.CTG16.48	evm.model.CTG1671.22	evm.model.CTG168.163	evm.model.CTG170.4	evm.model.CTG1700.11	evm.model.CTG1700.2	evm.model.CTG1759.23	evm.model.CTG1787.39	evm.model.CTG1802.6
GO:0004521	endoribonuclease activity	MF	7.00901e-34	1.02278e-31	147	178	8919	23306	Over	7	evm.model.CTG1.70	evm.model.CTG10.13	evm.model.CTG100.41	evm.model.CTG1009.58	evm.model.CTG1032.13	evm.model.CTG1036.4	evm.model.CTG1040.36	evm.model.CTG1065.2	evm.model.CTG1107.13	evm.model.CTG111.184	evm.model.CTG1135.12	evm.model.CTG1135.73	evm.model.CTG1150.32	evm.model.CTG1151.23	evm.model.CTG1171.44	evm.model.CTG1187.21	evm.model.CTG1219.2	evm.model.CTG1294.11	evm.model.CTG1294.12	evm.model.CTG1347.12	evm.model.CTG1352.4	evm.model.CTG136.69	evm.model.CTG14.26	evm.model.CTG140.23	evm.model.CTG1409.3	evm.model.CTG141.38	evm.model.CTG1441.3	evm.model.CTG145.130	evm.model.CTG1477.8	evm.model.CTG1483.42	evm.model.CTG16.48	evm.model.CTG1671.22	evm.model.CTG168.163	evm.model.CTG170.4	evm.model.CTG1700.11	evm.model.CTG1700.2	evm.model.CTG1759.23	evm.model.CTG1787.39	evm.model.CTG1802.6
GO:0032559	adenyl ribonucleotide binding	MF	3.07696e-33	4.16928e-31	1761	3745	8919	23306	Over	6	evm.model.CTG1.325	evm.model.CTG1.499	evm.model.CTG1.504	evm.model.CTG1.574	evm.model.CTG1.576	evm.model.CTG1.94	evm.model.CTG10.175	evm.model.CTG1001.4	evm.model.CTG1004.99	evm.model.CTG1005.25	evm.model.CTG1005.30	evm.model.CTG1009.37	evm.model.CTG1009.9	evm.model.CTG101.105	evm.model.CTG1010.15	evm.model.CTG1011.64	evm.model.CTG1015.82	evm.model.CTG102.164	evm.model.CTG102.165	evm.model.CTG102.3	evm.model.CTG102.4	evm.model.CTG1020.5_evm.model.CTG1020.6	evm.model.CTG1030.9.1	evm.model.CTG1035.21	evm.model.CTG1035.30	evm.model.CTG1035.37	evm.model.CTG1038.5	evm.model.CTG1038.7	evm.model.CTG1041.82	evm.model.CTG1044.35	evm.model.CTG1044.38	evm.model.CTG1044.39	evm.model.CTG1055.2	evm.model.CTG1058.10	evm.model.CTG1058.22	evm.model.CTG1059.10	evm.model.CTG1059.6	evm.model.CTG1065.47	evm.model.CTG1068.20
evm.model.CTG7047.3,evm.model.CTG7056.1,evm.model.CTG7056.8,evm.model.CTG708.5,evm.model.CTG7097.3,evm.model.CTG71.14,evm.model.CTG71.77,evm.model.CTG713.7,evm.model.CTG7134.1,evm.model.CTG7134.4,evm.model.CTG7188.1,evm.model.CTG720.31,evm.model.CTG720.36,evm.model.CTG720.58,evm.model.CTG720.71,evm.model.CTG720.74,evm.model.CTG722.13,evm.model.CTG722.38,evm.model.CTG723.114,evm.model.CTG73.62,evm…
GO:0097159	organic cyclic compound binding	MF	2.54838e-29	2.54436e-27	3419	7901	8919	23306	Over	3	evm.model.CTG1.208	evm.model.CTG1.325	evm.model.CTG1.499	evm.model.CTG1.504	evm.model.CTG1.505	evm.model.CTG1.545	evm.model.CTG1.574	evm.model.CTG1.576	evm.model.CTG1.70	evm.model.CTG1.94	evm.model.CTG10.13	evm.model.CTG10.175	evm.model.CTG10.249	evm.model.CTG10.258	evm.model.CTG10.259	evm.model.CTG10.303	evm.model.CTG10.311	evm.model.CTG10.78	evm.model.CTG10.96	evm.model.CTG100.41	evm.model.CTG10004.1	evm.model.CTG1001.4	evm.model.CTG1004.99	evm.model.CTG1005.25	evm.model.CTG1005.30	evm.model.CTG1006.18	evm.model.CTG1009.30	evm.model.CTG1009.35	evm.model.CTG1009.37	evm.model.CTG1009.58	evm.model.CTG1009.9	evm.model.CTG101.105	evm.model.CTG1010.15	evm.model.CTG1011.43	evm.model.CTG1011.51	evm.model.CTG1011.56	evm.model.CTG1011.64	evm.model.CTG1015.82	evm.model.CTG1019.114
vm.model.CTG2803.15,evm.model.CTG281.14,evm.model.CTG281.28,evm.model.CTG2810.8,evm.model.CTG2812.10,evm.model.CTG2812.28,evm.model.CTG2812.8,evm.model.CTG2813.23,evm.model.CTG2814.10,evm.model.CTG2814.14,evm.model.CTG2814.15,evm.model.CTG2816.7,evm.model.CTG2821.14,evm.model.CTG2821.8,evm.model.CTG2822.10,evm.model.CTG2822.13,evm.model.CTG2822.15,evm.model.CTG2823.10,evm.model.CTG2823.9,evm.mode…
m.model.CTG81.97,evm.model.CTG8104.1,evm.model.CTG8104.5,evm.model.CTG813.32,evm.model.CTG813.44,evm.model.CTG813.80,evm.model.CTG815.62,evm.model.CTG815.71,evm.model.CTG817.11,evm.model.CTG817.22,evm.model.CTG817.36,evm.model.CTG817.40,evm.model.CTG8182.2,evm.model.CTG82.49,evm.model.CTG8205.2,evm.model.CTG8205.6,evm.model.CTG821.11,evm.model.CTG821.13,evm.model.CTG821.20,evm.model.CTG821.59,evm…
GO:1901363	heterocyclic compound binding	MF	2.54838e-29	2.54436e-27	3419	7901	8919	23306	Over	3	evm.model.CTG1.208	evm.model.CTG1.325	evm.model.CTG1.499	evm.model.CTG1.504	evm.model.CTG1.505	evm.model.CTG1.545	evm.model.CTG1.574	evm.model.CTG1.576	evm.model.CTG1.70	evm.model.CTG1.94	evm.model.CTG10.13	evm.model.CTG10.175	evm.model.CTG10.249	evm.model.CTG10.258	evm.model.CTG10.259	evm.model.CTG10.303	evm.model.CTG10.311	evm.model.CTG10.78	evm.model.CTG10.96	evm.model.CTG100.41	evm.model.CTG10004.1	evm.model.CTG1001.4	evm.model.CTG1004.99	evm.model.CTG1005.25	evm.model.CTG1005.30	evm.model.CTG1006.18	evm.model.CTG1009.30	evm.model.CTG1009.35	evm.model.CTG1009.37	evm.model.CTG1009.58	evm.model.CTG1009.9	evm.model.CTG101.105	evm.model.CTG1010.15	evm.model.CTG1011.43	evm.model.CTG1011.51	evm.model.CTG1011.56	evm.model.CTG1011.64	evm.model.CTG1015.82	evm.model.CTG1019.114
vm.model.CTG2803.15,evm.model.CTG281.14,evm.model.CTG281.28,evm.model.CTG2810.8,evm.model.CTG2812.10,evm.model.CTG2812.28,evm.model.CTG2812.8,evm.model.CTG2813.23,evm.model.CTG2814.10,evm.model.CTG2814.14,evm.model.CTG2814.15,evm.model.CTG2816.7,evm.model.CTG2821.14,evm.model.CTG2821.8,evm.model.CTG2822.10,evm.model.CTG2822.13,evm.model.CTG2822.15,evm.model.CTG2823.10,evm.model.CTG2823.9,evm.mode…
m.model.CTG81.97,evm.model.CTG8104.1,evm.model.CTG8104.5,evm.model.CTG813.32,evm.model.CTG813.44,evm.model.CTG813.80,evm.model.CTG815.62,evm.model.CTG815.71,evm.model.CTG817.11,evm.model.CTG817.22,evm.model.CTG817.36,evm.model.CTG817.40,evm.model.CTG8182.2,evm.model.CTG82.49,evm.model.CTG8205.2,evm.model.CTG8205.6,evm.model.CTG821.11,evm.model.CTG821.13,evm.model.CTG821.20,evm.model.CTG821.59,evm…
GO:0004540	ribonuclease activity	MF	1.25308e-28	1.0805e-26	149	193	8919	23306	Over	6	evm.model.CTG1.70	evm.model.CTG10.13	evm.model.CTG100.41	evm.model.CTG1009.58	evm.model.CTG1032.13	evm.model.CTG1036.4	evm.model.CTG1040.36	evm.model.CTG1065.2	evm.model.CTG1107.13	evm.model.CTG111.184	evm.model.CTG1135.12	evm.model.CTG1135.73	evm.model.CTG1150.32	evm.model.CTG1151.23	evm.model.CTG1171.44	evm.model.CTG1187.21	evm.model.CTG1219.2	evm.model.CTG1294.11	evm.model.CTG1294.12	evm.model.CTG1347.12	evm.model.CTG1352.4	evm.model.CTG136.69	evm.model.CTG14.26	evm.model.CTG140.23	evm.model.CTG1409.3	evm.model.CTG141.38	evm.model.CTG1441.3	evm.model.CTG145.130	evm.model.CTG1477.8	evm.model.CTG1483.42	evm.model.CTG16.48	evm.model.CTG1671.22	evm.model.CTG168.163	evm.model.CTG170.4	evm.model.CTG1700.11	evm.model.CTG1700.2	evm.model.CTG1759.23	evm.model.CTG1787.39	evm.model.CTG1802.6
GO:0032553	ribonucleotide binding	MF	2.2033e-27	1.81724e-25	1842	4018	8919	23306	Over	4	evm.model.CTG1.325	evm.model.CTG1.499	evm.model.CTG1.504	evm.model.CTG1.574	evm.model.CTG1.576	evm.model.CTG1.94	evm.model.CTG10.175	evm.model.CTG10.78	evm.model.CTG1001.4	evm.model.CTG1004.99	evm.model.CTG1005.25	evm.model.CTG1005.30	evm.model.CTG1009.37	evm.model.CTG1009.9	evm.model.CTG101.105	evm.model.CTG1010.15	evm.model.CTG1011.64	evm.model.CTG1015.82	evm.model.CTG102.164	evm.model.CTG102.165	evm.model.CTG102.3	evm.model.CTG102.4	evm.model.CTG1020.5_evm.model.CTG1020.6	evm.model.CTG1030.9.1	evm.model.CTG1035.21	evm.model.CTG1035.30	evm.model.CTG1035.37	evm.model.CTG1038.5	evm.model.CTG1038.7	evm.model.CTG1041.82	evm.model.CTG1044.35	evm.model.CTG1044.38	evm.model.CTG1044.39	evm.model.CTG1055.2	evm.model.CTG1058.10	evm.model.CTG1058.22	evm.model.CTG1059.10	evm.model.CTG1059.6	evm.model.CTG1065.47
.CTG649.64,evm.model.CTG6500.3,evm.model.CTG6504.2,evm.model.CTG6504.3,evm.model.CTG6504.5,evm.model.CTG6536.4,evm.model.CTG6543.5,evm.model.CTG6574.10,evm.model.CTG6574.9,evm.model.CTG658.54,evm.model.CTG658.55,evm.model.CTG661.44.1,evm.model.CTG6622.4,evm.model.CTG6623.2,evm.model.CTG6624.5,evm.model.CTG6642.4,evm.model.CTG665.54,evm.model.CTG665.56,evm.model.CTG666.133,evm.model.CTG666.136,evm…
GO:0017076	purine nucleotide binding	MF	7.16839e-27	5.36064e-25	1827	3989	8919	23306	Over	5	evm.model.CTG1.325	evm.model.CTG1.499	evm.model.CTG1.504	evm.model.CTG1.574	evm.model.CTG1.576	evm.model.CTG1.94	evm.model.CTG10.175	evm.model.CTG10.78	evm.model.CTG1001.4	evm.model.CTG1004.99	evm.model.CTG1005.25	evm.model.CTG1005.30	evm.model.CTG1009.35	evm.model.CTG1009.37	evm.model.CTG1009.9	evm.model.CTG101.105	evm.model.CTG1010.15	evm.model.CTG1011.64	evm.model.CTG1015.82	evm.model.CTG102.164	evm.model.CTG102.165	evm.model.CTG102.3	evm.model.CTG102.4	evm.model.CTG1020.5_evm.model.CTG1020.6	evm.model.CTG1030.9.1	evm.model.CTG1035.21	evm.model.CTG1035.30	evm.model.CTG1035.37	evm.model.CTG1038.5	evm.model.CTG1038.7	evm.model.CTG1041.82	evm.model.CTG1044.35	evm.model.CTG1044.38	evm.model.CTG1044.39	evm.model.CTG1055.2	evm.model.CTG1058.10	evm.model.CTG1058.22	evm.model.CTG1059.10	evm.model.CTG1059.6
.CTG658.55,evm.model.CTG661.44.1,evm.model.CTG6622.4,evm.model.CTG6623.2,evm.model.CTG6624.5,evm.model.CTG6642.4,evm.model.CTG665.54,evm.model.CTG665.56,evm.model.CTG666.133,evm.model.CTG666.136,evm.model.CTG666.146,evm.model.CTG666.152,evm.model.CTG6673.1,evm.model.CTG673.36,evm.model.CTG674.82,evm.model.CTG674.91,evm.model.CTG6774.1,evm.model.CTG6774.7,evm.model.CTG678.62,evm.model.CTG678.63,ev…
GO:0032550	purine ribonucleoside binding	MF	7.62981e-27	5.36064e-25	1819	3970	8919	23306	Over	6	evm.model.CTG1.325	evm.model.CTG1.499	evm.model.CTG1.504	evm.model.CTG1.574	evm.model.CTG1.576	evm.model.CTG1.94	evm.model.CTG10.175	evm.model.CTG10.78	evm.model.CTG1001.4	evm.model.CTG1004.99	evm.model.CTG1005.25	evm.model.CTG1005.30	evm.model.CTG1009.37	evm.model.CTG1009.9	evm.model.CTG101.105	evm.model.CTG1010.15	evm.model.CTG1011.64	evm.model.CTG1015.82	evm.model.CTG102.164	evm.model.CTG102.165	evm.model.CTG102.3	evm.model.CTG102.4	evm.model.CTG1020.5_evm.model.CTG1020.6	evm.model.CTG1030.9.1	evm.model.CTG1035.21	evm.model.CTG1035.30	evm.model.CTG1035.37	evm.model.CTG1038.5	evm.model.CTG1038.7	evm.model.CTG1041.82	evm.model.CTG1044.35	evm.model.CTG1044.38	evm.model.CTG1044.39	evm.model.CTG1055.2	evm.model.CTG1058.10	evm.model.CTG1058.22	evm.model.CTG1059.10	evm.model.CTG1059.6	evm.model.CTG1065.47
666.133,evm.model.CTG666.136,evm.model.CTG666.146,evm.model.CTG666.152,evm.model.CTG6673.1,evm.model.CTG673.36,evm.model.CTG674.82,evm.model.CTG674.91,evm.model.CTG6774.1,evm.model.CTG6774.7,evm.model.CTG678.62,evm.model.CTG678.63,evm.model.CTG678.64,evm.model.CTG68.182,evm.model.CTG6807.5,evm.model.CTG6819.8,evm.model.CTG6842.3,evm.model.CTG6849.5,evm.model.CTG6855.4,evm.model.CTG6873.3,evm.mode…
GO:0032555	purine ribonucleotide binding	MF	7.62981e-27	5.36064e-25	1819	3970	8919	23306	Over	5	evm.model.CTG1.325	evm.model.CTG1.499	evm.model.CTG1.504	evm.model.CTG1.574	evm.model.CTG1.576	evm.model.CTG1.94	evm.model.CTG10.175	evm.model.CTG10.78	evm.model.CTG1001.4	evm.model.CTG1004.99	evm.model.CTG1005.25	evm.model.CTG1005.30	evm.model.CTG1009.37	evm.model.CTG1009.9	evm.model.CTG101.105	evm.model.CTG1010.15	evm.model.CTG1011.64	evm.model.CTG1015.82	evm.model.CTG102.164	evm.model.CTG102.165	evm.model.CTG102.3	evm.model.CTG102.4	evm.model.CTG1020.5_evm.model.CTG1020.6	evm.model.CTG1030.9.1	evm.model.CTG1035.21	evm.model.CTG1035.30	evm.model.CTG1035.37	evm.model.CTG1038.5	evm.model.CTG1038.7	evm.model.CTG1041.82	evm.model.CTG1044.35	evm.model.CTG1044.38	evm.model.CTG1044.39	evm.model.CTG1055.2	evm.model.CTG1058.10	evm.model.CTG1058.22	evm.model.CTG1059.10	evm.model.CTG1059.6	evm.model.CTG1065.47
666.133,evm.model.CTG666.136,evm.model.CTG666.146,evm.model.CTG666.152,evm.model.CTG6673.1,evm.model.CTG673.36,evm.model.CTG674.82,evm.model.CTG674.91,evm.model.CTG6774.1,evm.model.CTG6774.7,evm.model.CTG678.62,evm.model.CTG678.63,evm.model.CTG678.64,evm.model.CTG68.182,evm.model.CTG6807.5,evm.model.CTG6819.8,evm.model.CTG6842.3,evm.model.CTG6849.5,evm.model.CTG6855.4,evm.model.CTG6873.3,evm.mode…
GO:0032549	ribonucleoside binding	MF	1.32364e-26	8.96764e-25	1825	3988	8919	23306	Over	5	evm.model.CTG1.325	evm.model.CTG1.499	evm.model.CTG1.504	evm.model.CTG1.574	evm.model.CTG1.576	evm.model.CTG1.94	evm.model.CTG10.175	evm.model.CTG10.78	evm.model.CTG1001.4	evm.model.CTG1004.99	evm.model.CTG1005.25	evm.model.CTG1005.30	evm.model.CTG1009.37	evm.model.CTG1009.9	evm.model.CTG101.105	evm.model.CTG1010.15	evm.model.CTG1011.64	evm.model.CTG1015.82	evm.model.CTG102.164	evm.model.CTG102.165	evm.model.CTG102.3	evm.model.CTG102.4	evm.model.CTG1020.5_evm.model.CTG1020.6	evm.model.CTG1030.9.1	evm.model.CTG1035.21	evm.model.CTG1035.30	evm.model.CTG1035.37	evm.model.CTG1038.5	evm.model.CTG1038.7	evm.model.CTG1041.82	evm.model.CTG1044.35	evm.model.CTG1044.38	evm.model.CTG1044.39	evm.model.CTG1055.2	evm.model.CTG1058.10	evm.model.CTG1058.22	evm.model.CTG10584.2	evm.model.CTG1059.10	evm.model.CTG1059.6
CTG6624.5,evm.model.CTG6642.4,evm.model.CTG665.54,evm.model.CTG665.56,evm.model.CTG666.133,evm.model.CTG666.136,evm.model.CTG666.146,evm.model.CTG666.152,evm.model.CTG6673.1,evm.model.CTG673.36,evm.model.CTG674.82,evm.model.CTG674.91,evm.model.CTG6774.1,evm.model.CTG6774.7,evm.model.CTG678.62,evm.model.CTG678.63,evm.model.CTG678.64,evm.model.CTG68.182,evm.model.CTG6807.5,evm.model.CTG6819.8,evm.m…
GO:0097367	carbohydrate derivative binding	MF	1.49631e-26	9.78791e-25	1856	4064	8919	23306	Over	3	evm.model.CTG1.325	evm.model.CTG1.499	evm.model.CTG1.504	evm.model.CTG1.549	evm.model.CTG1.574	evm.model.CTG1.576	evm.model.CTG1.94	evm.model.CTG10.175	evm.model.CTG10.78	evm.model.CTG1001.4	evm.model.CTG1004.99	evm.model.CTG1005.25	evm.model.CTG1005.30	evm.model.CTG1009.37	evm.model.CTG1009.9	evm.model.CTG101.105	evm.model.CTG1010.15	evm.model.CTG1011.64	evm.model.CTG1015.82	evm.model.CTG102.164	evm.model.CTG102.165	evm.model.CTG102.3	evm.model.CTG102.4	evm.model.CTG1020.5_evm.model.CTG1020.6	evm.model.CTG1030.9.1	evm.model.CTG1035.21	evm.model.CTG1035.30	evm.model.CTG1035.37	evm.model.CTG1038.5	evm.model.CTG1038.7	evm.model.CTG1041.82	evm.model.CTG1044.35	evm.model.CTG1044.38	evm.model.CTG1044.39	evm.model.CTG1055.2	evm.model.CTG1058.10	evm.model.CTG1058.22	evm.model.CTG10584.2	evm.model.CTG1059.10
model.CTG637.26,evm.model.CTG6376.1,evm.model.CTG639.50,evm.model.CTG639.51,evm.model.CTG6401.8,evm.model.CTG6405.2_evm.model.CTG6405.3,evm.model.CTG647.19,evm.model.CTG6472.6,evm.model.CTG6473.2,evm.model.CTG6473.4,evm.model.CTG649.64,evm.model.CTG6500.3,evm.model.CTG6504.2,evm.model.CTG6504.3,evm.model.CTG6504.5,evm.model.CTG6536.4,evm.model.CTG6543.5,evm.model.CTG6574.10,evm.model.CTG6574.9,ev…
GO:0036094	small molecule binding	MF	2.06046e-26	1.22146e-24	1987	4385	8919	23306	Over	3	evm.model.CTG1.325	evm.model.CTG1.499	evm.model.CTG1.504	evm.model.CTG1.574	evm.model.CTG1.576	evm.model.CTG1.94	evm.model.CTG10.175	evm.model.CTG10.78	evm.model.CTG1001.4	evm.model.CTG1004.99	evm.model.CTG1005.25	evm.model.CTG1005.30	evm.model.CTG1009.35	evm.model.CTG1009.37	evm.model.CTG1009.9	evm.model.CTG101.105	evm.model.CTG1010.15	evm.model.CTG1011.64	evm.model.CTG1015.82	evm.model.CTG102.164	evm.model.CTG102.165	evm.model.CTG102.3	evm.model.CTG102.4	evm.model.CTG1020.5_evm.model.CTG1020.6	evm.model.CTG1030.9.1	evm.model.CTG1035.21	evm.model.CTG1035.30	evm.model.CTG1035.37	evm.model.CTG1038.5	evm.model.CTG1038.7	evm.model.CTG1041.82	evm.model.CTG1044.35	evm.model.CTG1044.38	evm.model.CTG1044.39	evm.model.CTG1055.2	evm.model.CTG1058.10	evm.model.CTG1058.22	evm.model.CTG10584.2	evm.model.CTG1059.10
evm.model.CTG5521.5,evm.model.CTG553.28,evm.model.CTG554.9,evm.model.CTG5555.1,evm.model.CTG5567.1.2,evm.model.CTG557.59,evm.model.CTG558.56,evm.model.CTG558.63,evm.model.CTG56.14,evm.model.CTG561.2,evm.model.CTG561.7,evm.model.CTG562.10,evm.model.CTG562.101,evm.model.CTG5620.2,evm.model.CTG5636.1,evm.model.CTG5650.3,evm.model.CTG5655.2,evm.model.CTG566.31,evm.model.CTG567.100,evm.model.CTG567.18…
GO:0043167	ion binding	MF	1.12522e-25	6.27806e-24	2892	6639	8919	23306	Over	3	evm.model.CTG1.325	evm.model.CTG1.499	evm.model.CTG1.504	evm.model.CTG1.505	evm.model.CTG1.574	evm.model.CTG1.576	evm.model.CTG1.94	evm.model.CTG10.175	evm.model.CTG10.249	evm.model.CTG10.258	evm.model.CTG10.259	evm.model.CTG10.76	evm.model.CTG10.78	evm.model.CTG1001.4	evm.model.CTG1004.99	evm.model.CTG1005.25	evm.model.CTG1005.3	evm.model.CTG1005.30	evm.model.CTG1009.37	evm.model.CTG1009.43	evm.model.CTG1009.9	evm.model.CTG101.105	evm.model.CTG1010.15	evm.model.CTG1011.13	evm.model.CTG1011.51	evm.model.CTG1011.56	evm.model.CTG1011.64	evm.model.CTG1015.82	evm.model.CTG1019.49	evm.model.CTG102.164	evm.model.CTG102.165	evm.model.CTG102.3	evm.model.CTG102.4	evm.model.CTG1020.12	evm.model.CTG1020.5_evm.model.CTG1020.6	evm.model.CTG1022.10	evm.model.CTG1026.17	evm.model.CTG1026.19	evm.model.CTG1026.23
32.12.1,evm.model.CTG3324.17,evm.model.CTG3329.22,evm.model.CTG333.24,evm.model.CTG3330.5,evm.model.CTG3330.8,evm.model.CTG3333.2,evm.model.CTG3334.10,evm.model.CTG3335.11,evm.model.CTG3335.25,evm.model.CTG3335.26,evm.model.CTG3342.19,evm.model.CTG3342.5,evm.model.CTG3345.19.2,evm.model.CTG3361.1_evm.model.CTG3361.2,evm.model.CTG337.47,evm.model.CTG3371.10,evm.model.CTG3371.12,evm.model.CTG3371.1…
GO:0004519	endonuclease activity	MF	1.28019e-25	6.93866e-24	152	206	8919	23306	Over	6	evm.model.CTG1.70	evm.model.CTG10.13	evm.model.CTG100.41	evm.model.CTG1009.58	evm.model.CTG1032.13	evm.model.CTG1036.4	evm.model.CTG1040.36	evm.model.CTG1065.2	evm.model.CTG1107.13	evm.model.CTG111.184	evm.model.CTG1135.12	evm.model.CTG1135.73	evm.model.CTG1150.32	evm.model.CTG1151.23	evm.model.CTG1171.44	evm.model.CTG1187.21	evm.model.CTG1219.2	evm.model.CTG1294.11	evm.model.CTG1294.12	evm.model.CTG1347.12	evm.model.CTG1352.4	evm.model.CTG136.69	evm.model.CTG14.26	evm.model.CTG140.23	evm.model.CTG1409.3	evm.model.CTG141.38	evm.model.CTG1441.3	evm.model.CTG145.130	evm.model.CTG1477.8	evm.model.CTG1483.42	evm.model.CTG16.48	evm.model.CTG1671.22	evm.model.CTG168.163	evm.model.CTG170.4	evm.model.CTG1700.11	evm.model.CTG1700.2	evm.model.CTG1759.23	evm.model.CTG1787.39	evm.model.CTG1802.6
GO:0043168	anion binding	MF	2.29626e-25	1.21e-23	1998	4428	8919	23306	Over	4	evm.model.CTG1.325	evm.model.CTG1.499	evm.model.CTG1.504	evm.model.CTG1.574	evm.model.CTG1.576	evm.model.CTG1.94	evm.model.CTG10.175	evm.model.CTG10.78	evm.model.CTG1001.4	evm.model.CTG1004.99	evm.model.CTG1005.25	evm.model.CTG1005.30	evm.model.CTG1009.37	evm.model.CTG1009.9	evm.model.CTG101.105	evm.model.CTG1010.15	evm.model.CTG1011.64	evm.model.CTG1015.82	evm.model.CTG102.164	evm.model.CTG102.165	evm.model.CTG102.3	evm.model.CTG102.4	evm.model.CTG1020.5_evm.model.CTG1020.6	evm.model.CTG1030.9.1	evm.model.CTG1035.21	evm.model.CTG1035.30	evm.model.CTG1035.37	evm.model.CTG1038.5	evm.model.CTG1038.51	evm.model.CTG1038.7	evm.model.CTG1041.82	evm.model.CTG1044.35	evm.model.CTG1044.38	evm.model.CTG1044.39	evm.model.CTG1055.2	evm.model.CTG1058.10	evm.model.CTG1058.22	evm.model.CTG1059.10	evm.model.CTG1059.6
el.CTG551.93,evm.model.CTG551.96,evm.model.CTG551.98,evm.model.CTG5510.16,evm.model.CTG5521.5,evm.model.CTG553.28,evm.model.CTG5533.1,evm.model.CTG554.9,evm.model.CTG5555.1,evm.model.CTG5567.1.2,evm.model.CTG557.59,evm.model.CTG558.56,evm.model.CTG558.63,evm.model.CTG56.14,evm.model.CTG561.2,evm.model.CTG561.7,evm.model.CTG562.10,evm.model.CTG562.101,evm.model.CTG5620.2,evm.model.CTG5636.1,evm.mo…
GO:0000166	nucleotide binding	MF	6.76957e-25	3.37944e-23	1941	4296	8919	23306	Over	4	evm.model.CTG1.325	evm.model.CTG1.499	evm.model.CTG1.504	evm.model.CTG1.574	evm.model.CTG1.576	evm.model.CTG1.94	evm.model.CTG10.175	evm.model.CTG10.78	evm.model.CTG1001.4	evm.model.CTG1004.99	evm.model.CTG1005.25	evm.model.CTG1005.30	evm.model.CTG1009.35	evm.model.CTG1009.37	evm.model.CTG1009.9	evm.model.CTG101.105	evm.model.CTG1010.15	evm.model.CTG1011.64	evm.model.CTG1015.82	evm.model.CTG102.164	evm.model.CTG102.165	evm.model.CTG102.3	evm.model.CTG102.4	evm.model.CTG1020.5_evm.model.CTG1020.6	evm.model.CTG1030.9.1	evm.model.CTG1035.21	evm.model.CTG1035.30	evm.model.CTG1035.37	evm.model.CTG1038.5	evm.model.CTG1038.7	evm.model.CTG1041.82	evm.model.CTG1044.35	evm.model.CTG1044.38	evm.model.CTG1044.39	evm.model.CTG1055.2	evm.model.CTG1058.10	evm.model.CTG1058.22	evm.model.CTG1059.10	evm.model.CTG1059.6
01.3,evm.model.CTG5813.9,evm.model.CTG5817.3,evm.model.CTG5825.2,evm.model.CTG583.17,evm.model.CTG585.26,evm.model.CTG5862.3,evm.model.CTG5867.3,evm.model.CTG587.30,evm.model.CTG587.45,evm.model.CTG587.59,evm.model.CTG587.69,evm.model.CTG5882.2,evm.model.CTG5883.3,evm.model.CTG5891.8,evm.model.CTG5893.8,evm.model.CTG5896.1,evm.model.CTG592.32,evm.model.CTG592.33,evm.model.CTG5929.7,evm.model.CTG5…
GO:0030247	polysaccharide binding	MF	1.49195e-22	7.07559e-21	125	166	8919	23306	Over	4	evm.model.CTG1116.50	evm.model.CTG1150.5	evm.model.CTG1173.26	evm.model.CTG1173.27	evm.model.CTG1186.4	evm.model.CTG1186.7	evm.model.CTG1234.16	evm.model.CTG1280.62	evm.model.CTG137.12	evm.model.CTG1373.27	evm.model.CTG1525.27	evm.model.CTG1564.21	evm.model.CTG1575.19	evm.model.CTG1575.22	evm.model.CTG1575.29	evm.model.CTG1575.36	evm.model.CTG1579.25	evm.model.CTG1585.10	evm.model.CTG1585.31	evm.model.CTG188.145	evm.model.CTG188.151	evm.model.CTG188.32	evm.model.CTG190.2	evm.model.CTG1913.10	evm.model.CTG1913.34	evm.model.CTG1913.47	evm.model.CTG1913.7	evm.model.CTG1957.31	evm.model.CTG1957.32	evm.model.CTG1965.1	evm.model.CTG2034.2	evm.model.CTG2035.10	evm.model.CTG2035.2	evm.model.CTG2044.17	evm.model.CTG2071.8	evm.model.CTG2085.60	evm.model.CTG2093.25	evm.model.CTG2121.14	evm.model.CTG2169.26
GO:0005515	protein binding	MF	6.42505e-20	2.90198e-18	1813	4064	8919	23306	Over	3	evm.model.CTG1.312	evm.model.CTG1.353	evm.model.CTG1.363	evm.model.CTG10.312	evm.model.CTG10.96	evm.model.CTG1002.17	evm.model.CTG1005.25	evm.model.CTG1005.30	evm.model.CTG1005.31	evm.model.CTG1008.19	evm.model.CTG1008.43	evm.model.CTG1008.45	evm.model.CTG1009.35	evm.model.CTG101.97	evm.model.CTG1014.2	evm.model.CTG1015.63	evm.model.CTG1015.82	evm.model.CTG1017.19	evm.model.CTG1017.23	evm.model.CTG102.3	evm.model.CTG1020.11	evm.model.CTG1021.38	evm.model.CTG1023.14	evm.model.CTG1025.20	evm.model.CTG1030.7	evm.model.CTG10340.1	evm.model.CTG1035.10	evm.model.CTG1035.29	evm.model.CTG1036.24	evm.model.CTG1044.18	evm.model.CTG1044.21	evm.model.CTG1044.44	evm.model.CTG1048.7	evm.model.CTG1049.34.2	evm.model.CTG1062.27	evm.model.CTG1065.4	evm.model.CTG1065.40	evm.model.CTG1069.61	evm.model.CTG1069.62
.57,evm.model.CTG693.111,evm.model.CTG694.21,evm.model.CTG694.28,evm.model.CTG694.29,evm.model.CTG694.60,evm.model.CTG694.61,evm.model.CTG694.62,evm.model.CTG696.11,evm.model.CTG696.12,evm.model.CTG696.4,evm.model.CTG698.28,evm.model.CTG6999.2,evm.model.CTG7.184,evm.model.CTG7.319,evm.model.CTG7.424,evm.model.CTG70.25,evm.model.CTG7008.3,evm.model.CTG7038.2,evm.model.CTG705.28,evm.model.CTG7097.3…
GO:0030246	carbohydrate binding	MF	1.21053e-15	4.17523e-14	195	326	8919	23306	Over	3	evm.model.CTG1068.20	evm.model.CTG1068.21	evm.model.CTG107.150	evm.model.CTG1116.50	evm.model.CTG1150.5	evm.model.CTG1173.26	evm.model.CTG1173.27	evm.model.CTG1178.27	evm.model.CTG1186.4	evm.model.CTG1186.7	evm.model.CTG1234.16	evm.model.CTG1280.62	evm.model.CTG137.12	evm.model.CTG1373.27	evm.model.CTG1389.18	evm.model.CTG1456.35	evm.model.CTG1456.36	evm.model.CTG1497.42	evm.model.CTG1497.43	evm.model.CTG1525.27	evm.model.CTG1544.9	evm.model.CTG1564.21	evm.model.CTG1575.19	evm.model.CTG1575.22	evm.model.CTG1575.29	evm.model.CTG1575.36	evm.model.CTG1579.25	evm.model.CTG1585.10	evm.model.CTG1585.31	evm.model.CTG1621.19	evm.model.CTG1621.41	evm.model.CTG1675.3	evm.model.CTG168.12_evm.model.CTG168.13	evm.model.CTG1686.21	evm.model.CTG186.66	evm.model.CTG186.67	evm.model.CTG188.145	evm.model.CTG188.151	evm.model.CTG188.32
GO:0016747	transferase activity, transferring acyl groups other than amino-acyl groups	MF	1.58331e-15	5.36347e-14	228	395	8919	23306	Over	5	evm.model.CTG1.327	evm.model.CTG1000.6	evm.model.CTG104.29	evm.model.CTG1071.62	evm.model.CTG1090.28	evm.model.CTG1111.130	evm.model.CTG1129.3	evm.model.CTG1130.25	evm.model.CTG1130.27	evm.model.CTG1134.33	evm.model.CTG1134.34	evm.model.CTG1179.54	evm.model.CTG1185.21	evm.model.CTG1185.59	evm.model.CTG120.98	evm.model.CTG1205.1	evm.model.CTG1205.2	evm.model.CTG1267.10	evm.model.CTG1267.2	evm.model.CTG1267.27	evm.model.CTG1267.28	evm.model.CTG1275.25	evm.model.CTG1288.22	evm.model.CTG1334.253	evm.model.CTG1334.296	evm.model.CTG1347.2	evm.model.CTG136.60	evm.model.CTG136.61	evm.model.CTG1364.11	evm.model.CTG1364.4	evm.model.CTG1364.7	evm.model.CTG1450.3	evm.model.CTG1457.1	evm.model.CTG1461.31	evm.model.CTG1482.5	evm.model.CTG1511.14	evm.model.CTG1511.19	evm.model.CTG1511.20	evm.model.CTG1511.21
GO:0004518	nuclease activity	MF	4.92863e-15	1.53272e-13	164	266	8919	23306	Over	5	evm.model.CTG1.70	evm.model.CTG10.13	evm.model.CTG100.41	evm.model.CTG1009.58	evm.model.CTG1032.13	evm.model.CTG1036.4	evm.model.CTG1040.36	evm.model.CTG1065.2	evm.model.CTG1107.13	evm.model.CTG111.184	evm.model.CTG1135.12	evm.model.CTG1135.73	evm.model.CTG1150.32	evm.model.CTG1151.23	evm.model.CTG1171.44	evm.model.CTG1187.21	evm.model.CTG1219.2	evm.model.CTG1234.94	evm.model.CTG1294.11	evm.model.CTG1294.12	evm.model.CTG1347.12	evm.model.CTG1352.4	evm.model.CTG136.69	evm.model.CTG14.26	evm.model.CTG140.23	evm.model.CTG1409.3	evm.model.CTG141.38	evm.model.CTG1441.3	evm.model.CTG145.130	evm.model.CTG1477.8	evm.model.CTG1483.42	evm.model.CTG16.48	evm.model.CTG1671.22	evm.model.CTG168.163	evm.model.CTG170.4	evm.model.CTG1700.11	evm.model.CTG1700.2	evm.model.CTG1759.23	evm.model.CTG177.8
GO:0032196	transposition	BP	1.12811e-12	2.77925e-11	37	39	8919	23306	Over	4	evm.model.CTG103.27	evm.model.CTG1043.7	evm.model.CTG1058.58	evm.model.CTG1160.62	evm.model.CTG1317.3	evm.model.CTG1334.235	evm.model.CTG1359.32	evm.model.CTG1640.36	evm.model.CTG170.223	evm.model.CTG1795.8	evm.model.CTG1865.7	evm.model.CTG193.138	evm.model.CTG193.80	evm.model.CTG1969.21	evm.model.CTG2338.21	evm.model.CTG2433.44	evm.model.CTG2478.18	evm.model.CTG2541.25	evm.model.CTG2608.1	evm.model.CTG308.33	evm.model.CTG3303.5	evm.model.CTG3530.6	evm.model.CTG3559.8	evm.model.CTG3559.9	evm.model.CTG4378.2	evm.model.CTG463.117	evm.model.CTG4631.10	evm.model.CTG493.61	evm.model.CTG528.149	evm.model.CTG5763.4	evm.model.CTG5763.5	evm.model.CTG5883.6	evm.model.CTG5937.1	evm.model.CTG6106.2	evm.model.CTG878.47	evm.model.CTG944.49	evm.model.CTG949.13
GO:0016746	transferase activity, transferring acyl groups	MF	2.33261e-12	5.67302e-11	248	458	8919	23306	Over	4	evm.model.CTG1.327	evm.model.CTG10.225	evm.model.CTG100.25	evm.model.CTG1000.6	evm.model.CTG104.29	evm.model.CTG1043.35	evm.model.CTG1065.60	evm.model.CTG1071.62	evm.model.CTG1090.28	evm.model.CTG1111.130	evm.model.CTG1129.3	evm.model.CTG1130.25	evm.model.CTG1130.27	evm.model.CTG1134.33	evm.model.CTG1134.34	evm.model.CTG1179.54	evm.model.CTG1185.21	evm.model.CTG1185.59	evm.model.CTG1198.15	evm.model.CTG120.98	evm.model.CTG1205.1	evm.model.CTG1205.2	evm.model.CTG1267.10	evm.model.CTG1267.2	evm.model.CTG1267.27	evm.model.CTG1267.28	evm.model.CTG1275.25	evm.model.CTG1288.22	evm.model.CTG1334.253	evm.model.CTG1334.296	evm.model.CTG1347.2	evm.model.CTG136.60	evm.model.CTG136.61	evm.model.CTG1364.11	evm.model.CTG1364.4	evm.model.CTG1364.7	evm.model.CTG1447.51	evm.model.CTG1450.3	evm.model.CTG1457.1
GO:0004672	protein kinase activity	MF	9.51964e-12	2.22948e-10	905	1994	8919	23306	Over	6	evm.model.CTG1.325	evm.model.CTG1.574	evm.model.CTG1.576	evm.model.CTG1.94	evm.model.CTG10.175	evm.model.CTG1001.4	evm.model.CTG1005.25	evm.model.CTG1005.30	evm.model.CTG101.105	evm.model.CTG1010.15	evm.model.CTG1015.82	evm.model.CTG102.164	evm.model.CTG102.165	evm.model.CTG102.4	evm.model.CTG1035.30	evm.model.CTG1035.37	evm.model.CTG1038.7	evm.model.CTG1044.35	evm.model.CTG1044.38	evm.model.CTG1044.39	evm.model.CTG1055.2	evm.model.CTG1058.22	evm.model.CTG1065.47	evm.model.CTG1068.20	evm.model.CTG1068.21	evm.model.CTG107.150	evm.model.CTG107.191	evm.model.CTG107.194	evm.model.CTG107.195	evm.model.CTG1088.34.1	evm.model.CTG109.42	evm.model.CTG109.94	evm.model.CTG1092.3	evm.model.CTG1095.31	evm.model.CTG1108.41	evm.model.CTG111.334	evm.model.CTG111.380	evm.model.CTG111.384	evm.model.CTG1111.106.1
GO:0006468	protein phosphorylation	BP	6.17808e-11	1.34711e-09	896	1986	8919	23306	Over	7	evm.model.CTG1.325	evm.model.CTG1.574	evm.model.CTG1.576	evm.model.CTG1.94	evm.model.CTG10.175	evm.model.CTG1001.4	evm.model.CTG1005.25	evm.model.CTG1005.30	evm.model.CTG101.105	evm.model.CTG1010.15	evm.model.CTG1015.82	evm.model.CTG102.164	evm.model.CTG102.165	evm.model.CTG102.4	evm.model.CTG1035.30	evm.model.CTG1035.37	evm.model.CTG1038.7	evm.model.CTG1044.35	evm.model.CTG1044.38	evm.model.CTG1055.2	evm.model.CTG1058.22	evm.model.CTG1065.47	evm.model.CTG1068.20	evm.model.CTG1068.21	evm.model.CTG107.150	evm.model.CTG107.191	evm.model.CTG107.194	evm.model.CTG107.195	evm.model.CTG1088.34.1	evm.model.CTG109.42	evm.model.CTG109.94	evm.model.CTG1092.3	evm.model.CTG1095.31	evm.model.CTG1108.41	evm.model.CTG111.334	evm.model.CTG111.380	evm.model.CTG111.384	evm.model.CTG1111.106.1	evm.model.CTG1116.48
GO:0008171	O-methyltransferase activity	MF	1.20585e-10	2.51373e-09	54	71	8919	23306	Over	6	evm.model.CTG1106.77	evm.model.CTG137.24	evm.model.CTG1424.27	evm.model.CTG145.88	evm.model.CTG1450.48	evm.model.CTG1461.33	evm.model.CTG1661.31	evm.model.CTG1773.1	evm.model.CTG1795.4	evm.model.CTG1880.18	evm.model.CTG2104.16	evm.model.CTG2182.15	evm.model.CTG2396.23.1	evm.model.CTG2539.26	evm.model.CTG254.168	evm.model.CTG2682.8	evm.model.CTG2693.33	evm.model.CTG2693.34	evm.model.CTG2763.17	evm.model.CTG2800.5	evm.model.CTG2879.5	evm.model.CTG2917.18	evm.model.CTG2917.19	evm.model.CTG2917.20	evm.model.CTG2917.23	evm.model.CTG2917.24	evm.model.CTG2917.25	evm.model.CTG2917.26	evm.model.CTG2917.27	evm.model.CTG2917.28	evm.model.CTG2917.29	evm.model.CTG3229.11	evm.model.CTG3367.3	evm.model.CTG35.2	evm.model.CTG3669.16	evm.model.CTG4015.8	evm.model.CTG4380.12	evm.model.CTG4547.5	evm.model.CTG4838.11
GO:0006355	regulation of transcription, DNA-templated	BP	2.35897e-10	4.52016e-09	720	1572	8919	23306	Over	6	evm.model.CTG1.208	evm.model.CTG1.545	evm.model.CTG10.303	evm.model.CTG10.311	evm.model.CTG1006.18	evm.model.CTG1008.5	evm.model.CTG1008.6	evm.model.CTG1009.19	evm.model.CTG1009.30	evm.model.CTG101.22	evm.model.CTG1015.67	evm.model.CTG1019.45	evm.model.CTG102.127	evm.model.CTG10208.2	evm.model.CTG1023.16	evm.model.CTG1026.49	evm.model.CTG1062.48	evm.model.CTG1069.93	evm.model.CTG107.197	evm.model.CTG1077.58	evm.model.CTG108.74	evm.model.CTG1086.34	evm.model.CTG1086.35	evm.model.CTG1088.51	evm.model.CTG1088.52	evm.model.CTG1089.23	evm.model.CTG1089.28	evm.model.CTG109.171	evm.model.CTG1103.1	evm.model.CTG1103.2	evm.model.CTG1106.100	evm.model.CTG1106.104	evm.model.CTG1106.105	evm.model.CTG1107.6	evm.model.CTG1109.18	evm.model.CTG1109.19	evm.model.CTG1122.34	evm.model.CTG1148.29	evm.model.CTG1148.43
GO:0009611	response to wounding	BP	4.1365e-10	7.61838e-09	35	40	8919	23306	Over	4	evm.model.CTG1111.53	evm.model.CTG1131.13	evm.model.CTG1131.15	evm.model.CTG1131.17	evm.model.CTG1256.23	evm.model.CTG1256.24	evm.model.CTG1256.25	evm.model.CTG1256.28	evm.model.CTG1256.29	evm.model.CTG1256.42	evm.model.CTG1256.43	evm.model.CTG1256.44	evm.model.CTG1858.11	evm.model.CTG1858.9	evm.model.CTG1867.7	evm.model.CTG1867.8	evm.model.CTG1867.9	evm.model.CTG1907.60	evm.model.CTG1907.62	evm.model.CTG1907.63	evm.model.CTG191.18	evm.model.CTG228.19	evm.model.CTG2837.3	evm.model.CTG2908.2	evm.model.CTG2961.21	evm.model.CTG2961.45	evm.model.CTG3133.1	evm.model.CTG3367.1	evm.model.CTG3513.6	evm.model.CTG3513.7	evm.model.CTG4630.6	evm.model.CTG5814.7	evm.model.CTG7215.3	evm.model.CTG7611.1	evm.model.CTG8919.1
GO:2000112	regulation of cellular macromolecule biosynthetic process	BP	6.4116e-10	1.12619e-08	735	1615	8919	23306	Over	6	evm.model.CTG1.208	evm.model.CTG1.545	evm.model.CTG10.303	evm.model.CTG10.311	evm.model.CTG1006.18	evm.model.CTG1008.5	evm.model.CTG1008.6	evm.model.CTG1009.19	evm.model.CTG1009.30	evm.model.CTG101.22	evm.model.CTG1015.67	evm.model.CTG1019.45	evm.model.CTG102.127	evm.model.CTG10208.2	evm.model.CTG1023.16	evm.model.CTG1026.49	evm.model.CTG1062.48	evm.model.CTG1069.93	evm.model.CTG107.197	evm.model.CTG1077.58	evm.model.CTG108.74	evm.model.CTG1086.34	evm.model.CTG1086.35	evm.model.CTG1088.39	evm.model.CTG1088.51	evm.model.CTG1088.52	evm.model.CTG1089.23	evm.model.CTG1089.28	evm.model.CTG109.171	evm.model.CTG1103.1	evm.model.CTG1103.2	evm.model.CTG1106.100	evm.model.CTG1106.104	evm.model.CTG1106.105	evm.model.CTG1107.6	evm.model.CTG1109.18	evm.model.CTG1109.19	evm.model.CTG1122.34	evm.model.CTG1148.29
GO:0016310	phosphorylation	BP	1.45046e-09	2.25534e-08	906	2035	8919	23306	Over	6	evm.model.CTG1.325	evm.model.CTG1.574	evm.model.CTG1.576	evm.model.CTG1.94	evm.model.CTG10.175	evm.model.CTG1001.4	evm.model.CTG1005.25	evm.model.CTG1005.30	evm.model.CTG101.105	evm.model.CTG1010.15	evm.model.CTG1015.82	evm.model.CTG102.164	evm.model.CTG102.165	evm.model.CTG102.4	evm.model.CTG1035.30	evm.model.CTG1035.37	evm.model.CTG1038.7	evm.model.CTG1044.35	evm.model.CTG1044.38	evm.model.CTG1055.2	evm.model.CTG1058.22	evm.model.CTG1065.47	evm.model.CTG1068.20	evm.model.CTG1068.21	evm.model.CTG107.150	evm.model.CTG107.191	evm.model.CTG107.194	evm.model.CTG107.195	evm.model.CTG1088.34.1	evm.model.CTG109.42	evm.model.CTG109.94	evm.model.CTG1092.3	evm.model.CTG1095.31	evm.model.CTG1108.41	evm.model.CTG111.334	evm.model.CTG111.380	evm.model.CTG111.384	evm.model.CTG1111.106.1	evm.model.CTG1116.48
GO:0019219	regulation of nucleobase-containing compound metabolic process	BP	1.48362e-09	2.26971e-08	725	1597	8919	23306	Over	5	evm.model.CTG1.208	evm.model.CTG1.545	evm.model.CTG10.303	evm.model.CTG10.311	evm.model.CTG1006.18	evm.model.CTG1008.5	evm.model.CTG1008.6	evm.model.CTG1009.19	evm.model.CTG1009.30	evm.model.CTG101.22	evm.model.CTG1015.67	evm.model.CTG1019.45	evm.model.CTG102.127	evm.model.CTG10208.2	evm.model.CTG1023.16	evm.model.CTG1026.49	evm.model.CTG1062.48	evm.model.CTG1069.93	evm.model.CTG107.197	evm.model.CTG1077.58	evm.model.CTG108.74	evm.model.CTG1086.34	evm.model.CTG1086.35	evm.model.CTG1088.51	evm.model.CTG1088.52	evm.model.CTG1089.23	evm.model.CTG1089.28	evm.model.CTG109.171	evm.model.CTG1103.1	evm.model.CTG1103.2	evm.model.CTG1106.100	evm.model.CTG1106.104	evm.model.CTG1106.105	evm.model.CTG1107.6	evm.model.CTG1109.18	evm.model.CTG1109.19	evm.model.CTG1122.34	evm.model.CTG1148.29	evm.model.CTG1148.43
GO:0033293	monocarboxylic acid binding	MF	2.62729e-09	3.92438e-08	31	35	8919	23306	Over	6	evm.model.CTG1069.41	evm.model.CTG1069.43_evm.model.CTG1069.42	evm.model.CTG1069.48	evm.model.CTG1223.8	evm.model.CTG1223.9	evm.model.CTG1423.20	evm.model.CTG152.224	evm.model.CTG1602.2	evm.model.CTG1900.5	evm.model.CTG1900.6	evm.model.CTG1962.25	evm.model.CTG2115.1	evm.model.CTG2275.19	evm.model.CTG2275.20	evm.model.CTG2466.9	evm.model.CTG314.140	evm.model.CTG3330.5	evm.model.CTG3561.4	evm.model.CTG3561.5	evm.model.CTG357.60	evm.model.CTG3696.7	evm.model.CTG5125.12	evm.model.CTG5125.14	evm.model.CTG5125.20	evm.model.CTG524.38	evm.model.CTG586.27	evm.model.CTG665.67	evm.model.CTG7669.1	evm.model.CTG7669.2	evm.model.CTG79.40	evm.model.CTG79.45
GO:0016705	oxidoreductase activity, acting on paired donors, with incorporation or reduction of molecular oxygen	MF	7.47926e-09	1.04325e-07	329	671	8919	23306	Over	4	evm.model.CTG10.249	evm.model.CTG10.258	evm.model.CTG10.259	evm.model.CTG1011.51	evm.model.CTG1011.56	evm.model.CTG1019.49	evm.model.CTG1026.17	evm.model.CTG1026.19	evm.model.CTG1029.19	evm.model.CTG1029.23	evm.model.CTG1029.7	evm.model.CTG104.337	evm.model.CTG1044.45	evm.model.CTG1044.64	evm.model.CTG1044.66	evm.model.CTG1058.63	evm.model.CTG1071.3	evm.model.CTG108.130	evm.model.CTG108.131	evm.model.CTG1106.18	evm.model.CTG1108.11	evm.model.CTG111.94	evm.model.CTG111.95	evm.model.CTG111.96	evm.model.CTG1131.63	evm.model.CTG1135.48.1	evm.model.CTG1135.49	evm.model.CTG1135.50	evm.model.CTG1135.59	evm.model.CTG1160.28	evm.model.CTG1172.13	evm.model.CTG1191.10	evm.model.CTG1191.11	evm.model.CTG1203.3	evm.model.CTG1203.4	evm.model.CTG1251.4	evm.model.CTG1251.8	evm.model.CTG1272.27	evm.model.CTG129.85
GO:0046983	protein dimerization activity	MF	9.35563e-09	1.28606e-07	230	447	8919	23306	Over	4	evm.model.CTG1.312	evm.model.CTG1.353	evm.model.CTG1.363	evm.model.CTG10.96	evm.model.CTG1036.24	evm.model.CTG1062.27	evm.model.CTG107.79	evm.model.CTG1071.28	evm.model.CTG1072.59	evm.model.CTG1077.24	evm.model.CTG1080.6	evm.model.CTG1098.15	evm.model.CTG1111.51	evm.model.CTG1164.15	evm.model.CTG1274.17	evm.model.CTG1321.10	evm.model.CTG1359.31	evm.model.CTG137.24	evm.model.CTG1390.12	evm.model.CTG1398.23	evm.model.CTG1424.26	evm.model.CTG145.88	evm.model.CTG1450.48	evm.model.CTG1451.29	evm.model.CTG1461.33	evm.model.CTG1483.25	evm.model.CTG1486.25	evm.model.CTG1509.2	evm.model.CTG153.17	evm.model.CTG1534.19	evm.model.CTG1559.21	evm.model.CTG1559.23	evm.model.CTG157.8	evm.model.CTG1579.6	evm.model.CTG1591.4	evm.model.CTG16.62	evm.model.CTG1646.11	evm.model.CTG1646.12	evm.model.CTG1647.15
GO:0010468	regulation of gene expression	BP	1.07847e-08	1.46132e-07	742	1653	8919	23306	Over	5	evm.model.CTG1.208	evm.model.CTG1.545	evm.model.CTG10.303	evm.model.CTG10.311	evm.model.CTG1006.18	evm.model.CTG1008.5	evm.model.CTG1008.6	evm.model.CTG1009.19	evm.model.CTG1009.30	evm.model.CTG101.22	evm.model.CTG1015.67	evm.model.CTG1019.45	evm.model.CTG102.127	evm.model.CTG10208.2	evm.model.CTG1023.16	evm.model.CTG1026.49	evm.model.CTG1062.48	evm.model.CTG1069.93	evm.model.CTG107.197	evm.model.CTG1077.58	evm.model.CTG108.74	evm.model.CTG1086.34	evm.model.CTG1086.35	evm.model.CTG1087.5	evm.model.CTG1088.39	evm.model.CTG1088.51	evm.model.CTG1088.52	evm.model.CTG1089.23	evm.model.CTG1089.28	evm.model.CTG109.171	evm.model.CTG1103.1	evm.model.CTG1103.2	evm.model.CTG1106.100	evm.model.CTG1106.104	evm.model.CTG1106.105	evm.model.CTG1107.6	evm.model.CTG1109.18	evm.model.CTG1109.19	evm.model.CTG1122.34
GO:0031323	regulation of cellular metabolic process	BP	1.47426e-08	1.91552e-07	748	1670	8919	23306	Over	4	evm.model.CTG1.208	evm.model.CTG1.545	evm.model.CTG10.303	evm.model.CTG10.311	evm.model.CTG1006.18	evm.model.CTG1008.5	evm.model.CTG1008.6	evm.model.CTG1009.19	evm.model.CTG1009.30	evm.model.CTG101.22	evm.model.CTG1015.67	evm.model.CTG1019.45	evm.model.CTG102.127	evm.model.CTG10208.2	evm.model.CTG1023.16	evm.model.CTG1026.49	evm.model.CTG1062.48	evm.model.CTG1069.93	evm.model.CTG107.197	evm.model.CTG1077.58	evm.model.CTG108.74	evm.model.CTG1086.34	evm.model.CTG1086.35	evm.model.CTG1088.39	evm.model.CTG1088.51	evm.model.CTG1088.52	evm.model.CTG1089.23	evm.model.CTG1089.28	evm.model.CTG109.171	evm.model.CTG1103.1	evm.model.CTG1103.2	evm.model.CTG1106.100	evm.model.CTG1106.104	evm.model.CTG1106.105	evm.model.CTG1107.6	evm.model.CTG1109.18	evm.model.CTG1109.19	evm.model.CTG1122.34	evm.model.CTG1148.29
GO:0080090	regulation of primary metabolic process	BP	1.57769e-08	2.03598e-07	742	1656	8919	23306	Over	4	evm.model.CTG1.208	evm.model.CTG1.545	evm.model.CTG10.303	evm.model.CTG10.311	evm.model.CTG1006.18	evm.model.CTG1008.5	evm.model.CTG1008.6	evm.model.CTG1009.19	evm.model.CTG1009.30	evm.model.CTG101.22	evm.model.CTG1015.67	evm.model.CTG1019.45	evm.model.CTG102.127	evm.model.CTG10208.2	evm.model.CTG1023.16	evm.model.CTG1026.49	evm.model.CTG1062.48	evm.model.CTG1069.93	evm.model.CTG107.197	evm.model.CTG1077.58	evm.model.CTG108.74	evm.model.CTG1086.34	evm.model.CTG1086.35	evm.model.CTG1088.39	evm.model.CTG1088.51	evm.model.CTG1088.52	evm.model.CTG1089.23	evm.model.CTG1089.28	evm.model.CTG109.171	evm.model.CTG1103.1	evm.model.CTG1103.2	evm.model.CTG1106.100	evm.model.CTG1106.104	evm.model.CTG1106.105	evm.model.CTG1107.6	evm.model.CTG1109.18	evm.model.CTG1109.19	evm.model.CTG1122.34	evm.model.CTG1148.29
GO:0016773	phosphotransferase activity, alcohol group as acceptor	MF	1.73014e-08	2.20274e-07	928	2110	8919	23306	Over	5	evm.model.CTG1.325	evm.model.CTG1.574	evm.model.CTG1.576	evm.model.CTG1.94	evm.model.CTG10.175	evm.model.CTG1001.4	evm.model.CTG1005.25	evm.model.CTG1005.30	evm.model.CTG101.105	evm.model.CTG1010.15	evm.model.CTG1015.82	evm.model.CTG102.164	evm.model.CTG102.165	evm.model.CTG102.4	evm.model.CTG1035.30	evm.model.CTG1035.37	evm.model.CTG1038.7	evm.model.CTG1044.35	evm.model.CTG1044.38	evm.model.CTG1044.39	evm.model.CTG1055.2	evm.model.CTG1058.22	evm.model.CTG1065.47	evm.model.CTG1068.20	evm.model.CTG1068.21	evm.model.CTG107.150	evm.model.CTG107.191	evm.model.CTG107.194	evm.model.CTG107.195	evm.model.CTG1088.34.1	evm.model.CTG109.42	evm.model.CTG109.94	evm.model.CTG1092.3	evm.model.CTG1095.31	evm.model.CTG1108.41	evm.model.CTG111.334	evm.model.CTG111.380	evm.model.CTG111.384	evm.model.CTG1111.106.1
GO:0005506	iron ion binding	MF	1.03252e-07	1.20907e-06	319	661	8919	23306	Over	7	evm.model.CTG10.249	evm.model.CTG10.258	evm.model.CTG10.259	evm.model.CTG1009.43	evm.model.CTG1011.51	evm.model.CTG1011.56	evm.model.CTG1019.49	evm.model.CTG1020.12	evm.model.CTG1026.17	evm.model.CTG1026.19	evm.model.CTG104.337	evm.model.CTG1044.45	evm.model.CTG1044.64	evm.model.CTG1044.66	evm.model.CTG1058.63	evm.model.CTG1071.3	evm.model.CTG108.130	evm.model.CTG108.131	evm.model.CTG1106.18	evm.model.CTG111.94	evm.model.CTG111.95	evm.model.CTG111.96	evm.model.CTG1131.63	evm.model.CTG1135.48.1	evm.model.CTG1135.49	evm.model.CTG1135.50	evm.model.CTG1135.59	evm.model.CTG1160.28	evm.model.CTG1191.10	evm.model.CTG1191.11	evm.model.CTG1203.3	evm.model.CTG1203.4	evm.model.CTG1272.27	evm.model.CTG1342.4	evm.model.CTG136.14	evm.model.CTG1361.11	evm.model.CTG1362.30	evm.model.CTG1397.37.1	evm.model.CTG1397.39.1
GO:0020037	heme binding	MF	1.79264e-07	2.03631e-06	395	842	8919	23306	Over	5	evm.model.CTG10.249	evm.model.CTG10.258	evm.model.CTG10.259	evm.model.CTG1011.51	evm.model.CTG1011.56	evm.model.CTG1019.49	evm.model.CTG1023.4	evm.model.CTG1026.17	evm.model.CTG1026.19	evm.model.CTG104.337	evm.model.CTG1044.45	evm.model.CTG1044.64	evm.model.CTG1044.66	evm.model.CTG1058.63	evm.model.CTG1071.3	evm.model.CTG108.130	evm.model.CTG108.131	evm.model.CTG1106.18	evm.model.CTG111.94	evm.model.CTG111.95	evm.model.CTG111.96	evm.model.CTG1131.63	evm.model.CTG1135.48.1	evm.model.CTG1135.49	evm.model.CTG1135.50	evm.model.CTG1135.59	evm.model.CTG1160.28	evm.model.CTG1191.10	evm.model.CTG1191.11	evm.model.CTG1192.2	evm.model.CTG1203.3	evm.model.CTG1203.4	evm.model.CTG1203.69	evm.model.CTG1253.20	evm.model.CTG1272.27	evm.model.CTG1342.4	evm.model.CTG136.14	evm.model.CTG1361.11	evm.model.CTG1362.30
GO:0022414	reproductive process	BP	2.42117e-07	2.71773e-06	125	227	8919	23306	Over	2	evm.model.CTG1.94	evm.model.CTG1033.3_evm.model.CTG1033.5	evm.model.CTG1062.28	evm.model.CTG1062.51	evm.model.CTG1062.57	evm.model.CTG1065.23	evm.model.CTG1192.10	evm.model.CTG1192.31	evm.model.CTG1230.19	evm.model.CTG1334.64	evm.model.CTG141.74	evm.model.CTG141.75	evm.model.CTG141.81	evm.model.CTG1450.30	evm.model.CTG1457.20	evm.model.CTG1457.22	evm.model.CTG1457.24	evm.model.CTG1483.44	evm.model.CTG158.2	evm.model.CTG158.6	evm.model.CTG1656.5	evm.model.CTG1656.6	evm.model.CTG168.80	evm.model.CTG170.147	evm.model.CTG1743.5	evm.model.CTG1743.9	evm.model.CTG1752.39	evm.model.CTG1752.41	evm.model.CTG1752.42	evm.model.CTG1752.43	evm.model.CTG1775.19	evm.model.CTG1775.21	evm.model.CTG1775.22.3	evm.model.CTG1789.42	evm.model.CTG1922.2	evm.model.CTG2010.12	evm.model.CTG2010.8	evm.model.CTG2064.12	evm.model.CTG2064.17
GO:0019222	regulation of metabolic process	BP	2.63794e-07	2.92642e-06	759	1721	8919	23306	Over	3	evm.model.CTG1.208	evm.model.CTG1.545	evm.model.CTG10.303	evm.model.CTG10.311	evm.model.CTG1006.18	evm.model.CTG1008.5	evm.model.CTG1008.6	evm.model.CTG1009.19	evm.model.CTG1009.30	evm.model.CTG101.22	evm.model.CTG1015.67	evm.model.CTG1019.45	evm.model.CTG102.127	evm.model.CTG10208.2	evm.model.CTG1023.16	evm.model.CTG1026.49	evm.model.CTG1062.48	evm.model.CTG1069.93	evm.model.CTG107.197	evm.model.CTG1077.58	evm.model.CTG108.74	evm.model.CTG1086.34	evm.model.CTG1086.35	evm.model.CTG1087.5	evm.model.CTG1088.39	evm.model.CTG1088.51	evm.model.CTG1088.52	evm.model.CTG1089.23	evm.model.CTG1089.28	evm.model.CTG109.171	evm.model.CTG1103.1	evm.model.CTG1103.2	evm.model.CTG1106.100	evm.model.CTG1106.104	evm.model.CTG1106.105	evm.model.CTG1107.6	evm.model.CTG1109.18	evm.model.CTG1109.19	evm.model.CTG1122.34
GO:0051704	multi-organism process	BP	2.6834e-07	2.95954e-06	116	208	8919	23306	Over	2	evm.model.CTG1.94	evm.model.CTG1175.29	evm.model.CTG1192.10	evm.model.CTG1192.31	evm.model.CTG1223.8	evm.model.CTG1223.9	evm.model.CTG1333.24	evm.model.CTG1334.64	evm.model.CTG141.74	evm.model.CTG141.75	evm.model.CTG141.81	evm.model.CTG1450.30	evm.model.CTG1457.20	evm.model.CTG1457.22	evm.model.CTG1457.24	evm.model.CTG1602.2	evm.model.CTG1656.5	evm.model.CTG1656.6	evm.model.CTG170.147	evm.model.CTG1743.5	evm.model.CTG1743.9	evm.model.CTG1752.39	evm.model.CTG1752.41	evm.model.CTG1752.42	evm.model.CTG1752.43	evm.model.CTG1775.19	evm.model.CTG1775.21	evm.model.CTG1775.22.3	evm.model.CTG1789.42	evm.model.CTG1900.5	evm.model.CTG1900.6	evm.model.CTG1922.2	evm.model.CTG1962.25	evm.model.CTG2109.12	evm.model.CTG2109.13	evm.model.CTG2115.1	evm.model.CTG2163.16	evm.model.CTG2163.19	evm.model.CTG2275.19
GO:0032774	RNA biosynthetic process	BP	3.17862e-07	3.48545e-06	771	1752	8919	23306	Over	6	evm.model.CTG1.208	evm.model.CTG1.545	evm.model.CTG10.303	evm.model.CTG10.311	evm.model.CTG1006.18	evm.model.CTG1008.5	evm.model.CTG1008.6	evm.model.CTG1009.19	evm.model.CTG1009.30	evm.model.CTG101.22	evm.model.CTG1015.67	evm.model.CTG1019.45	evm.model.CTG102.127	evm.model.CTG10208.2	evm.model.CTG1023.16	evm.model.CTG1026.49	evm.model.CTG10584.2	evm.model.CTG1062.48	evm.model.CTG1069.93	evm.model.CTG107.197	evm.model.CTG1077.58	evm.model.CTG108.118	evm.model.CTG108.74	evm.model.CTG1086.34	evm.model.CTG1086.35	evm.model.CTG1088.51	evm.model.CTG1088.52	evm.model.CTG1089.23	evm.model.CTG1089.28	evm.model.CTG109.171	evm.model.CTG1103.1	evm.model.CTG1103.2	evm.model.CTG1106.100	evm.model.CTG1106.104	evm.model.CTG1106.105	evm.model.CTG1107.6	evm.model.CTG1109.18	evm.model.CTG1109.19	evm.model.CTG111.201
GO:0060255	regulation of macromolecule metabolic process	BP	3.548e-07	3.82418e-06	744	1687	8919	23306	Over	4	evm.model.CTG1.208	evm.model.CTG1.545	evm.model.CTG10.303	evm.model.CTG10.311	evm.model.CTG1006.18	evm.model.CTG1008.5	evm.model.CTG1008.6	evm.model.CTG1009.19	evm.model.CTG1009.30	evm.model.CTG101.22	evm.model.CTG1015.67	evm.model.CTG1019.45	evm.model.CTG102.127	evm.model.CTG10208.2	evm.model.CTG1023.16	evm.model.CTG1026.49	evm.model.CTG1062.48	evm.model.CTG1069.93	evm.model.CTG107.197	evm.model.CTG1077.58	evm.model.CTG108.74	evm.model.CTG1086.34	evm.model.CTG1086.35	evm.model.CTG1087.5	evm.model.CTG1088.39	evm.model.CTG1088.51	evm.model.CTG1088.52	evm.model.CTG1089.23	evm.model.CTG1089.28	evm.model.CTG109.171	evm.model.CTG1103.1	evm.model.CTG1103.2	evm.model.CTG1106.100	evm.model.CTG1106.104	evm.model.CTG1106.105	evm.model.CTG1107.6	evm.model.CTG1109.18	evm.model.CTG1109.19	evm.model.CTG1122.34
GO:0006351	transcription, DNA-templated	BP	3.91624e-07	4.19723e-06	769	1749	8919	23306	Over	6	evm.model.CTG1.208	evm.model.CTG1.545	evm.model.CTG10.303	evm.model.CTG10.311	evm.model.CTG1006.18	evm.model.CTG1008.5	evm.model.CTG1008.6	evm.model.CTG1009.19	evm.model.CTG1009.30	evm.model.CTG101.22	evm.model.CTG1015.67	evm.model.CTG1019.45	evm.model.CTG102.127	evm.model.CTG10208.2	evm.model.CTG1023.16	evm.model.CTG1026.49	evm.model.CTG10584.2	evm.model.CTG1062.48	evm.model.CTG1069.93	evm.model.CTG107.197	evm.model.CTG1077.58	evm.model.CTG108.118	evm.model.CTG108.74	evm.model.CTG1086.34	evm.model.CTG1086.35	evm.model.CTG1088.51	evm.model.CTG1088.52	evm.model.CTG1089.23	evm.model.CTG1089.28	evm.model.CTG109.171	evm.model.CTG1103.1	evm.model.CTG1103.2	evm.model.CTG1106.100	evm.model.CTG1106.104	evm.model.CTG1106.105	evm.model.CTG1107.6	evm.model.CTG1109.18	evm.model.CTG1109.19	evm.model.CTG111.201
GO:0004170	dUTP diphosphatase activity	MF	4.04776e-07	4.21901e-06	23	26	8919	23306	Over	8	evm.model.CTG114.54	evm.model.CTG1333.20	evm.model.CTG1362.4	evm.model.CTG1375.29	evm.model.CTG1447.39	evm.model.CTG1538.49	evm.model.CTG1553.4	evm.model.CTG159.13	evm.model.CTG161.15	evm.model.CTG164.44	evm.model.CTG1808.24	evm.model.CTG204.80	evm.model.CTG2106.11	evm.model.CTG255.33	evm.model.CTG337.35	evm.model.CTG370.55	evm.model.CTG4180.16	evm.model.CTG515.2	evm.model.CTG538.43	evm.model.CTG56.26	evm.model.CTG669.83	evm.model.CTG7.389	evm.model.CTG938.2
GO:0046080	dUTP metabolic process	BP	4.04776e-07	4.21901e-06	23	26	8919	23306	Over	8	evm.model.CTG114.54	evm.model.CTG1333.20	evm.model.CTG1362.4	evm.model.CTG1375.29	evm.model.CTG1447.39	evm.model.CTG1538.49	evm.model.CTG1553.4	evm.model.CTG159.13	evm.model.CTG161.15	evm.model.CTG164.44	evm.model.CTG1808.24	evm.model.CTG204.80	evm.model.CTG2106.11	evm.model.CTG255.33	evm.model.CTG337.35	evm.model.CTG370.55	evm.model.CTG4180.16	evm.model.CTG515.2	evm.model.CTG538.43	evm.model.CTG56.26	evm.model.CTG669.83	evm.model.CTG7.389	evm.model.CTG938.2
GO:0004867	serine-type endopeptidase inhibitor activity	MF	4.82771e-07	5.00446e-06	44	63	8919	23306	Over	6	evm.model.CTG1111.53	evm.model.CTG1131.13	evm.model.CTG1131.15	evm.model.CTG1131.17	evm.model.CTG1205.4	evm.model.CTG1218.51	evm.model.CTG1256.23	evm.model.CTG1256.24	evm.model.CTG1256.25	evm.model.CTG1256.28	evm.model.CTG1256.29	evm.model.CTG1256.42	evm.model.CTG1256.43	evm.model.CTG1256.44	evm.model.CTG16.79	evm.model.CTG1858.11	evm.model.CTG1858.9	evm.model.CTG1867.7	evm.model.CTG1867.8	evm.model.CTG1867.9	evm.model.CTG1907.60	evm.model.CTG1907.62	evm.model.CTG1907.63	evm.model.CTG191.18	evm.model.CTG2228.61	evm.model.CTG228.19	evm.model.CTG2455.21	evm.model.CTG2455.23	evm.model.CTG2837.3	evm.model.CTG2908.2	evm.model.CTG2961.21	evm.model.CTG2961.45	evm.model.CTG3133.1	evm.model.CTG3165.3	evm.model.CTG3367.1	evm.model.CTG3513.6	evm.model.CTG3513.7	evm.model.CTG4630.6	evm.model.CTG5190.14
GO:0016301	kinase activity	MF	1.14038e-06	1.13261e-05	931	2158	8919	23306	Over	5	evm.model.CTG1.325	evm.model.CTG1.574	evm.model.CTG1.576	evm.model.CTG1.94	evm.model.CTG10.175	evm.model.CTG1001.4	evm.model.CTG1005.25	evm.model.CTG1005.30	evm.model.CTG101.105	evm.model.CTG1010.15	evm.model.CTG1015.82	evm.model.CTG102.164	evm.model.CTG102.165	evm.model.CTG102.4	evm.model.CTG1035.30	evm.model.CTG1035.37	evm.model.CTG1038.7	evm.model.CTG1044.35	evm.model.CTG1044.38	evm.model.CTG1044.39	evm.model.CTG1055.2	evm.model.CTG1058.22	evm.model.CTG1065.47	evm.model.CTG1068.20	evm.model.CTG1068.21	evm.model.CTG107.150	evm.model.CTG107.191	evm.model.CTG107.194	evm.model.CTG107.195	evm.model.CTG1088.34.1	evm.model.CTG109.42	evm.model.CTG109.94	evm.model.CTG1092.3	evm.model.CTG1095.31	evm.model.CTG1108.41	evm.model.CTG111.334	evm.model.CTG111.380	evm.model.CTG111.384	evm.model.CTG1111.106.1
GO:0005504	fatty acid binding	MF	1.40178e-06	1.37624e-05	16	16	8919	23306	Over	4	evm.model.CTG1223.8	evm.model.CTG1223.9	evm.model.CTG1602.2	evm.model.CTG1900.5	evm.model.CTG1900.6	evm.model.CTG1962.25	evm.model.CTG2115.1	evm.model.CTG2275.19	evm.model.CTG2275.20	evm.model.CTG314.140	evm.model.CTG3330.5	evm.model.CTG524.38	evm.model.CTG586.27	evm.model.CTG665.67	evm.model.CTG79.40	evm.model.CTG79.45
GO:0009909	regulation of flower development	BP	1.43216e-06	1.37624e-05	23	27	8919	23306	Over	4	evm.model.CTG1062.28	evm.model.CTG1062.51	evm.model.CTG1062.57	evm.model.CTG1065.23	evm.model.CTG168.80	evm.model.CTG2010.12	evm.model.CTG2010.8	evm.model.CTG3143.16	evm.model.CTG4212.2	evm.model.CTG4212.4	evm.model.CTG425.115	evm.model.CTG425.116	evm.model.CTG4587.1	evm.model.CTG4827.14	evm.model.CTG4827.17	evm.model.CTG4827.8	evm.model.CTG552.32	evm.model.CTG616.35	evm.model.CTG616.37	evm.model.CTG616.38	evm.model.CTG616.39	evm.model.CTG6954.1	evm.model.CTG926.5
GO:0098542	defense response to other organism	BP	1.90889e-06	1.78383e-05	27	34	8919	23306	Over	4	evm.model.CTG1175.29	evm.model.CTG1223.8	evm.model.CTG1223.9	evm.model.CTG1333.24	evm.model.CTG1602.2	evm.model.CTG1900.5	evm.model.CTG1900.6	evm.model.CTG1962.25	evm.model.CTG2115.1	evm.model.CTG2275.19	evm.model.CTG2275.20	evm.model.CTG2731.2	evm.model.CTG2731.4	evm.model.CTG2896.8	evm.model.CTG314.140	evm.model.CTG3330.5	evm.model.CTG3342.13	evm.model.CTG3815.6	evm.model.CTG4032.5	evm.model.CTG405.71	evm.model.CTG405.74	evm.model.CTG524.38	evm.model.CTG586.27	evm.model.CTG625.71	evm.model.CTG665.67	evm.model.CTG79.40	evm.model.CTG79.45
GO:0004864	protein phosphatase inhibitor activity	MF	6.76119e-06	5.77747e-05	21	25	8919	23306	Over	5	evm.model.CTG1069.41	evm.model.CTG1069.43_evm.model.CTG1069.42	evm.model.CTG1069.48	evm.model.CTG1423.20	evm.model.CTG150.274	evm.model.CTG152.224	evm.model.CTG1571.49	evm.model.CTG1571.65	evm.model.CTG2466.9	evm.model.CTG3561.4	evm.model.CTG3561.5	evm.model.CTG357.60	evm.model.CTG3696.7	evm.model.CTG4232.3	evm.model.CTG5125.12	evm.model.CTG5125.14	evm.model.CTG5125.20	evm.model.CTG700.26	evm.model.CTG7669.1	evm.model.CTG7669.2	evm.model.CTG974.52
GO:0009147	pyrimidine nucleoside triphosphate metabolic process	BP	8.20116e-06	6.88389e-05	25	32	8919	23306	Over	7	evm.model.CTG114.54	evm.model.CTG1333.20	evm.model.CTG1362.4	evm.model.CTG1375.29	evm.model.CTG1447.39	evm.model.CTG1538.49	evm.model.CTG1553.4	evm.model.CTG159.13	evm.model.CTG161.15	evm.model.CTG164.44	evm.model.CTG1808.24	evm.model.CTG204.80	evm.model.CTG2106.11	evm.model.CTG2236.37	evm.model.CTG255.33	evm.model.CTG308.6	evm.model.CTG337.35	evm.model.CTG370.55	evm.model.CTG4180.16	evm.model.CTG515.2	evm.model.CTG538.43	evm.model.CTG56.26	evm.model.CTG669.83	evm.model.CTG7.389	evm.model.CTG938.2
GO:0010333	terpene synthase activity	MF	8.3547e-06	6.9209e-05	36	52	8919	23306	Over	6	evm.model.CTG1011.13	evm.model.CTG1026.23	evm.model.CTG1065.15	evm.model.CTG1130.16	evm.model.CTG1131.62	evm.model.CTG1442.10	evm.model.CTG1442.9	evm.model.CTG1517.1	evm.model.CTG173.11	evm.model.CTG173.39	evm.model.CTG173.65	evm.model.CTG2038.4	evm.model.CTG2086.23_evm.model.CTG2086.24	evm.model.CTG2086.28	evm.model.CTG2086.67	evm.model.CTG2902.10	evm.model.CTG3125.18	evm.model.CTG357.101	evm.model.CTG3682.5	evm.model.CTG3682.9	evm.model.CTG3898.10	evm.model.CTG3970.8	evm.model.CTG4452.6	evm.model.CTG4630.3	evm.model.CTG4630.5	evm.model.CTG48.73	evm.model.CTG5201.2	evm.model.CTG5231.1	evm.model.CTG6328.2	evm.model.CTG6328.3	evm.model.CTG7030.1	evm.model.CTG73.12	evm.model.CTG822.15	evm.model.CTG849.20	evm.model.CTG8734.7	evm.model.CTG9397.1
GO:0048608	reproductive structure development	BP	8.3547e-06	6.9209e-05	36	52	8919	23306	Over	4	evm.model.CTG1033.3_evm.model.CTG1033.5	evm.model.CTG1062.28	evm.model.CTG1062.51	evm.model.CTG1062.57	evm.model.CTG1065.23	evm.model.CTG1230.19	evm.model.CTG1483.44	evm.model.CTG158.2	evm.model.CTG158.6	evm.model.CTG168.80	evm.model.CTG2010.12	evm.model.CTG2010.8	evm.model.CTG2064.12	evm.model.CTG2064.17	evm.model.CTG2223.18	evm.model.CTG231.31	evm.model.CTG3143.16	evm.model.CTG4212.2	evm.model.CTG4212.4	evm.model.CTG425.115	evm.model.CTG425.116	evm.model.CTG4587.1	evm.model.CTG4827.14	evm.model.CTG4827.17	evm.model.CTG4827.8	evm.model.CTG542.30	evm.model.CTG542.31	evm.model.CTG542.32	evm.model.CTG542.6	evm.model.CTG552.32	evm.model.CTG616.35	evm.model.CTG616.37	evm.model.CTG616.38	evm.model.CTG616.39	evm.model.CTG6954.1	evm.model.CTG926.5
GO:0030410	nicotianamine synthase activity	MF	1.63094e-05	0.000126799	15	16	8919	23306	Over	5	evm.model.CTG104.90	evm.model.CTG1494.59	evm.model.CTG253.6	evm.model.CTG2666.4	evm.model.CTG271.67	evm.model.CTG279.9	evm.model.CTG3257.3	evm.model.CTG4317.5	evm.model.CTG4557.7	evm.model.CTG47.79	evm.model.CTG557.69	evm.model.CTG557.70	evm.model.CTG557.73	evm.model.CTG557.76	evm.model.CTG666.112
GO:0030418	nicotianamine biosynthetic process	BP	1.63094e-05	0.000126799	15	16	8919	23306	Over	6	evm.model.CTG104.90	evm.model.CTG1494.59	evm.model.CTG253.6	evm.model.CTG2666.4	evm.model.CTG271.67	evm.model.CTG279.9	evm.model.CTG3257.3	evm.model.CTG4317.5	evm.model.CTG4557.7	evm.model.CTG47.79	evm.model.CTG557.69	evm.model.CTG557.70	evm.model.CTG557.73	evm.model.CTG557.76	evm.model.CTG666.112
GO:0044271	cellular nitrogen compound biosynthetic process	BP	2.60466e-05	0.000191666	840	1967	8919	23306	Over	5	evm.model.CTG1.208	evm.model.CTG1.545	evm.model.CTG10.303	evm.model.CTG10.311	evm.model.CTG1006.18	evm.model.CTG1008.5	evm.model.CTG1008.6	evm.model.CTG1009.19	evm.model.CTG1009.30	evm.model.CTG101.22	evm.model.CTG1015.67	evm.model.CTG1019.45	evm.model.CTG102.127	evm.model.CTG10208.2	evm.model.CTG1023.16	evm.model.CTG1026.49	evm.model.CTG104.90	evm.model.CTG10584.2	evm.model.CTG1062.48	evm.model.CTG1065.60	evm.model.CTG1069.93	evm.model.CTG107.197	evm.model.CTG1077.58	evm.model.CTG108.118	evm.model.CTG108.74	evm.model.CTG1086.34	evm.model.CTG1086.35	evm.model.CTG1088.51	evm.model.CTG1088.52	evm.model.CTG1089.23	evm.model.CTG1089.28	evm.model.CTG109.171	evm.model.CTG1103.1	evm.model.CTG1103.2	evm.model.CTG1106.100	evm.model.CTG1106.104	evm.model.CTG1106.105	evm.model.CTG1107.6	evm.model.CTG1109.18
GO:0046914	transition metal ion binding	MF	3.05447e-05	0.000220316	704	1632	8919	23306	Over	6	evm.model.CTG1.505	evm.model.CTG10.249	evm.model.CTG10.258	evm.model.CTG10.259	evm.model.CTG1005.3	evm.model.CTG1009.43	evm.model.CTG1011.51	evm.model.CTG1011.56	evm.model.CTG1019.49	evm.model.CTG1020.12	evm.model.CTG1022.10	evm.model.CTG1026.17	evm.model.CTG1026.19	evm.model.CTG104.337	evm.model.CTG1044.45	evm.model.CTG1044.64	evm.model.CTG1044.66	evm.model.CTG1051.36	evm.model.CTG1058.63	evm.model.CTG1062.48	evm.model.CTG1065.64	evm.model.CTG1069.93	evm.model.CTG1071.3	evm.model.CTG1077.18	evm.model.CTG1077.58	evm.model.CTG108.130	evm.model.CTG108.131	evm.model.CTG1086.35	evm.model.CTG1088.28	evm.model.CTG1088.35	evm.model.CTG1088.51	evm.model.CTG109.15	evm.model.CTG1106.18	evm.model.CTG1106.57	evm.model.CTG1106.58	evm.model.CTG1106.59	evm.model.CTG111.319	evm.model.CTG111.353	evm.model.CTG111.393
GO:0003690	double-stranded DNA binding	MF	4.81723e-05	0.000328959	58	99	8919	23306	Over	7	evm.model.CTG1089.23	evm.model.CTG1089.28	evm.model.CTG1161.23	evm.model.CTG1161.26	evm.model.CTG1309.7	evm.model.CTG1578.15	evm.model.CTG1665.34	evm.model.CTG1719.21	evm.model.CTG2037.23	evm.model.CTG2088.18	evm.model.CTG2088.23	evm.model.CTG2088.24	evm.model.CTG2088.26	evm.model.CTG2088.7	evm.model.CTG2088.8	evm.model.CTG2177.29	evm.model.CTG228.14	evm.model.CTG2486.7	evm.model.CTG251.152	evm.model.CTG2567.13	evm.model.CTG2567.38	evm.model.CTG2641.8	evm.model.CTG2738.13	evm.model.CTG3066.25	evm.model.CTG3218.4	evm.model.CTG3295.7	evm.model.CTG332.5	evm.model.CTG3600.5	evm.model.CTG362.37	evm.model.CTG362.43	evm.model.CTG4290.4	evm.model.CTG4290.6	evm.model.CTG4290.7	evm.model.CTG4290.8	evm.model.CTG4386.2	evm.model.CTG4386.3	evm.model.CTG4386.7	evm.model.CTG4386.8.1	evm.model.CTG4836.7
GO:0034654	nucleobase-containing compound biosynthetic process	BP	4.8208e-05	0.000328959	790	1850	8919	23306	Over	5	evm.model.CTG1.208	evm.model.CTG1.545	evm.model.CTG10.303	evm.model.CTG10.311	evm.model.CTG1006.18	evm.model.CTG1008.5	evm.model.CTG1008.6	evm.model.CTG1009.19	evm.model.CTG1009.30	evm.model.CTG101.22	evm.model.CTG1015.67	evm.model.CTG1019.45	evm.model.CTG102.127	evm.model.CTG10208.2	evm.model.CTG1023.16	evm.model.CTG1026.49	evm.model.CTG10584.2	evm.model.CTG1062.48	evm.model.CTG1069.93	evm.model.CTG107.197	evm.model.CTG1077.58	evm.model.CTG108.118	evm.model.CTG108.74	evm.model.CTG1086.34	evm.model.CTG1086.35	evm.model.CTG1088.51	evm.model.CTG1088.52	evm.model.CTG1089.23	evm.model.CTG1089.28	evm.model.CTG109.171	evm.model.CTG1103.1	evm.model.CTG1103.2	evm.model.CTG1106.100	evm.model.CTG1106.104	evm.model.CTG1106.105	evm.model.CTG1107.6	evm.model.CTG1109.18	evm.model.CTG1109.19	evm.model.CTG111.201
GO:0044702	single organism reproductive process	BP	5.96833e-05	0.00039726	36	55	8919	23306	Over	3	evm.model.CTG1033.3_evm.model.CTG1033.5	evm.model.CTG1062.28	evm.model.CTG1062.51	evm.model.CTG1062.57	evm.model.CTG1065.23	evm.model.CTG1230.19	evm.model.CTG1483.44	evm.model.CTG158.2	evm.model.CTG158.6	evm.model.CTG168.80	evm.model.CTG2010.12	evm.model.CTG2010.8	evm.model.CTG2064.12	evm.model.CTG2064.17	evm.model.CTG2223.18	evm.model.CTG231.31	evm.model.CTG3143.16	evm.model.CTG4212.2	evm.model.CTG4212.4	evm.model.CTG425.115	evm.model.CTG425.116	evm.model.CTG4587.1	evm.model.CTG4827.14	evm.model.CTG4827.17	evm.model.CTG4827.8	evm.model.CTG542.30	evm.model.CTG542.31	evm.model.CTG542.32	evm.model.CTG542.6	evm.model.CTG552.32	evm.model.CTG616.35	evm.model.CTG616.37	evm.model.CTG616.38	evm.model.CTG616.39	evm.model.CTG6954.1	evm.model.CTG926.5
GO:0009627	systemic acquired resistance	BP	0.000102052	0.000651825	16	19	8919	23306	Over	6	evm.model.CTG1223.8	evm.model.CTG1223.9	evm.model.CTG1602.2	evm.model.CTG1900.5	evm.model.CTG1900.6	evm.model.CTG1962.25	evm.model.CTG2115.1	evm.model.CTG2275.19	evm.model.CTG2275.20	evm.model.CTG314.140	evm.model.CTG3330.5	evm.model.CTG524.38	evm.model.CTG586.27	evm.model.CTG665.67	evm.model.CTG79.40	evm.model.CTG79.45
GO:0018130	heterocycle biosynthetic process	BP	0.000114608	0.000719902	826	1950	8919	23306	Over	5	evm.model.CTG1.208	evm.model.CTG1.545	evm.model.CTG10.303	evm.model.CTG10.311	evm.model.CTG1006.18	evm.model.CTG1008.5	evm.model.CTG1008.6	evm.model.CTG1009.19	evm.model.CTG1009.30	evm.model.CTG101.22	evm.model.CTG1015.67	evm.model.CTG1019.45	evm.model.CTG102.127	evm.model.CTG10208.2	evm.model.CTG1023.16	evm.model.CTG1026.49	evm.model.CTG104.90	evm.model.CTG10584.2	evm.model.CTG1062.48	evm.model.CTG1069.93	evm.model.CTG107.197	evm.model.CTG1077.58	evm.model.CTG108.118	evm.model.CTG108.74	evm.model.CTG1086.34	evm.model.CTG1086.35	evm.model.CTG1088.51	evm.model.CTG1088.52	evm.model.CTG1089.23	evm.model.CTG1089.28	evm.model.CTG109.171	evm.model.CTG1103.1	evm.model.CTG1103.2	evm.model.CTG1106.100	evm.model.CTG1106.104	evm.model.CTG1106.105	evm.model.CTG1107.6	evm.model.CTG1109.18	evm.model.CTG1109.19
GO:0044707	single-multicellular organism process	BP	0.000134317	0.000835407	128	256	8919	23306	Over	3	evm.model.CTG1.94	evm.model.CTG1022.10	evm.model.CTG1033.3_evm.model.CTG1033.5	evm.model.CTG104.279	evm.model.CTG1062.28	evm.model.CTG1062.51	evm.model.CTG1062.57	evm.model.CTG1065.23	evm.model.CTG1192.10	evm.model.CTG1192.31	evm.model.CTG1196.14	evm.model.CTG120.31	evm.model.CTG1230.19	evm.model.CTG1334.64	evm.model.CTG141.74	evm.model.CTG141.75	evm.model.CTG141.81	evm.model.CTG1450.30	evm.model.CTG1457.20	evm.model.CTG1457.22	evm.model.CTG1457.24	evm.model.CTG1483.44	evm.model.CTG158.2	evm.model.CTG158.6	evm.model.CTG1662.28.1	evm.model.CTG168.80	evm.model.CTG170.147	evm.model.CTG1743.5	evm.model.CTG1743.9	evm.model.CTG1752.39	evm.model.CTG1752.41	evm.model.CTG1752.42	evm.model.CTG1752.43	evm.model.CTG1775.19	evm.model.CTG1775.21	evm.model.CTG1775.22.3	evm.model.CTG1789.42	evm.model.CTG1922.2	evm.model.CTG2010.12
GO:0019438	aromatic compound biosynthetic process	BP	0.000169521	0.00102089	818	1935	8919	23306	Over	5	evm.model.CTG1.208	evm.model.CTG1.545	evm.model.CTG10.303	evm.model.CTG10.311	evm.model.CTG1006.18	evm.model.CTG1008.5	evm.model.CTG1008.6	evm.model.CTG1009.19	evm.model.CTG1009.30	evm.model.CTG101.22	evm.model.CTG1015.67	evm.model.CTG1019.45	evm.model.CTG102.127	evm.model.CTG10208.2	evm.model.CTG1023.16	evm.model.CTG1026.49	evm.model.CTG10584.2	evm.model.CTG1062.48	evm.model.CTG1069.93	evm.model.CTG107.197	evm.model.CTG1077.58	evm.model.CTG108.118	evm.model.CTG108.74	evm.model.CTG1086.34	evm.model.CTG1086.35	evm.model.CTG1088.51	evm.model.CTG1088.52	evm.model.CTG1089.23	evm.model.CTG1089.28	evm.model.CTG109.171	evm.model.CTG1103.1	evm.model.CTG1103.2	evm.model.CTG1106.100	evm.model.CTG1106.104	evm.model.CTG1106.105	evm.model.CTG1107.6	evm.model.CTG1109.18	evm.model.CTG1109.19	evm.model.CTG111.201
GO:1901362	organic cyclic compound biosynthetic process	BP	0.000184157	0.00109513	836	1981	8919	23306	Over	5	evm.model.CTG1.208	evm.model.CTG1.545	evm.model.CTG10.303	evm.model.CTG10.311	evm.model.CTG1006.18	evm.model.CTG1008.5	evm.model.CTG1008.6	evm.model.CTG1009.19	evm.model.CTG1009.30	evm.model.CTG101.22	evm.model.CTG1015.67	evm.model.CTG1019.45	evm.model.CTG102.127	evm.model.CTG10208.2	evm.model.CTG1023.16	evm.model.CTG1026.49	evm.model.CTG104.90	evm.model.CTG10584.2	evm.model.CTG1062.48	evm.model.CTG1069.93	evm.model.CTG107.197	evm.model.CTG1077.58	evm.model.CTG108.118	evm.model.CTG108.74	evm.model.CTG1086.34	evm.model.CTG1086.35	evm.model.CTG1088.51	evm.model.CTG1088.52	evm.model.CTG1089.23	evm.model.CTG1089.28	evm.model.CTG109.171	evm.model.CTG1103.1	evm.model.CTG1103.2	evm.model.CTG1106.100	evm.model.CTG1106.104	evm.model.CTG1106.105	evm.model.CTG1107.6	evm.model.CTG1109.18	evm.model.CTG1109.19
GO:0006388	tRNA splicing, via endonucleolytic cleavage and ligation	BP	0.000200178	0.00117566	11	12	8919	23306	Over	9	evm.model.CTG1365.16	evm.model.CTG1797.22	evm.model.CTG2043.8	evm.model.CTG2671.41	evm.model.CTG3129.13	evm.model.CTG3159.10	evm.model.CTG3159.6	evm.model.CTG3306.2	evm.model.CTG441.43	evm.model.CTG6063.9	evm.model.CTG816.13
GO:0006952	defense response	BP	0.000206526	0.00120178	61	109	8919	23306	Over	4	evm.model.CTG1064.74	evm.model.CTG1064.75	evm.model.CTG1064.76	evm.model.CTG1069.41	evm.model.CTG1069.43_evm.model.CTG1069.42	evm.model.CTG1069.48	evm.model.CTG1175.29	evm.model.CTG1223.8	evm.model.CTG1223.9	evm.model.CTG1333.24	evm.model.CTG1423.20	evm.model.CTG152.224	evm.model.CTG1602.2	evm.model.CTG1854.31	evm.model.CTG1872.17	evm.model.CTG1900.5	evm.model.CTG1900.6	evm.model.CTG1962.25	evm.model.CTG2115.1	evm.model.CTG2275.19	evm.model.CTG2275.20	evm.model.CTG2466.9	evm.model.CTG2487.53	evm.model.CTG2717.9	evm.model.CTG2731.2	evm.model.CTG2731.4	evm.model.CTG2896.8	evm.model.CTG314.140	evm.model.CTG3330.5	evm.model.CTG3342.13	evm.model.CTG3371.1	evm.model.CTG3371.6	evm.model.CTG3561.4	evm.model.CTG3561.5	evm.model.CTG357.60	evm.model.CTG3696.7	evm.model.CTG3815.6	evm.model.CTG3964.9	evm.model.CTG4032.5
GO:0003968	RNA-directed RNA polymerase activity	MF	0.000328093	0.0017732	13	15	8919	23306	Over	7	evm.model.CTG167.103	evm.model.CTG175.184	evm.model.CTG175.186	evm.model.CTG177.74	evm.model.CTG177.75	evm.model.CTG307.116	evm.model.CTG47.44	evm.model.CTG531.175	evm.model.CTG531.180	evm.model.CTG531.190.1	evm.model.CTG756.75	evm.model.CTG8140.1	evm.model.CTG843.59
GO:0044703	multi-organism reproductive process	BP	0.000355991	0.00191851	89	172	8919	23306	Over	3	evm.model.CTG1.94	evm.model.CTG1192.10	evm.model.CTG1192.31	evm.model.CTG1334.64	evm.model.CTG141.74	evm.model.CTG141.75	evm.model.CTG141.81	evm.model.CTG1450.30	evm.model.CTG1457.20	evm.model.CTG1457.22	evm.model.CTG1457.24	evm.model.CTG1656.5	evm.model.CTG1656.6	evm.model.CTG170.147	evm.model.CTG1743.5	evm.model.CTG1743.9	evm.model.CTG1752.39	evm.model.CTG1752.41	evm.model.CTG1752.42	evm.model.CTG1752.43	evm.model.CTG1775.19	evm.model.CTG1775.21	evm.model.CTG1775.22.3	evm.model.CTG1789.42	evm.model.CTG1922.2	evm.model.CTG2109.12	evm.model.CTG2109.13	evm.model.CTG2163.16	evm.model.CTG2163.19	evm.model.CTG2314.6	evm.model.CTG2418.5	evm.model.CTG2441.1	evm.model.CTG2449.2	evm.model.CTG2449.9	evm.model.CTG2768.10	evm.model.CTG285.67	evm.model.CTG286.74	evm.model.CTG2892.7	evm.model.CTG2927.15
GO:0048580	regulation of post-embryonic development	BP	0.000488674	0.00253977	26	39	8919	23306	Over	5	evm.model.CTG1062.28	evm.model.CTG1062.51	evm.model.CTG1062.57	evm.model.CTG1065.23	evm.model.CTG120.31	evm.model.CTG168.80	evm.model.CTG2010.12	evm.model.CTG2010.8	evm.model.CTG3143.16	evm.model.CTG4212.2	evm.model.CTG4212.4	evm.model.CTG425.115	evm.model.CTG425.116	evm.model.CTG4587.1	evm.model.CTG4827.14	evm.model.CTG4827.17	evm.model.CTG4827.8	evm.model.CTG552.32	evm.model.CTG604.13	evm.model.CTG604.14	evm.model.CTG616.35	evm.model.CTG616.37	evm.model.CTG616.38	evm.model.CTG616.39	evm.model.CTG6954.1	evm.model.CTG926.5
GO:0010427	abscisic acid binding	MF	0.00064143	0.00319368	15	19	8919	23306	Over	4	evm.model.CTG1069.41	evm.model.CTG1069.43_evm.model.CTG1069.42	evm.model.CTG1069.48	evm.model.CTG1423.20	evm.model.CTG152.224	evm.model.CTG2466.9	evm.model.CTG3561.4	evm.model.CTG3561.5	evm.model.CTG357.60	evm.model.CTG3696.7	evm.model.CTG5125.12	evm.model.CTG5125.14	evm.model.CTG5125.20	evm.model.CTG7669.1	evm.model.CTG7669.2
GO:0050794	regulation of cellular process	BP	0.000773631	0.00378242	872	2091	8919	23306	Over	3	evm.model.CTG1.208	evm.model.CTG1.545	evm.model.CTG10.303	evm.model.CTG10.311	evm.model.CTG1006.18	evm.model.CTG1008.5	evm.model.CTG1008.6	evm.model.CTG1009.19	evm.model.CTG1009.30	evm.model.CTG1009.35	evm.model.CTG101.110	evm.model.CTG101.22	evm.model.CTG1015.67	evm.model.CTG1017.57	evm.model.CTG1019.45	evm.model.CTG102.127	evm.model.CTG10208.2	evm.model.CTG1023.16	evm.model.CTG1026.49	evm.model.CTG1062.48	evm.model.CTG1069.41	evm.model.CTG1069.43_evm.model.CTG1069.42	evm.model.CTG1069.48	evm.model.CTG1069.93	evm.model.CTG107.197	evm.model.CTG1077.58	evm.model.CTG108.74	evm.model.CTG1086.34	evm.model.CTG1086.35	evm.model.CTG1088.39	evm.model.CTG1088.51	evm.model.CTG1088.52	evm.model.CTG1089.23	evm.model.CTG1089.28	evm.model.CTG109.171	evm.model.CTG1092.3	evm.model.CTG1103.1	evm.model.CTG1103.2	evm.model.CTG1106.100
GO:0009791	post-embryonic development	BP	0.000783904	0.00382279	39	66	8919	23306	Over	4	evm.model.CTG1033.3_evm.model.CTG1033.5	evm.model.CTG1062.28	evm.model.CTG1062.51	evm.model.CTG1062.57	evm.model.CTG1065.23	evm.model.CTG120.31	evm.model.CTG1230.19	evm.model.CTG1483.44	evm.model.CTG158.2	evm.model.CTG158.6	evm.model.CTG168.80	evm.model.CTG2010.12	evm.model.CTG2010.8	evm.model.CTG2064.12	evm.model.CTG2064.17	evm.model.CTG2223.18	evm.model.CTG231.31	evm.model.CTG3143.16	evm.model.CTG4212.2	evm.model.CTG4212.4	evm.model.CTG425.115	evm.model.CTG425.116	evm.model.CTG4587.1	evm.model.CTG4827.14	evm.model.CTG4827.17	evm.model.CTG4827.8	evm.model.CTG542.30	evm.model.CTG542.31	evm.model.CTG542.32	evm.model.CTG542.6	evm.model.CTG552.32	evm.model.CTG604.13	evm.model.CTG604.14	evm.model.CTG616.35	evm.model.CTG616.37	evm.model.CTG616.38	evm.model.CTG616.39	evm.model.CTG6954.1	evm.model.CTG926.5
GO:0031406	carboxylic acid binding	MF	0.000908844	0.00433185	33	54	8919	23306	Over	5	evm.model.CTG1069.41	evm.model.CTG1069.43_evm.model.CTG1069.42	evm.model.CTG1069.48	evm.model.CTG1223.8	evm.model.CTG1223.9	evm.model.CTG1423.20	evm.model.CTG152.224	evm.model.CTG1602.2	evm.model.CTG1900.5	evm.model.CTG1900.6	evm.model.CTG1962.25	evm.model.CTG2115.1	evm.model.CTG2275.19	evm.model.CTG2275.20	evm.model.CTG2466.9	evm.model.CTG303.4	evm.model.CTG314.140	evm.model.CTG3181.19	evm.model.CTG3330.5	evm.model.CTG3561.4	evm.model.CTG3561.5	evm.model.CTG357.60	evm.model.CTG3696.7	evm.model.CTG5125.12	evm.model.CTG5125.14	evm.model.CTG5125.20	evm.model.CTG524.38	evm.model.CTG586.27	evm.model.CTG665.67	evm.model.CTG7669.1	evm.model.CTG7669.2	evm.model.CTG79.40	evm.model.CTG79.45
GO:0050789	regulation of biological process	BP	0.000966799	0.00458505	916	2205	8919	23306	Over	2	evm.model.CTG1.208	evm.model.CTG1.545	evm.model.CTG10.303	evm.model.CTG10.311	evm.model.CTG1006.18	evm.model.CTG1008.5	evm.model.CTG1008.6	evm.model.CTG1009.19	evm.model.CTG1009.30	evm.model.CTG1009.35	evm.model.CTG101.110	evm.model.CTG101.22	evm.model.CTG1015.67	evm.model.CTG1017.57	evm.model.CTG1019.45	evm.model.CTG102.127	evm.model.CTG10208.2	evm.model.CTG1023.16	evm.model.CTG1026.49	evm.model.CTG1062.28	evm.model.CTG1062.48	evm.model.CTG1062.51	evm.model.CTG1062.57	evm.model.CTG1065.23	evm.model.CTG1069.41	evm.model.CTG1069.43_evm.model.CTG1069.42	evm.model.CTG1069.48	evm.model.CTG1069.93	evm.model.CTG107.197	evm.model.CTG1077.58	evm.model.CTG108.74	evm.model.CTG1086.34	evm.model.CTG1086.35	evm.model.CTG1087.5	evm.model.CTG1088.39	evm.model.CTG1088.51	evm.model.CTG1088.52	evm.model.CTG1089.23	evm.model.CTG1089.28
GO:0009793	embryo development ending in seed dormancy	BP	0.00103385	0.00477179	13	16	8919	23306	Over	4	evm.model.CTG1033.3_evm.model.CTG1033.5	evm.model.CTG1230.19	evm.model.CTG1483.44	evm.model.CTG158.2	evm.model.CTG158.6	evm.model.CTG2064.12	evm.model.CTG2064.17	evm.model.CTG2223.18	evm.model.CTG231.31	evm.model.CTG542.30	evm.model.CTG542.31	evm.model.CTG542.32	evm.model.CTG542.6
GO:0003885	D-arabinono-1,4-lactone oxidase activity	MF	0.00103385	0.00477179	13	16	8919	23306	Over	6	evm.model.CTG1089.6	evm.model.CTG1128.14	evm.model.CTG1302.61	evm.model.CTG2093.21	evm.model.CTG2243.52	evm.model.CTG2592.22	evm.model.CTG2753.17	evm.model.CTG2753.20	evm.model.CTG380.73	evm.model.CTG516.19	evm.model.CTG612.70	evm.model.CTG6530.2	evm.model.CTG747.54
GO:0016772	transferase activity, transferring phosphorus-containing groups	MF	0.00111783	0.00512205	977	2361	8919	23306	Over	4	evm.model.CTG1.325	evm.model.CTG1.574	evm.model.CTG1.576	evm.model.CTG1.94	evm.model.CTG10.175	evm.model.CTG1001.4	evm.model.CTG1005.25	evm.model.CTG1005.30	evm.model.CTG101.105	evm.model.CTG1010.15	evm.model.CTG1015.82	evm.model.CTG102.164	evm.model.CTG102.165	evm.model.CTG102.4	evm.model.CTG1035.30	evm.model.CTG1035.37	evm.model.CTG1038.7	evm.model.CTG1044.35	evm.model.CTG1044.38	evm.model.CTG1044.39	evm.model.CTG1055.2	evm.model.CTG1058.22	evm.model.CTG10584.2	evm.model.CTG1065.47	evm.model.CTG1068.20	evm.model.CTG1068.21	evm.model.CTG107.150	evm.model.CTG107.191	evm.model.CTG107.194	evm.model.CTG107.195	evm.model.CTG1088.34.1	evm.model.CTG109.42	evm.model.CTG109.94	evm.model.CTG1092.3	evm.model.CTG1095.31	evm.model.CTG1108.41	evm.model.CTG111.334	evm.model.CTG111.380	evm.model.CTG111.384
GO:0046373	L-arabinose metabolic process	BP	0.00120035	0.00538313	7	7	8919	23306	Over	8	evm.model.CTG2953.13	evm.model.CTG2975.3	evm.model.CTG321.51	evm.model.CTG3244.21	evm.model.CTG51.66	evm.model.CTG804.42	evm.model.CTG892.28
GO:0046556	alpha-L-arabinofuranosidase activity	MF	0.00120035	0.00538313	7	7	8919	23306	Over	6	evm.model.CTG2953.13	evm.model.CTG2975.3	evm.model.CTG321.51	evm.model.CTG3244.21	evm.model.CTG51.66	evm.model.CTG804.42	evm.model.CTG892.28
GO:0051346	negative regulation of hydrolase activity	BP	0.00120035	0.00538313	7	7	8919	23306	Over	6	evm.model.CTG1220.6	evm.model.CTG150.274	evm.model.CTG2672.12	evm.model.CTG3930.32	evm.model.CTG4232.3	evm.model.CTG4380.21	evm.model.CTG974.52
GO:0071944	cell periphery	CC	0.00126734	0.00567014	89	177	8919	23306	Over	3	evm.model.CTG10.332	evm.model.CTG1000.16	evm.model.CTG1000.17	evm.model.CTG1009.35	evm.model.CTG1113.14	evm.model.CTG1189.20	evm.model.CTG1189.21	evm.model.CTG1211.125	evm.model.CTG1211.129	evm.model.CTG1211.131	evm.model.CTG1211.132	evm.model.CTG1228.11	evm.model.CTG1334.182	evm.model.CTG1402.10	evm.model.CTG1402.12	evm.model.CTG1446.7	evm.model.CTG1506.1	evm.model.CTG1566.16	evm.model.CTG1566.2	evm.model.CTG1566.21	evm.model.CTG1566.4	evm.model.CTG1566.7	evm.model.CTG1566.8	evm.model.CTG1566.9	evm.model.CTG1595.2	evm.model.CTG1645.14	evm.model.CTG1658.10	evm.model.CTG1764.3	evm.model.CTG1764.4	evm.model.CTG1828.10	evm.model.CTG1861.5	evm.model.CTG1905.5	evm.model.CTG1954.10	evm.model.CTG2197.1	evm.model.CTG2197.13	evm.model.CTG2197.16	evm.model.CTG2197.34	evm.model.CTG2527.2	evm.model.CTG2737.11
GO:0072321	chaperone-mediated protein transport	BP	0.00133917	0.00597743	14	18	8919	23306	Over	4	evm.model.CTG1288.9	evm.model.CTG1358.16	evm.model.CTG1753.14	evm.model.CTG1753.8	evm.model.CTG2384.2	evm.model.CTG2418.27	evm.model.CTG2525.5	evm.model.CTG2636.6	evm.model.CTG2744.6	evm.model.CTG3738.3	evm.model.CTG3778.10	evm.model.CTG4206.9	evm.model.CTG5862.2	evm.model.CTG624.26
GO:0046540	U4/U6 x U5 tri-snRNP complex	CC	0.00189078	0.00798844	10	12	8919	23306	Over	5	evm.model.CTG1195.8.1	evm.model.CTG2247.16	evm.model.CTG2602.6	evm.model.CTG2789.25	evm.model.CTG2860.13	evm.model.CTG5107.14	evm.model.CTG5107.9	evm.model.CTG5327.5	evm.model.CTG604.6	evm.model.CTG656.26
GO:0009095	aromatic amino acid family biosynthetic process, prephenate pathway	BP	0.00189078	0.00798844	10	12	8919	23306	Over	7	evm.model.CTG117.175	evm.model.CTG117.182	evm.model.CTG138.50	evm.model.CTG14.182	evm.model.CTG14.184	evm.model.CTG2383.6	evm.model.CTG57.26	evm.model.CTG57.27	evm.model.CTG678.106	evm.model.CTG83.101
GO:0042401	cellular biogenic amine biosynthetic process	BP	0.00266417	0.0105731	21	32	8919	23306	Over	7	evm.model.CTG104.90	evm.model.CTG1494.59	evm.model.CTG166.37	evm.model.CTG1764.27	evm.model.CTG253.6	evm.model.CTG2666.4	evm.model.CTG271.67	evm.model.CTG279.9	evm.model.CTG291.98	evm.model.CTG3257.3	evm.model.CTG3874.13	evm.model.CTG3964.7	evm.model.CTG3964.8	evm.model.CTG4317.5	evm.model.CTG4557.7	evm.model.CTG47.79	evm.model.CTG557.69	evm.model.CTG557.70	evm.model.CTG557.73	evm.model.CTG557.76	evm.model.CTG666.112
GO:0007275	multicellular organismal development	BP	0.00271221	0.0107413	61	117	8919	23306	Over	4	evm.model.CTG1022.10	evm.model.CTG1033.3_evm.model.CTG1033.5	evm.model.CTG104.279	evm.model.CTG1062.28	evm.model.CTG1062.51	evm.model.CTG1062.57	evm.model.CTG1065.23	evm.model.CTG1196.14	evm.model.CTG120.31	evm.model.CTG1230.19	evm.model.CTG1483.44	evm.model.CTG158.2	evm.model.CTG158.6	evm.model.CTG1662.28.1	evm.model.CTG168.80	evm.model.CTG2010.12	evm.model.CTG2010.8	evm.model.CTG2064.12	evm.model.CTG2064.17	evm.model.CTG2100.11	evm.model.CTG2223.18	evm.model.CTG231.31	evm.model.CTG3029.11	evm.model.CTG3029.12	evm.model.CTG3143.16	evm.model.CTG355.68	evm.model.CTG4212.2	evm.model.CTG4212.4	evm.model.CTG425.115	evm.model.CTG425.116	evm.model.CTG425.78	evm.model.CTG429.80	evm.model.CTG442.28.8	evm.model.CTG4587.1	evm.model.CTG4827.14	evm.model.CTG4827.17	evm.model.CTG4827.8	evm.model.CTG4845.7	evm.model.CTG542.30
GO:0000148	1,3-beta-D-glucan synthase complex	CC	0.00276957	0.0108551	13	17	8919	23306	Over	4	evm.model.CTG1113.14	evm.model.CTG1645.14	evm.model.CTG1828.10	evm.model.CTG1861.5	evm.model.CTG2527.2	evm.model.CTG2737.11	evm.model.CTG309.51	evm.model.CTG3283.12	evm.model.CTG463.26	evm.model.CTG542.53	evm.model.CTG5754.4	evm.model.CTG597.13	evm.model.CTG7082.1
GO:0006075	(1->3)-beta-D-glucan biosynthetic process	BP	0.00276957	0.0108551	13	17	8919	23306	Over	8	evm.model.CTG1113.14	evm.model.CTG1645.14	evm.model.CTG1828.10	evm.model.CTG1861.5	evm.model.CTG2527.2	evm.model.CTG2737.11	evm.model.CTG309.51	evm.model.CTG3283.12	evm.model.CTG463.26	evm.model.CTG542.53	evm.model.CTG5754.4	evm.model.CTG597.13	evm.model.CTG7082.1
GO:0003868	4-hydroxyphenylpyruvate dioxygenase activity	MF	0.0031379	0.0120988	6	6	8919	23306	Over	6	evm.model.CTG10105.1	evm.model.CTG1804.28	evm.model.CTG2809.10	evm.model.CTG403.42	evm.model.CTG4515.1	evm.model.CTG587.2_evm.model.CTG587.3
GO:0001735	prenylcysteine oxidase activity	MF	0.0031379	0.0120988	6	6	8919	23306	Over	6	evm.model.CTG1679.19	evm.model.CTG3303.9	evm.model.CTG3463.10	evm.model.CTG3463.9	evm.model.CTG4780.3	evm.model.CTG716.48
GO:0047750	cholestenol delta-isomerase activity	MF	0.0031379	0.0120988	6	6	8919	23306	Over	6	evm.model.CTG2160.12	evm.model.CTG2160.20_evm.model.CTG2160.16	evm.model.CTG2160.6	evm.model.CTG340.48	evm.model.CTG4562.4	evm.model.CTG5424.4
GO:0004616	phosphogluconate dehydrogenase (decarboxylating) activity	MF	0.0031379	0.0120988	6	6	8919	23306	Over	6	evm.model.CTG4197.26	evm.model.CTG4197.27	evm.model.CTG4375.18	evm.model.CTG4375.19	evm.model.CTG4375.26	evm.model.CTG4375.29
GO:0009738	abscisic acid-activated signaling pathway	BP	0.00369367	0.0139026	15	21	8919	23306	Over	6	evm.model.CTG1069.41	evm.model.CTG1069.43_evm.model.CTG1069.42	evm.model.CTG1069.48	evm.model.CTG1423.20	evm.model.CTG152.224	evm.model.CTG2466.9	evm.model.CTG3561.4	evm.model.CTG3561.5	evm.model.CTG357.60	evm.model.CTG3696.7	evm.model.CTG5125.12	evm.model.CTG5125.14	evm.model.CTG5125.20	evm.model.CTG7669.1	evm.model.CTG7669.2
GO:0005758	mitochondrial intermembrane space	CC	0.0040412	0.0150909	16	23	8919	23306	Over	4	evm.model.CTG1288.9	evm.model.CTG1358.16	evm.model.CTG1753.14	evm.model.CTG1753.8	evm.model.CTG2384.2	evm.model.CTG2418.27	evm.model.CTG2525.5	evm.model.CTG2636.6	evm.model.CTG2744.6	evm.model.CTG3347.8	evm.model.CTG3738.3	evm.model.CTG3778.10	evm.model.CTG4079.1	evm.model.CTG4206.9	evm.model.CTG5862.2	evm.model.CTG624.26
GO:0019321	pentose metabolic process	BP	0.00416531	0.0155238	9	11	8919	23306	Over	6	evm.model.CTG214.65	evm.model.CTG2953.13	evm.model.CTG2975.3	evm.model.CTG321.51	evm.model.CTG3244.21	evm.model.CTG51.66	evm.model.CTG804.42	evm.model.CTG868.22	evm.model.CTG892.28
GO:0016491	oxidoreductase activity	MF	0.00426293	0.0158564	853	2070	8919	23306	Over	3	evm.model.CTG10.249	evm.model.CTG10.258	evm.model.CTG10.259	evm.model.CTG1004.80.1	evm.model.CTG1009.43	evm.model.CTG10105.1	evm.model.CTG1011.51	evm.model.CTG1011.56	evm.model.CTG1017.30	evm.model.CTG1019.49	evm.model.CTG1019.63	evm.model.CTG1020.12	evm.model.CTG1023.4	evm.model.CTG1026.17	evm.model.CTG1026.19	evm.model.CTG1026.32	evm.model.CTG1029.19	evm.model.CTG1029.23	evm.model.CTG1029.7	evm.model.CTG104.248	evm.model.CTG104.32	evm.model.CTG104.337	evm.model.CTG1043.17	evm.model.CTG1044.30	evm.model.CTG1044.45	evm.model.CTG1044.64	evm.model.CTG1044.66	evm.model.CTG105.23	evm.model.CTG1051.36	evm.model.CTG1058.63	evm.model.CTG1065.3	evm.model.CTG1065.4	evm.model.CTG1065.59	evm.model.CTG107.135	evm.model.CTG1071.3	evm.model.CTG1071.58	evm.model.CTG1071.61	evm.model.CTG108.130	evm.model.CTG108.131
GO:0004866	endopeptidase inhibitor activity	MF	0.00483635	0.0176774	47	88	8919	23306	Over	5	evm.model.CTG1111.53	evm.model.CTG1131.13	evm.model.CTG1131.15	evm.model.CTG1131.17	evm.model.CTG1205.4	evm.model.CTG1218.51	evm.model.CTG1256.23	evm.model.CTG1256.24	evm.model.CTG1256.25	evm.model.CTG1256.28	evm.model.CTG1256.29	evm.model.CTG1256.42	evm.model.CTG1256.43	evm.model.CTG1256.44	evm.model.CTG16.79	evm.model.CTG1858.11	evm.model.CTG1858.9	evm.model.CTG1867.7	evm.model.CTG1867.8	evm.model.CTG1867.9	evm.model.CTG1907.60	evm.model.CTG1907.62	evm.model.CTG1907.63	evm.model.CTG191.18	evm.model.CTG2228.61	evm.model.CTG228.19	evm.model.CTG2455.21	evm.model.CTG2455.23	evm.model.CTG2837.3	evm.model.CTG2908.2	evm.model.CTG2943.5	evm.model.CTG2961.21	evm.model.CTG2961.45	evm.model.CTG3133.1	evm.model.CTG3165.3	evm.model.CTG3367.1	evm.model.CTG3513.6	evm.model.CTG3513.7	evm.model.CTG4293.3
GO:0046872	metal ion binding	MF	0.0052118	0.0187128	993	2428	8919	23306	Over	5	evm.model.CTG1.505	evm.model.CTG10.249	evm.model.CTG10.258	evm.model.CTG10.259	evm.model.CTG10.76	evm.model.CTG1005.3	evm.model.CTG1009.43	evm.model.CTG1011.13	evm.model.CTG1011.51	evm.model.CTG1011.56	evm.model.CTG1019.49	evm.model.CTG1020.12	evm.model.CTG1022.10	evm.model.CTG1026.17	evm.model.CTG1026.19	evm.model.CTG1026.23	evm.model.CTG10271.1	evm.model.CTG104.337	evm.model.CTG1044.45	evm.model.CTG1044.64	evm.model.CTG1044.66	evm.model.CTG1051.36	evm.model.CTG1058.63	evm.model.CTG1062.43	evm.model.CTG1062.48	evm.model.CTG1065.15	evm.model.CTG1065.3	evm.model.CTG1065.4	evm.model.CTG1065.60	evm.model.CTG1065.64	evm.model.CTG1069.93	evm.model.CTG1071.3	evm.model.CTG1077.18	evm.model.CTG1077.58	evm.model.CTG108.130	evm.model.CTG108.131	evm.model.CTG1086.35	evm.model.CTG1088.28	evm.model.CTG1088.35
GO:0048544	recognition of pollen	BP	0.00524787	0.0187128	67	133	8919	23306	Over	5	evm.model.CTG1.94	evm.model.CTG1192.10	evm.model.CTG1192.31	evm.model.CTG1334.64	evm.model.CTG141.74	evm.model.CTG141.75	evm.model.CTG141.81	evm.model.CTG1450.30	evm.model.CTG1457.20	evm.model.CTG1457.22	evm.model.CTG1457.24	evm.model.CTG170.147	evm.model.CTG1743.5	evm.model.CTG1743.9	evm.model.CTG1752.39	evm.model.CTG1752.41	evm.model.CTG1752.42	evm.model.CTG1752.43	evm.model.CTG1775.19	evm.model.CTG1775.21	evm.model.CTG1775.22.3	evm.model.CTG1789.42	evm.model.CTG1922.2	evm.model.CTG2109.12	evm.model.CTG2109.13	evm.model.CTG2163.16	evm.model.CTG2163.19	evm.model.CTG2441.1	evm.model.CTG2768.10	evm.model.CTG2927.15	evm.model.CTG2927.20	evm.model.CTG3072.4	evm.model.CTG3144.14	evm.model.CTG3220.4	evm.model.CTG3342.5	evm.model.CTG3500.1	evm.model.CTG3645.34	evm.model.CTG3678.5	evm.model.CTG383.21
GO:0006576	cellular biogenic amine metabolic process	BP	0.00583856	0.0206252	31	54	8919	23306	Over	6	evm.model.CTG104.90	evm.model.CTG1489.30	evm.model.CTG1494.59	evm.model.CTG1505.4	evm.model.CTG166.37	evm.model.CTG1764.27	evm.model.CTG236.8	evm.model.CTG2446.2	evm.model.CTG2446.6	evm.model.CTG2446.7	evm.model.CTG25.176	evm.model.CTG25.177	evm.model.CTG25.178	evm.model.CTG253.6	evm.model.CTG2666.4	evm.model.CTG271.67	evm.model.CTG279.9	evm.model.CTG291.98	evm.model.CTG3257.3	evm.model.CTG3874.13	evm.model.CTG3964.7	evm.model.CTG3964.8	evm.model.CTG4317.5	evm.model.CTG4557.7	evm.model.CTG47.79	evm.model.CTG5212.1	evm.model.CTG557.69	evm.model.CTG557.70	evm.model.CTG557.73	evm.model.CTG557.76	evm.model.CTG666.112
GO:0004124	cysteine synthase activity	MF	0.00638881	0.0222786	7	8	8919	23306	Over	5	evm.model.CTG1058.28_evm.model.CTG1058.19_evm.model.CTG1058.20	evm.model.CTG1445.48	evm.model.CTG1445.54	evm.model.CTG2428.12	evm.model.CTG5357.4	evm.model.CTG619.24	evm.model.CTG7569.3
GO:0019499	cyanide metabolic process	BP	0.00638881	0.0222786	7	8	8919	23306	Over	4	evm.model.CTG1058.28_evm.model.CTG1058.19_evm.model.CTG1058.20	evm.model.CTG1445.48	evm.model.CTG1445.54	evm.model.CTG2428.12	evm.model.CTG5357.4	evm.model.CTG619.24	evm.model.CTG7569.3
GO:0050017	L-3-cyanoalanine synthase activity	MF	0.00638881	0.0222786	7	8	8919	23306	Over	5	evm.model.CTG1058.28_evm.model.CTG1058.19_evm.model.CTG1058.20	evm.model.CTG1445.48	evm.model.CTG1445.54	evm.model.CTG2428.12	evm.model.CTG5357.4	evm.model.CTG619.24	evm.model.CTG7569.3
GO:0008964	phosphoenolpyruvate carboxylase activity	MF	0.00638881	0.0222786	7	8	8919	23306	Over	7	evm.model.CTG1140.59	evm.model.CTG132.112	evm.model.CTG17.54	evm.model.CTG17.55	evm.model.CTG52.36	evm.model.CTG61.19	evm.model.CTG6725.1
GO:0042255	ribosome assembly	BP	0.00638881	0.0222786	7	8	8919	23306	Over	5	evm.model.CTG1656.10	evm.model.CTG1848.24	evm.model.CTG2133.43	evm.model.CTG229.26	evm.model.CTG2996.10	evm.model.CTG37.251	evm.model.CTG673.5
GO:0016835	carbon-oxygen lyase activity	MF	0.00681626	0.0234672	63	125	8919	23306	Over	4	evm.model.CTG1011.13	evm.model.CTG1026.23	evm.model.CTG1058.28_evm.model.CTG1058.19_evm.model.CTG1058.20	evm.model.CTG1065.15	evm.model.CTG1130.16	evm.model.CTG1131.62	evm.model.CTG117.175	evm.model.CTG117.182	evm.model.CTG1442.10	evm.model.CTG1442.9	evm.model.CTG1445.48	evm.model.CTG1445.54	evm.model.CTG1489.30	evm.model.CTG1505.4	evm.model.CTG1517.1	evm.model.CTG173.11	evm.model.CTG173.39	evm.model.CTG173.65	evm.model.CTG1913.94	evm.model.CTG1979.22	evm.model.CTG2038.4	evm.model.CTG2086.23_evm.model.CTG2086.24	evm.model.CTG2086.28	evm.model.CTG2086.67	evm.model.CTG236.8	evm.model.CTG2428.12	evm.model.CTG2446.2	evm.model.CTG2446.6	evm.model.CTG2446.7	evm.model.CTG2902.10	evm.model.CTG3098.22	evm.model.CTG3125.18	evm.model.CTG3382.15	evm.model.CTG357.101	evm.model.CTG3682.5	evm.model.CTG3682.9	evm.model.CTG3898.10	evm.model.CTG3970.8	evm.model.CTG4452.6
GO:0050832	defense response to fungus	BP	0.00725722	0.0246278	10	13	8919	23306	Over	5	evm.model.CTG1175.29	evm.model.CTG1333.24	evm.model.CTG2731.2	evm.model.CTG2731.4	evm.model.CTG2896.8	evm.model.CTG3342.13	evm.model.CTG3815.6	evm.model.CTG4032.5	evm.model.CTG405.71	evm.model.CTG405.74
GO:0016682	oxidoreductase activity, acting on diphenols and related substances as donors, oxygen as acceptor	MF	0.00725722	0.0246278	10	13	8919	23306	Over	5	evm.model.CTG1017.30	evm.model.CTG1602.14	evm.model.CTG280.41	evm.model.CTG280.42	evm.model.CTG3474.1	evm.model.CTG3907.4	evm.model.CTG674.70	evm.model.CTG943.11	evm.model.CTG943.27	evm.model.CTG943.32
GO:0022618	ribonucleoprotein complex assembly	BP	0.00818412	0.0270138	17	26	8919	23306	Over	5	evm.model.CTG1195.8.1	evm.model.CTG12.63	evm.model.CTG12.64	evm.model.CTG1656.10	evm.model.CTG1848.24	evm.model.CTG2133.43	evm.model.CTG229.26	evm.model.CTG2860.13	evm.model.CTG2996.10	evm.model.CTG3083.13	evm.model.CTG3083.9	evm.model.CTG37.251	evm.model.CTG571.32	evm.model.CTG604.6	evm.model.CTG673.5	evm.model.CTG847.13	evm.model.CTG847.14
GO:0070481	nuclear-transcribed mRNA catabolic process, non-stop decay	BP	0.00820241	0.0270138	5	5	8919	23306	Over	9	evm.model.CTG1335.20	evm.model.CTG1767.10	evm.model.CTG1835.17	evm.model.CTG3871.12	evm.model.CTG6171.1
GO:0070966	nuclear-transcribed mRNA catabolic process, no-go decay	BP	0.00820241	0.0270138	5	5	8919	23306	Over	9	evm.model.CTG1335.20	evm.model.CTG1767.10	evm.model.CTG1835.17	evm.model.CTG3871.12	evm.model.CTG6171.1
GO:0071025	RNA surveillance	BP	0.00820241	0.0270138	5	5	8919	23306	Over	7	evm.model.CTG1335.20	evm.model.CTG1767.10	evm.model.CTG1835.17	evm.model.CTG3871.12	evm.model.CTG6171.1
GO:0006108	malate metabolic process	BP	0.00820241	0.0270138	5	5	8919	23306	Over	8	evm.model.CTG1560.11	evm.model.CTG1562.5	evm.model.CTG187.6	evm.model.CTG2885.17	evm.model.CTG3423.11
GO:0004417	hydroxyethylthiazole kinase activity	MF	0.00820241	0.0270138	5	5	8919	23306	Over	6	evm.model.CTG2592.32	evm.model.CTG2592.75	evm.model.CTG4120.3	evm.model.CTG5155.3	evm.model.CTG5362.3
GO:0000213	tRNA-intron endonuclease activity	MF	0.00820241	0.0270138	5	5	8919	23306	Over	8	evm.model.CTG3159.10	evm.model.CTG3159.6	evm.model.CTG3306.2	evm.model.CTG6063.9	evm.model.CTG816.13
GO:0071596	ubiquitin-dependent protein catabolic process via the N-end rule pathway	BP	0.00820241	0.0270138	5	5	8919	23306	Over	8	evm.model.CTG332.12.1	evm.model.CTG4326.12	evm.model.CTG4326.13	evm.model.CTG4486.1	evm.model.CTG4486.2
GO:0005854	nascent polypeptide-associated complex	CC	0.00903026	0.0293329	8	10	8919	23306	Over	4	evm.model.CTG1381.7	evm.model.CTG154.70	evm.model.CTG1763.34	evm.model.CTG2168.14	evm.model.CTG2468.1	evm.model.CTG2468.2	evm.model.CTG889.5	evm.model.CTG889.6
GO:0006098	pentose-phosphate shunt	BP	0.00903026	0.0293329	8	10	8919	23306	Over	6	evm.model.CTG214.65	evm.model.CTG4197.26	evm.model.CTG4197.27	evm.model.CTG4375.18	evm.model.CTG4375.19	evm.model.CTG4375.26	evm.model.CTG4375.29	evm.model.CTG868.22
GO:0016740	transferase activity	MF	0.0102183	0.0325237	1683	4205	8919	23306	Over	3	evm.model.CTG1.181	evm.model.CTG1.325	evm.model.CTG1.327	evm.model.CTG1.484	evm.model.CTG1.485	evm.model.CTG1.574	evm.model.CTG1.576	evm.model.CTG1.94	evm.model.CTG10.175	evm.model.CTG10.225	evm.model.CTG10.416	evm.model.CTG100.25	evm.model.CTG1000.6	evm.model.CTG1001.4	evm.model.CTG1003.26	evm.model.CTG1005.25	evm.model.CTG1005.30	evm.model.CTG101.105	evm.model.CTG101.72	evm.model.CTG101.73	evm.model.CTG1010.15	evm.model.CTG1015.82	evm.model.CTG102.164	evm.model.CTG102.165	evm.model.CTG102.4	evm.model.CTG1035.30	evm.model.CTG1035.37	evm.model.CTG1038.7	evm.model.CTG104.29	evm.model.CTG104.90	evm.model.CTG104.97	evm.model.CTG1043.35	evm.model.CTG1044.35	evm.model.CTG1044.38	evm.model.CTG1044.39	evm.model.CTG1045.2	evm.model.CTG1051.37	evm.model.CTG1055.2	evm.model.CTG1056.17
del.CTG8140.1,evm.model.CTG815.2,evm.model.CTG815.71,evm.model.CTG816.11,evm.model.CTG8182.2,evm.model.CTG819.25,evm.model.CTG821.58,evm.model.CTG821.59,evm.model.CTG8240.5,evm.model.CTG8240.7,evm.model.CTG825.21,evm.model.CTG835.31,evm.model.CTG8358.2,evm.model.CTG843.59,evm.model.CTG845.48,evm.model.CTG845.54,evm.model.CTG8475.4,evm.model.CTG848.32,evm.model.CTG85.18,evm.model.CTG850.36,evm.mod…
GO:0043566	structure-specific DNA binding	MF	0.0105704	0.033532	60	120	8919	23306	Over	6	evm.model.CTG1089.23	evm.model.CTG1089.28	evm.model.CTG1161.23	evm.model.CTG1161.26	evm.model.CTG1309.7	evm.model.CTG1578.15	evm.model.CTG1665.34	evm.model.CTG1719.21	evm.model.CTG2037.23	evm.model.CTG2088.18	evm.model.CTG2088.23	evm.model.CTG2088.24	evm.model.CTG2088.26	evm.model.CTG2088.7	evm.model.CTG2088.8	evm.model.CTG2177.29	evm.model.CTG228.14	evm.model.CTG2486.7	evm.model.CTG251.152	evm.model.CTG2567.13	evm.model.CTG2567.38	evm.model.CTG2641.8	evm.model.CTG2738.13	evm.model.CTG3066.25	evm.model.CTG3218.4	evm.model.CTG3295.7	evm.model.CTG332.5	evm.model.CTG3600.5	evm.model.CTG362.37	evm.model.CTG362.43	evm.model.CTG4290.4	evm.model.CTG4290.6	evm.model.CTG4290.7	evm.model.CTG4290.8	evm.model.CTG4386.2	evm.model.CTG4386.3	evm.model.CTG4386.7	evm.model.CTG4386.8.1	evm.model.CTG4775.1
GO:0008270	zinc ion binding	MF	0.0109675	0.0347334	339	795	8919	23306	Over	7	evm.model.CTG1.505	evm.model.CTG1005.3	evm.model.CTG1022.10	evm.model.CTG1062.48	evm.model.CTG1065.64	evm.model.CTG1069.93	evm.model.CTG1077.18	evm.model.CTG1077.58	evm.model.CTG1086.35	evm.model.CTG1088.28	evm.model.CTG1088.35	evm.model.CTG1088.51	evm.model.CTG109.15	evm.model.CTG111.319	evm.model.CTG111.353	evm.model.CTG111.393	evm.model.CTG1111.116	evm.model.CTG1131.96	evm.model.CTG1133.15	evm.model.CTG115.4	evm.model.CTG1160.38	evm.model.CTG1181.6	evm.model.CTG119.18	evm.model.CTG1196.14	evm.model.CTG12.281	evm.model.CTG120.49	evm.model.CTG1203.45	evm.model.CTG121.2	evm.model.CTG1234.96	evm.model.CTG125.32	evm.model.CTG1256.40	evm.model.CTG1259.22	evm.model.CTG1280.41	evm.model.CTG1281.10	evm.model.CTG1288.22	evm.model.CTG1292.5	evm.model.CTG1331.8	evm.model.CTG1333.39	evm.model.CTG135.23
GO:0072527	pyrimidine-containing compound metabolic process	BP	0.0111864	0.0353675	33	60	8919	23306	Over	5	evm.model.CTG114.54	evm.model.CTG1222.46	evm.model.CTG1222.49	evm.model.CTG125.64	evm.model.CTG1333.20	evm.model.CTG1362.4	evm.model.CTG1375.29	evm.model.CTG1447.39	evm.model.CTG1538.49	evm.model.CTG1553.4	evm.model.CTG159.13	evm.model.CTG161.15	evm.model.CTG164.44	evm.model.CTG1808.24	evm.model.CTG204.80	evm.model.CTG2106.11	evm.model.CTG2236.37	evm.model.CTG255.33	evm.model.CTG2592.32	evm.model.CTG2592.75	evm.model.CTG308.6	evm.model.CTG337.35	evm.model.CTG370.55	evm.model.CTG4120.3	evm.model.CTG4180.16	evm.model.CTG515.2	evm.model.CTG5155.3	evm.model.CTG5362.3	evm.model.CTG538.43	evm.model.CTG56.26	evm.model.CTG669.83	evm.model.CTG7.389	evm.model.CTG938.2
GO:0048731	system development	BP	0.0115408	0.0364275	38	71	8919	23306	Over	4	evm.model.CTG1033.3_evm.model.CTG1033.5	evm.model.CTG104.279	evm.model.CTG1062.28	evm.model.CTG1062.51	evm.model.CTG1062.57	evm.model.CTG1065.23	evm.model.CTG1230.19	evm.model.CTG1483.44	evm.model.CTG158.2	evm.model.CTG158.6	evm.model.CTG168.80	evm.model.CTG2010.12	evm.model.CTG2010.8	evm.model.CTG2064.12	evm.model.CTG2064.17	evm.model.CTG2223.18	evm.model.CTG231.31	evm.model.CTG3143.16	evm.model.CTG4212.2	evm.model.CTG4212.4	evm.model.CTG425.115	evm.model.CTG425.116	evm.model.CTG442.28.8	evm.model.CTG4587.1	evm.model.CTG4827.14	evm.model.CTG4827.17	evm.model.CTG4827.8	evm.model.CTG542.30	evm.model.CTG542.31	evm.model.CTG542.32	evm.model.CTG542.6	evm.model.CTG552.32	evm.model.CTG616.35	evm.model.CTG616.37	evm.model.CTG616.38	evm.model.CTG616.39	evm.model.CTG6954.1	evm.model.CTG926.5
GO:0065007	biological regulation	BP	0.0119304	0.0375323	932	2289	8919	23306	Over	2	evm.model.CTG1.208	evm.model.CTG1.545	evm.model.CTG10.303	evm.model.CTG10.311	evm.model.CTG10.349	evm.model.CTG1006.18	evm.model.CTG1008.5	evm.model.CTG1008.6	evm.model.CTG1009.19	evm.model.CTG1009.30	evm.model.CTG1009.35	evm.model.CTG101.110	evm.model.CTG101.22	evm.model.CTG1015.67	evm.model.CTG1017.57	evm.model.CTG1019.45	evm.model.CTG102.127	evm.model.CTG10208.2	evm.model.CTG1023.16	evm.model.CTG1026.49	evm.model.CTG1062.28	evm.model.CTG1062.48	evm.model.CTG1062.51	evm.model.CTG1062.57	evm.model.CTG1065.23	evm.model.CTG1069.41	evm.model.CTG1069.43_evm.model.CTG1069.42	evm.model.CTG1069.48	evm.model.CTG1069.93	evm.model.CTG107.197	evm.model.CTG1077.58	evm.model.CTG108.74	evm.model.CTG1086.34	evm.model.CTG1086.35	evm.model.CTG1087.5	evm.model.CTG1088.39	evm.model.CTG1088.51	evm.model.CTG1088.52	evm.model.CTG1089.23
GO:0000724	double-strand break repair via homologous recombination	BP	0.0126655	0.0395173	12	17	8919	23306	Over	6	evm.model.CTG1477.28	evm.model.CTG1857.23	evm.model.CTG1857.24	evm.model.CTG224.99	evm.model.CTG264.132	evm.model.CTG264.133	evm.model.CTG4122.9	evm.model.CTG4239.1	evm.model.CTG4528.1	evm.model.CTG648.23	evm.model.CTG648.24	evm.model.CTG6720.1
GO:0009765	photosynthesis, light harvesting	BP	0.0129627	0.0401146	22	37	8919	23306	Over	5	evm.model.CTG112.127	evm.model.CTG1604.30	evm.model.CTG1634.31	evm.model.CTG1694.55	evm.model.CTG1694.56	evm.model.CTG1694.57	evm.model.CTG176.26	evm.model.CTG209.12	evm.model.CTG209.16	evm.model.CTG209.19	evm.model.CTG209.22	evm.model.CTG303.33	evm.model.CTG3672.15	evm.model.CTG398.2	evm.model.CTG398.3	evm.model.CTG398.4	evm.model.CTG398.6	evm.model.CTG398.7	evm.model.CTG399.27	evm.model.CTG399.28	evm.model.CTG4984.11	evm.model.CTG5028.5
GO:0003843	1,3-beta-D-glucan synthase activity	MF	0.0135467	0.0418534	13	19	8919	23306	Over	7	evm.model.CTG1113.14	evm.model.CTG1645.14	evm.model.CTG1828.10	evm.model.CTG1861.5	evm.model.CTG2527.2	evm.model.CTG2737.11	evm.model.CTG309.51	evm.model.CTG3283.12	evm.model.CTG463.26	evm.model.CTG542.53	evm.model.CTG5754.4	evm.model.CTG597.13	evm.model.CTG7082.1
GO:0080019	fatty-acyl-CoA reductase (alcohol-forming) activity	MF	0.0141272	0.0432946	19	31	8919	23306	Over	6	evm.model.CTG104.248	evm.model.CTG134.50	evm.model.CTG1659.5	evm.model.CTG1889.1	evm.model.CTG1889.16	evm.model.CTG1972.29_evm.model.CTG1972.30	evm.model.CTG2039.10	evm.model.CTG2302.1	evm.model.CTG2302.2	evm.model.CTG2682.19	evm.model.CTG3361.7	evm.model.CTG3361.8	evm.model.CTG38.125	evm.model.CTG3974.1	evm.model.CTG3974.3	evm.model.CTG492.4	evm.model.CTG815.66	evm.model.CTG8357.1	evm.model.CTG9793.1
GO:0009737	response to abscisic acid	BP	0.0143883	0.0440235	18	29	8919	23306	Over	5	evm.model.CTG1069.41	evm.model.CTG1069.43_evm.model.CTG1069.42	evm.model.CTG1069.48	evm.model.CTG1334.70	evm.model.CTG1423.20	evm.model.CTG152.224	evm.model.CTG2466.9	evm.model.CTG3561.4	evm.model.CTG3561.5	evm.model.CTG357.60	evm.model.CTG3696.7	evm.model.CTG4270.7	evm.model.CTG5125.12	evm.model.CTG5125.14	evm.model.CTG5125.20	evm.model.CTG7669.1	evm.model.CTG7669.2	evm.model.CTG979.20
GO:0004664	prephenate dehydratase activity	MF	0.0147632	0.044313	6	7	8919	23306	Over	6	evm.model.CTG117.175	evm.model.CTG117.182	evm.model.CTG57.26	evm.model.CTG57.27	evm.model.CTG678.106	evm.model.CTG83.101
GO:0009094	L-phenylalanine biosynthetic process	BP	0.0147632	0.044313	6	7	8919	23306	Over	7	evm.model.CTG117.175	evm.model.CTG117.182	evm.model.CTG57.26	evm.model.CTG57.27	evm.model.CTG678.106	evm.model.CTG83.101
GO:0007023	post-chaperonin tubulin folding pathway	BP	0.0147632	0.044313	6	7	8919	23306	Over	6	evm.model.CTG145.103	evm.model.CTG145.96	evm.model.CTG145.99	evm.model.CTG2.69	evm.model.CTG3359.3	evm.model.CTG4350.1
GO:0009916	alternative oxidase activity	MF	0.0147632	0.044313	6	7	8919	23306	Over	6	evm.model.CTG1602.14	evm.model.CTG280.41	evm.model.CTG280.42	evm.model.CTG3474.1	evm.model.CTG3907.4	evm.model.CTG674.70
GO:0004066	asparagine synthase (glutamine-hydrolyzing) activity	MF	0.0147632	0.044313	6	7	8919	23306	Over	6	evm.model.CTG1617.34	evm.model.CTG1692.20	evm.model.CTG1699.12	evm.model.CTG2653.5	evm.model.CTG460.39	evm.model.CTG691.57
GO:0006529	asparagine biosynthetic process	BP	0.0147632	0.044313	6	7	8919	23306	Over	7	evm.model.CTG1617.34	evm.model.CTG1692.20	evm.model.CTG1699.12	evm.model.CTG2653.5	evm.model.CTG460.39	evm.model.CTG691.57
GO:0008199	ferric iron binding	MF	0.0147632	0.044313	6	7	8919	23306	Over	8	evm.model.CTG1819.9	evm.model.CTG1942.9	evm.model.CTG2043.80	evm.model.CTG2502.10	evm.model.CTG2545.3.2	evm.model.CTG682.24
GO:0016125	sterol metabolic process	BP	0.0147632	0.044313	6	7	8919	23306	Over	6	evm.model.CTG2160.12	evm.model.CTG2160.20_evm.model.CTG2160.16	evm.model.CTG2160.6	evm.model.CTG340.48	evm.model.CTG4562.4	evm.model.CTG5424.4
GO:0006220	pyrimidine nucleotide metabolic process	BP	0.017377	0.051749	25	44	8919	23306	Over	6	evm.model.CTG114.54	evm.model.CTG1333.20	evm.model.CTG1362.4	evm.model.CTG1375.29	evm.model.CTG1447.39	evm.model.CTG1538.49	evm.model.CTG1553.4	evm.model.CTG159.13	evm.model.CTG161.15	evm.model.CTG164.44	evm.model.CTG1808.24	evm.model.CTG204.80	evm.model.CTG2106.11	evm.model.CTG2236.37	evm.model.CTG255.33	evm.model.CTG308.6	evm.model.CTG337.35	evm.model.CTG370.55	evm.model.CTG4180.16	evm.model.CTG515.2	evm.model.CTG538.43	evm.model.CTG56.26	evm.model.CTG669.83	evm.model.CTG7.389	evm.model.CTG938.2
GO:0016765	transferase activity, transferring alkyl or aryl (other than methyl) groups	MF	0.0200746	0.0584969	29	53	8919	23306	Over	4	evm.model.CTG104.90	evm.model.CTG1323.21	evm.model.CTG1447.4	evm.model.CTG1494.59	evm.model.CTG173.5	evm.model.CTG253.6	evm.model.CTG2666.4	evm.model.CTG2671.14	evm.model.CTG2671.16	evm.model.CTG271.67	evm.model.CTG279.9	evm.model.CTG281.26	evm.model.CTG2953.25	evm.model.CTG311.57	evm.model.CTG3257.3	evm.model.CTG3409.2	evm.model.CTG3969.2	evm.model.CTG398.66	evm.model.CTG4317.5	evm.model.CTG4557.7	evm.model.CTG47.79	evm.model.CTG5201.6	evm.model.CTG543.52	evm.model.CTG557.69	evm.model.CTG557.70	evm.model.CTG557.73	evm.model.CTG557.76	evm.model.CTG666.112	evm.model.CTG897.24
GO:0019953	sexual reproduction	BP	0.0201201	0.0585395	22	38	8919	23306	Over	3	evm.model.CTG1656.5	evm.model.CTG1656.6	evm.model.CTG2314.6	evm.model.CTG2418.5	evm.model.CTG2449.2	evm.model.CTG2449.9	evm.model.CTG285.67	evm.model.CTG286.74	evm.model.CTG2892.7	evm.model.CTG3334.1	evm.model.CTG3768.15	evm.model.CTG425.102	evm.model.CTG425.103	evm.model.CTG425.104	evm.model.CTG425.117	evm.model.CTG466.81	evm.model.CTG678.103	evm.model.CTG678.104	evm.model.CTG7.172	evm.model.CTG853.27	evm.model.CTG853.8	evm.model.CTG900.5
GO:0006313	transposition, DNA-mediated	BP	0.0214394	0.0598978	4	4	8919	23306	Over	4	evm.model.CTG103.27	evm.model.CTG1317.3	evm.model.CTG2608.1	evm.model.CTG3303.5
GO:0015074	DNA integration	BP	0.0214394	0.0598978	4	4	8919	23306	Over	6	evm.model.CTG103.27	evm.model.CTG1317.3	evm.model.CTG2209.22	evm.model.CTG3303.5
GO:0032780	negative regulation of ATPase activity	BP	0.0214394	0.0598978	4	4	8919	23306	Over	7	evm.model.CTG1220.6	evm.model.CTG2672.12	evm.model.CTG3930.32	evm.model.CTG4380.21
GO:0042030	ATPase inhibitor activity	MF	0.0214394	0.0598978	4	4	8919	23306	Over	4	evm.model.CTG1220.6	evm.model.CTG2672.12	evm.model.CTG3930.32	evm.model.CTG4380.21
GO:0002151	G-quadruplex RNA binding	MF	0.0214394	0.0598978	4	4	8919	23306	Over	6	evm.model.CTG1404.35	evm.model.CTG174.24	evm.model.CTG948.6	evm.model.CTG948.7
GO:0071339	MLL1 complex	CC	0.0214394	0.0598978	4	4	8919	23306	Over	7	evm.model.CTG1404.35	evm.model.CTG174.24	evm.model.CTG948.6	evm.model.CTG948.7
GO:0004112	cyclic-nucleotide phosphodiesterase activity	MF	0.0214394	0.0598978	4	4	8919	23306	Over	7	evm.model.CTG153.69	evm.model.CTG524.13	evm.model.CTG88.107	evm.model.CTG950.14
GO:0006879	cellular iron ion homeostasis	BP	0.0214394	0.0598978	4	4	8919	23306	Over	10	evm.model.CTG1819.9	evm.model.CTG2502.10	evm.model.CTG2545.3.2	evm.model.CTG682.24
GO:0005956	protein kinase CK2 complex	CC	0.0214394	0.0598978	4	4	8919	23306	Over	4	evm.model.CTG24.121	evm.model.CTG316.59	evm.model.CTG3307.2	evm.model.CTG58.25
GO:0047793	cycloeucalenol cycloisomerase activity	MF	0.0214394	0.0598978	4	4	8919	23306	Over	5	evm.model.CTG35.5	evm.model.CTG445.42	evm.model.CTG630.69	evm.model.CTG842.68
GO:0016667	oxidoreductase activity, acting on a sulfur group of donors	MF	0.0227465	0.0630496	41	80	8919	23306	Over	4	evm.model.CTG127.105	evm.model.CTG127.106	evm.model.CTG127.118	evm.model.CTG127.121	evm.model.CTG1345.6	evm.model.CTG1453.14	evm.model.CTG1453.21	evm.model.CTG1453.39	evm.model.CTG1453.42	evm.model.CTG1453.43	evm.model.CTG1453.49	evm.model.CTG1453.53	evm.model.CTG1453.64	evm.model.CTG1629.24	evm.model.CTG1629.26	evm.model.CTG1679.19	evm.model.CTG1820.6	evm.model.CTG2222.45	evm.model.CTG316.15	evm.model.CTG3295.12	evm.model.CTG3303.9	evm.model.CTG3463.10	evm.model.CTG3463.9	evm.model.CTG368.19	evm.model.CTG3686.7	evm.model.CTG4780.3	evm.model.CTG5661.2	evm.model.CTG612.10	evm.model.CTG612.18	evm.model.CTG6508.6	evm.model.CTG6781.2	evm.model.CTG6826.8	evm.model.CTG683.24	evm.model.CTG716.48	evm.model.CTG72.66	evm.model.CTG72.70	evm.model.CTG7711.4	evm.model.CTG809.19	evm.model.CTG809.3
GO:0005886	plasma membrane	CC	0.0239998	0.0658865	26	47	8919	23306	Over	3	evm.model.CTG10.332	evm.model.CTG1000.16	evm.model.CTG1000.17	evm.model.CTG1009.35	evm.model.CTG1113.14	evm.model.CTG1645.14	evm.model.CTG1828.10	evm.model.CTG1861.5	evm.model.CTG1954.10	evm.model.CTG2527.2	evm.model.CTG2737.11	evm.model.CTG309.51	evm.model.CTG3283.12	evm.model.CTG3383.13	evm.model.CTG3383.18	evm.model.CTG346.5	evm.model.CTG4414.10	evm.model.CTG463.26	evm.model.CTG5068.4.1	evm.model.CTG5363.6	evm.model.CTG542.53	evm.model.CTG5754.4	evm.model.CTG597.13	evm.model.CTG6342.1	evm.model.CTG7082.1	evm.model.CTG997.28
GO:0006739	NADP metabolic process	BP	0.024317	0.0663732	11	16	8919	23306	Over	8	evm.model.CTG155.25	evm.model.CTG214.65	evm.model.CTG2863.11	evm.model.CTG2863.12	evm.model.CTG4197.26	evm.model.CTG4197.27	evm.model.CTG4375.18	evm.model.CTG4375.19	evm.model.CTG4375.26	evm.model.CTG4375.29	evm.model.CTG868.22
GO:0010215	cellulose microfibril organization	BP	0.0257166	0.0693947	13	20	8919	23306	Over	6	evm.model.CTG111.238	evm.model.CTG111.239	evm.model.CTG1913.22	evm.model.CTG1913.23	evm.model.CTG227.53	evm.model.CTG3.616	evm.model.CTG3.617	evm.model.CTG35.96	evm.model.CTG3669.13	evm.model.CTG3669.14	evm.model.CTG612.16	evm.model.CTG6780.4	evm.model.CTG985.6
GO:0016070	RNA metabolic process	BP	0.0307238	0.081776	914	2263	8919	23306	Over	5	evm.model.CTG1.208	evm.model.CTG1.545	evm.model.CTG10.303	evm.model.CTG10.311	evm.model.CTG1006.18	evm.model.CTG1008.5	evm.model.CTG1008.6	evm.model.CTG1009.19	evm.model.CTG1009.30	evm.model.CTG101.22	evm.model.CTG1015.67	evm.model.CTG1019.45	evm.model.CTG102.127	evm.model.CTG10208.2	evm.model.CTG1023.16	evm.model.CTG1026.49	evm.model.CTG1030.9.1	evm.model.CTG10584.2	evm.model.CTG1062.48	evm.model.CTG1069.93	evm.model.CTG107.197	evm.model.CTG1077.58	evm.model.CTG108.118	evm.model.CTG108.74	evm.model.CTG1086.34	evm.model.CTG1086.35	evm.model.CTG1088.51	evm.model.CTG1088.52	evm.model.CTG1089.23	evm.model.CTG1089.28	evm.model.CTG109.171	evm.model.CTG110.59	evm.model.CTG1103.1	evm.model.CTG1103.2	evm.model.CTG1106.100	evm.model.CTG1106.104	evm.model.CTG1106.105	evm.model.CTG1107.6	evm.model.CTG1109.18
GO:0008356	asymmetric cell division	BP	0.0322087	0.0848611	7	9	8919	23306	Over	5	evm.model.CTG1722.14	evm.model.CTG1738.28	evm.model.CTG2739.27	evm.model.CTG4125.16	evm.model.CTG6.369	evm.model.CTG756.57	evm.model.CTG756.58
GO:0098599	palmitoyl hydrolase activity	MF	0.0335249	0.0864087	5	6	8919	23306	Over	4	evm.model.CTG1196.13	evm.model.CTG1196.2	evm.model.CTG1196.24	evm.model.CTG316.3	evm.model.CTG515.2
GO:0000027	ribosomal large subunit assembly	BP	0.0335249	0.0864087	5	6	8919	23306	Over	6	evm.model.CTG1656.10	evm.model.CTG1848.24	evm.model.CTG2133.43	evm.model.CTG2996.10	evm.model.CTG673.5
GO:0000470	maturation of LSU-rRNA	BP	0.0335249	0.0864087	5	6	8919	23306	Over	6	evm.model.CTG1656.10	evm.model.CTG1848.24	evm.model.CTG2133.43	evm.model.CTG2996.10	evm.model.CTG673.5
GO:0004832	valine-tRNA ligase activity	MF	0.0335249	0.0864087	5	6	8919	23306	Over	7	evm.model.CTG2194.1.1	evm.model.CTG477.30	evm.model.CTG477.31	evm.model.CTG593.122	evm.model.CTG947.82
GO:0006438	valyl-tRNA aminoacylation	BP	0.0335249	0.0864087	5	6	8919	23306	Over	8	evm.model.CTG2194.1.1	evm.model.CTG477.30	evm.model.CTG477.31	evm.model.CTG593.122	evm.model.CTG947.82
GO:0009228	thiamine biosynthetic process	BP	0.0335249	0.0864087	5	6	8919	23306	Over	6	evm.model.CTG2592.32	evm.model.CTG2592.75	evm.model.CTG4120.3	evm.model.CTG5155.3	evm.model.CTG5362.3
GO:0009072	aromatic amino acid family metabolic process	BP	0.0340244	0.0869868	26	48	8919	23306	Over	5	evm.model.CTG10105.1	evm.model.CTG117.175	evm.model.CTG117.182	evm.model.CTG138.50	evm.model.CTG14.182	evm.model.CTG14.184	evm.model.CTG1489.30	evm.model.CTG1505.4	evm.model.CTG1804.28	evm.model.CTG236.8	evm.model.CTG2383.6	evm.model.CTG2446.2	evm.model.CTG2446.6	evm.model.CTG2446.7	evm.model.CTG25.176	evm.model.CTG25.177	evm.model.CTG25.178	evm.model.CTG2809.10	evm.model.CTG403.42	evm.model.CTG4515.1	evm.model.CTG5212.1	evm.model.CTG57.26	evm.model.CTG57.27	evm.model.CTG587.2_evm.model.CTG587.3	evm.model.CTG678.106	evm.model.CTG83.101
GO:0008198	ferrous iron binding	MF	0.0407313	0.102341	9	13	8919	23306	Over	8	evm.model.CTG1020.12	evm.model.CTG192.20	evm.model.CTG192.24	evm.model.CTG192.25	evm.model.CTG2013.13	evm.model.CTG850.64	evm.model.CTG850.76	evm.model.CTG8705.1	evm.model.CTG985.9
GO:0017148	negative regulation of translation	BP	0.042272	0.104961	15	25	8919	23306	Over	6	evm.model.CTG1088.39	evm.model.CTG1160.56	evm.model.CTG1361.41	evm.model.CTG1792.47	evm.model.CTG191.24	evm.model.CTG191.25	evm.model.CTG191.26	evm.model.CTG191.27	evm.model.CTG1950.3	evm.model.CTG2918.18	evm.model.CTG3244.2	evm.model.CTG3495.22	evm.model.CTG423.1	evm.model.CTG4850.10	evm.model.CTG5188.9
GO:0030598	rRNA N-glycosylase activity	MF	0.042272	0.104961	15	25	8919	23306	Over	7	evm.model.CTG1088.39	evm.model.CTG1160.56	evm.model.CTG1361.41	evm.model.CTG1792.47	evm.model.CTG191.24	evm.model.CTG191.25	evm.model.CTG191.26	evm.model.CTG191.27	evm.model.CTG1950.3	evm.model.CTG2918.18	evm.model.CTG3244.2	evm.model.CTG3495.22	evm.model.CTG423.1	evm.model.CTG4850.10	evm.model.CTG5188.9
GO:0044264	cellular polysaccharide metabolic process	BP	0.0431476	0.106855	61	129	8919	23306	Over	5	evm.model.CTG1003.26	evm.model.CTG1044.35	evm.model.CTG1044.38	evm.model.CTG1044.39	evm.model.CTG1113.14	evm.model.CTG112.7	evm.model.CTG1189.20	evm.model.CTG1189.21	evm.model.CTG1211.125	evm.model.CTG1211.129	evm.model.CTG1211.131	evm.model.CTG1211.132	evm.model.CTG1238.98	evm.model.CTG1285.26	evm.model.CTG1506.1	evm.model.CTG1645.14	evm.model.CTG1658.10	evm.model.CTG1672.14	evm.model.CTG1672.18	evm.model.CTG1750.22	evm.model.CTG1828.10	evm.model.CTG1861.5	evm.model.CTG1925.12	evm.model.CTG1925.24	evm.model.CTG2148.10	evm.model.CTG2527.2	evm.model.CTG2737.11	evm.model.CTG29.18	evm.model.CTG3.65	evm.model.CTG3053.11	evm.model.CTG3053.12	evm.model.CTG3053.13	evm.model.CTG309.51	evm.model.CTG3283.12	evm.model.CTG3311.20	evm.model.CTG3316.14	evm.model.CTG3568.8	evm.model.CTG3568.9	evm.model.CTG3848.8
GO:0031225	anchored component of membrane	CC	0.0449776	0.11006	13	21	8919	23306	Over	3	evm.model.CTG111.238	evm.model.CTG111.239	evm.model.CTG1913.22	evm.model.CTG1913.23	evm.model.CTG227.53	evm.model.CTG3.616	evm.model.CTG3.617	evm.model.CTG35.96	evm.model.CTG3669.13	evm.model.CTG3669.14	evm.model.CTG612.16	evm.model.CTG6780.4	evm.model.CTG985.6
GO:0055114	oxidation-reduction process	BP	0.045081	0.11006	804	1991	8919	23306	Over	4	evm.model.CTG10.249	evm.model.CTG10.258	evm.model.CTG10.259	evm.model.CTG1004.80.1	evm.model.CTG1009.43	evm.model.CTG10105.1	evm.model.CTG1011.51	evm.model.CTG1011.56	evm.model.CTG1017.30	evm.model.CTG1019.49	evm.model.CTG1019.63	evm.model.CTG1023.4	evm.model.CTG1026.17	evm.model.CTG1026.19	evm.model.CTG1026.32	evm.model.CTG1029.19	evm.model.CTG1029.23	evm.model.CTG1029.7	evm.model.CTG104.32	evm.model.CTG104.337	evm.model.CTG1043.17	evm.model.CTG1044.30	evm.model.CTG1044.45	evm.model.CTG1044.64	evm.model.CTG1044.66	evm.model.CTG1051.36	evm.model.CTG1058.63	evm.model.CTG1065.3	evm.model.CTG1065.4	evm.model.CTG1065.59	evm.model.CTG107.135	evm.model.CTG1071.3	evm.model.CTG1071.58	evm.model.CTG1071.61	evm.model.CTG108.130	evm.model.CTG108.131	evm.model.CTG1089.11	evm.model.CTG1089.6	evm.model.CTG1090.22
GO:0051336	regulation of hydrolase activity	BP	0.0457323	0.110374	10	15	8919	23306	Over	5	evm.model.CTG1220.6	evm.model.CTG150.274	evm.model.CTG1571.49	evm.model.CTG1571.65	evm.model.CTG2672.12	evm.model.CTG3930.32	evm.model.CTG4232.3	evm.model.CTG4380.21	evm.model.CTG700.26	evm.model.CTG974.52
[truncated: 1,555 more columns]
