# Supplementary material for: A chromosome level genome assembly of Pseudoroegneria Libanotica reveals a key Kcs gene involves in the cuticular wax elongation for drought resistance
Source: BMC Genomics. 2024 Mar 6;25:253. doi: 10.1186/s12864-024-10140-5 (PMC10916072; doi:10.1186/s12864-024-10140-5)
Supplement: Supplementary file 10 — Supplementary Material 10 [file 12864_2024_10140_MOESM10_ESM.xlsx]

## Sheet: Sheet1
Supplementary Table 16 KEGG pathway of expanded families in Pse. libanotica
Map ID	Map Title	P value	Adjusted P value	Number of genes present in this class of all supplied genes	Number of genes present in this class of all reference genes	Number of supplied genes	Number of reference genes	Enrich Direct	Gene ID
map03460	Fanconi anemia pathway	8.77e-55	3.32e-52	427	600	7892	19561	Over	evm.model.CTG1.353 evm.model.CTG1001.5 evm.model.CTG1004.100 evm.model.CTG1004.99 evm.model.CTG1032.20 evm.model.CTG1032.21 evm.model.CTG1040.45 evm.model.CTG1049.2 evm.model.CTG1049.3 evm.model.CTG1056.8 evm.model.CTG1059.6 evm.model.CTG1062.27 evm.model.CTG109.41 evm.model.CTG11.108 evm.model.CTG11.109 evm.model.CTG1104.2 evm.model.CTG1106.53 evm.model.CTG1110.63 evm.model.CTG1111.51 evm.model.…
map04010	MAPK signaling pathway	6.88e-41	1.3e-38	1251	2358	7892	19561	Over	evm.model.CTG1.312 evm.model.CTG1.574 evm.model.CTG1.576 evm.model.CTG1.580 evm.model.CTG1.94 evm.model.CTG10.175 evm.model.CTG10.198 evm.model.CTG10.96 evm.model.CTG1001.4 evm.model.CTG1002.15 evm.model.CTG1005.30 evm.model.CTG1005.31 evm.model.CTG1009.3 evm.model.CTG1009.58 evm.model.CTG101.105 evm.model.CTG1011.37 evm.model.CTG1011.63 evm.model.CTG1014.2 evm.model.CTG1015.82 evm.model.CTG102.1…
map04064	NF-kappa B signaling pathway	1.11e-40	1.4e-38	1179	2203	7892	19561	Over	evm.model.CTG1.312 evm.model.CTG1.574 evm.model.CTG1.576 evm.model.CTG1.580 evm.model.CTG1.94 evm.model.CTG10.175 evm.model.CTG10.198 evm.model.CTG1001.4 evm.model.CTG1002.15 evm.model.CTG1005.30 evm.model.CTG1005.31 evm.model.CTG1009.3 evm.model.CTG1009.58 evm.model.CTG101.105 evm.model.CTG1011.37 evm.model.CTG1011.63 evm.model.CTG1014.2 evm.model.CTG1015.82 evm.model.CTG102.162 evm.model.CTG102…
map05140	Leishmaniasis	1.98e-40	1.87e-38	1167	2179	7892	19561	Over	evm.model.CTG1.312 evm.model.CTG1.574 evm.model.CTG1.576 evm.model.CTG1.580 evm.model.CTG1.94 evm.model.CTG10.175 evm.model.CTG10.198 evm.model.CTG1001.4 evm.model.CTG1002.15 evm.model.CTG1005.30 evm.model.CTG1005.31 evm.model.CTG1009.3 evm.model.CTG1009.58 evm.model.CTG101.105 evm.model.CTG1011.37 evm.model.CTG1011.63 evm.model.CTG1014.2 evm.model.CTG1015.82 evm.model.CTG102.162 evm.model.CTG102…
map04620	Toll-like receptor signaling pathway	1.82e-39	1.38e-37	1168	2189	7892	19561	Over	evm.model.CTG1.312 evm.model.CTG1.574 evm.model.CTG1.576 evm.model.CTG1.580 evm.model.CTG1.94 evm.model.CTG10.175 evm.model.CTG10.198 evm.model.CTG1001.4 evm.model.CTG1002.15 evm.model.CTG1005.30 evm.model.CTG1005.31 evm.model.CTG1009.3 evm.model.CTG1009.58 evm.model.CTG101.105 evm.model.CTG1011.37 evm.model.CTG1011.63 evm.model.CTG1014.2 evm.model.CTG1015.82 evm.model.CTG102.162 evm.model.CTG102…
map05168	Herpes simplex virus 1 infection	3.59e-39	2.27e-37	1205	2272	7892	19561	Over	evm.model.CTG1.312 evm.model.CTG1.574 evm.model.CTG1.576 evm.model.CTG1.580 evm.model.CTG1.94 evm.model.CTG10.175 evm.model.CTG10.198 evm.model.CTG1001.4 evm.model.CTG1002.15 evm.model.CTG1005.30 evm.model.CTG1005.31 evm.model.CTG1009.3 evm.model.CTG1009.58 evm.model.CTG101.105 evm.model.CTG1011.37 evm.model.CTG1011.63 evm.model.CTG1014.2 evm.model.CTG1015.82 evm.model.CTG102.162 evm.model.CTG102…
map05161	Hepatitis B	4.95e-39	2.68e-37	1193	2247	7892	19561	Over	evm.model.CTG1.312 evm.model.CTG1.574 evm.model.CTG1.576 evm.model.CTG1.580 evm.model.CTG1.94 evm.model.CTG10.175 evm.model.CTG10.198 evm.model.CTG1001.4 evm.model.CTG1002.15 evm.model.CTG1005.30 evm.model.CTG1005.31 evm.model.CTG1009.3 evm.model.CTG1009.58 evm.model.CTG101.105 evm.model.CTG1011.37 evm.model.CTG1011.63 evm.model.CTG1014.2 evm.model.CTG1015.82 evm.model.CTG102.162 evm.model.CTG102…
map05162	Measles	7.59e-39	3.59e-37	1201	2266	7892	19561	Over	evm.model.CTG1.312 evm.model.CTG1.574 evm.model.CTG1.576 evm.model.CTG1.580 evm.model.CTG1.94 evm.model.CTG10.175 evm.model.CTG10.198 evm.model.CTG1001.4 evm.model.CTG1002.15 evm.model.CTG1005.30 evm.model.CTG1005.31 evm.model.CTG1009.3 evm.model.CTG1009.58 evm.model.CTG101.105 evm.model.CTG1011.37 evm.model.CTG1011.63 evm.model.CTG1014.2 evm.model.CTG1015.82 evm.model.CTG102.162 evm.model.CTG102…
map04624	Toll and Imd signaling pathway	1.1e-37	4.18e-36	1169	2206	7892	19561	Over	evm.model.CTG1.312 evm.model.CTG1.574 evm.model.CTG1.576 evm.model.CTG1.580 evm.model.CTG1.94 evm.model.CTG10.175 evm.model.CTG10.198 evm.model.CTG1001.4 evm.model.CTG1002.15 evm.model.CTG1005.30 evm.model.CTG1005.31 evm.model.CTG1009.3 evm.model.CTG1009.58 evm.model.CTG101.105 evm.model.CTG1011.37 evm.model.CTG1011.63 evm.model.CTG1014.2 evm.model.CTG1015.82 evm.model.CTG102.162 evm.model.CTG102…
map05133	Pertussis	4.16e-36	1.43e-34	1177	2237	7892	19561	Over	evm.model.CTG1.312 evm.model.CTG1.574 evm.model.CTG1.576 evm.model.CTG1.580 evm.model.CTG1.94 evm.model.CTG10.175 evm.model.CTG10.198 evm.model.CTG1001.4 evm.model.CTG1002.15 evm.model.CTG1005.30 evm.model.CTG1005.31 evm.model.CTG1009.3 evm.model.CTG1009.58 evm.model.CTG101.105 evm.model.CTG1011.37 evm.model.CTG1011.63 evm.model.CTG1014.2 evm.model.CTG1015.82 evm.model.CTG102.162 evm.model.CTG102…
map04722	Neurotrophin signaling pathway	1.29e-34	4.08e-33	1176	2248	7892	19561	Over	evm.model.CTG1.312 evm.model.CTG1.574 evm.model.CTG1.576 evm.model.CTG1.580 evm.model.CTG1.94 evm.model.CTG10.175 evm.model.CTG10.198 evm.model.CTG1001.4 evm.model.CTG1002.15 evm.model.CTG1005.30 evm.model.CTG1005.31 evm.model.CTG1009.3 evm.model.CTG1009.58 evm.model.CTG101.105 evm.model.CTG1011.37 evm.model.CTG1011.63 evm.model.CTG1014.2 evm.model.CTG1015.82 evm.model.CTG102.162 evm.model.CTG102…
map05145	Toxoplasmosis	4.2e-34	1.23e-32	1193	2290	7892	19561	Over	evm.model.CTG1.312 evm.model.CTG1.574 evm.model.CTG1.576 evm.model.CTG1.580 evm.model.CTG1.94 evm.model.CTG10.175 evm.model.CTG10.198 evm.model.CTG1001.4 evm.model.CTG1002.15 evm.model.CTG1005.30 evm.model.CTG1005.31 evm.model.CTG1009.3 evm.model.CTG1009.58 evm.model.CTG101.105 evm.model.CTG1011.37 evm.model.CTG1011.63 evm.model.CTG1014.2 evm.model.CTG1015.82 evm.model.CTG102.162 evm.model.CTG102…
map04621	NOD-like receptor signaling pathway	1.43e-32	3.86e-31	1133	2172	7892	19561	Over	evm.model.CTG1.312 evm.model.CTG1.574 evm.model.CTG1.576 evm.model.CTG1.580 evm.model.CTG1.94 evm.model.CTG10.175 evm.model.CTG10.198 evm.model.CTG10.312 evm.model.CTG1001.4 evm.model.CTG1002.15 evm.model.CTG1009.3 evm.model.CTG1009.58 evm.model.CTG101.105 evm.model.CTG1011.37 evm.model.CTG1011.63 evm.model.CTG1014.2 evm.model.CTG102.162 evm.model.CTG102.164 evm.model.CTG102.165 evm.model.CTG102.…
map04626	Plant-pathogen interaction	6.66e-31	1.58e-29	758	1375	7892	19561	Over	evm.model.CTG1.208 evm.model.CTG10.311 evm.model.CTG10.312 evm.model.CTG1005.25 evm.model.CTG1009.37 evm.model.CTG1035.21 evm.model.CTG1038.5 evm.model.CTG1095.30 evm.model.CTG11.93 evm.model.CTG11.94 evm.model.CTG111.333 evm.model.CTG1110.37 evm.model.CTG1110.38 evm.model.CTG1111.94 evm.model.CTG1111.99 evm.model.CTG1114.38 evm.model.CTG1114.39 evm.model.CTG1115.12 evm.model.CTG1115.25 evm.model…
map05169	Epstein-Barr virus infection	2.22e-28	4.68e-27	1209	2381	7892	19561	Over	evm.model.CTG1.312 evm.model.CTG1.574 evm.model.CTG1.576 evm.model.CTG1.580 evm.model.CTG1.94 evm.model.CTG10.175 evm.model.CTG10.198 evm.model.CTG1001.4 evm.model.CTG1002.15 evm.model.CTG1005.30 evm.model.CTG1005.31 evm.model.CTG1009.3 evm.model.CTG1009.58 evm.model.CTG101.105 evm.model.CTG1011.37 evm.model.CTG1011.63 evm.model.CTG1014.2 evm.model.CTG1015.82 evm.model.CTG102.162 evm.model.CTG102…
map05204	Chemical carcinogenesis	7.37e-24	1.4e-22	161	218	7892	19561	Over	evm.model.CTG100.41 evm.model.CTG1020.11 evm.model.CTG1078.10 evm.model.CTG1078.2 evm.model.CTG1078.27 evm.model.CTG1078.28 evm.model.CTG1078.32 evm.model.CTG1090.33 evm.model.CTG1090.36 evm.model.CTG1121.21 evm.model.CTG1160.1 evm.model.CTG1160.25 evm.model.CTG1160.7 evm.model.CTG120.24 evm.model.CTG1211.59.1 evm.model.CTG1211.63 evm.model.CTG1211.64 evm.model.CTG1289.11 evm.model.CTG136.28 evm.…
map00980	Metabolism of xenobiotics by cytochrome P450	3.59e-23	6.48e-22	161	220	7892	19561	Over	evm.model.CTG100.41 evm.model.CTG1020.11 evm.model.CTG1078.10 evm.model.CTG1078.2 evm.model.CTG1078.27 evm.model.CTG1078.28 evm.model.CTG1078.32 evm.model.CTG1090.33 evm.model.CTG1090.36 evm.model.CTG1121.21 evm.model.CTG1160.1 evm.model.CTG1160.25 evm.model.CTG1160.7 evm.model.CTG120.24 evm.model.CTG1211.59.1 evm.model.CTG1211.63 evm.model.CTG1211.64 evm.model.CTG1289.11 evm.model.CTG136.28 evm.…
map00982	Drug metabolism - cytochrome P450	4.63e-23	7.98e-22	167	231	7892	19561	Over	evm.model.CTG100.41 evm.model.CTG1020.11 evm.model.CTG1078.10 evm.model.CTG1078.2 evm.model.CTG1078.27 evm.model.CTG1078.28 evm.model.CTG1078.32 evm.model.CTG1090.33 evm.model.CTG1090.36 evm.model.CTG1121.21 evm.model.CTG1160.1 evm.model.CTG1160.25 evm.model.CTG1160.7 evm.model.CTG120.24 evm.model.CTG1211.59.1 evm.model.CTG1211.63 evm.model.CTG1211.64 evm.model.CTG1289.11 evm.model.CTG1305.17 evm…
map03430	Mismatch repair	1.03e-18	1.7e-17	178	266	7892	19561	Over	evm.model.CTG1.353 evm.model.CTG1001.5 evm.model.CTG1032.20 evm.model.CTG1032.21 evm.model.CTG1040.45 evm.model.CTG1049.2 evm.model.CTG1049.3 evm.model.CTG1056.8 evm.model.CTG1062.27 evm.model.CTG109.41 evm.model.CTG11.108 evm.model.CTG11.109 evm.model.CTG1111.51 evm.model.CTG1162.16 evm.model.CTG1164.15 evm.model.CTG118.79 evm.model.CTG12.127 evm.model.CTG122.11 evm.model.CTG125.60 evm.model.CTG…
map00983	Drug metabolism - other enzymes	1.14e-18	1.81e-17	188	285	7892	19561	Over	evm.model.CTG100.41 evm.model.CTG1020.11 evm.model.CTG1078.10 evm.model.CTG1078.2 evm.model.CTG1078.27 evm.model.CTG1078.28 evm.model.CTG1078.32 evm.model.CTG1090.33 evm.model.CTG1090.36 evm.model.CTG1121.21 evm.model.CTG114.54 evm.model.CTG1156.41 evm.model.CTG1160.1 evm.model.CTG1160.25 evm.model.CTG1160.7 evm.model.CTG1185.17 evm.model.CTG120.24 evm.model.CTG1211.59.1 evm.model.CTG1211.63 evm.…
map03440	Homologous recombination	3.68e-16	5.36e-15	183	286	7892	19561	Over	evm.model.CTG1.353 evm.model.CTG1001.5 evm.model.CTG1032.20 evm.model.CTG1032.21 evm.model.CTG1040.45 evm.model.CTG1049.2 evm.model.CTG1049.3 evm.model.CTG1056.8 evm.model.CTG1062.27 evm.model.CTG109.41 evm.model.CTG11.108 evm.model.CTG11.109 evm.model.CTG1106.53 evm.model.CTG1111.51 evm.model.CTG1162.16 evm.model.CTG1164.15 evm.model.CTG118.79 evm.model.CTG12.127 evm.model.CTG122.11 evm.model.CT…
map03030	DNA replication	2.42e-15	3.39e-14	178	280	7892	19561	Over	evm.model.CTG1.353 evm.model.CTG1001.5 evm.model.CTG1018.3 evm.model.CTG1032.20 evm.model.CTG1032.21 evm.model.CTG1040.45 evm.model.CTG1049.2 evm.model.CTG1049.3 evm.model.CTG1056.8 evm.model.CTG1062.27 evm.model.CTG109.41 evm.model.CTG11.108 evm.model.CTG11.109 evm.model.CTG1111.51 evm.model.CTG1162.16 evm.model.CTG1164.15 evm.model.CTG118.79 evm.model.CTG12.127 evm.model.CTG122.11 evm.model.CTG…
map03420	Nucleotide excision repair	2.98e-15	4.03e-14	185	294	7892	19561	Over	evm.model.CTG1.353 evm.model.CTG1001.5 evm.model.CTG1032.20 evm.model.CTG1032.21 evm.model.CTG1040.45 evm.model.CTG1049.2 evm.model.CTG1049.3 evm.model.CTG1056.8 evm.model.CTG1062.27 evm.model.CTG109.41 evm.model.CTG11.108 evm.model.CTG11.109 evm.model.CTG1111.51 evm.model.CTG1162.16 evm.model.CTG1164.15 evm.model.CTG118.79 evm.model.CTG12.127 evm.model.CTG122.11 evm.model.CTG125.60 evm.model.CTG…
map00945	Stilbenoid, diarylheptanoid and gingerol biosynthesis	1.05e-13	1.32e-12	111	160	7892	19561	Over	evm.model.CTG1071.62 evm.model.CTG1185.59 evm.model.CTG1267.10 evm.model.CTG1267.2 evm.model.CTG1267.27 evm.model.CTG1267.28 evm.model.CTG1275.25 evm.model.CTG1364.11 evm.model.CTG1364.4 evm.model.CTG1364.7 evm.model.CTG1424.27 evm.model.CTG145.88 evm.model.CTG1450.48 evm.model.CTG1511.14 evm.model.CTG1511.19 evm.model.CTG1511.20 evm.model.CTG1511.21 evm.model.CTG1511.22 evm.model.CTG1594.36 evm.…
map01524	Platinum drug resistance	1.13e-13	1.38e-12	175	282	7892	19561	Over	evm.model.CTG100.41 evm.model.CTG1020.11 evm.model.CTG104.332 evm.model.CTG1078.10 evm.model.CTG1078.2 evm.model.CTG1078.27 evm.model.CTG1078.28 evm.model.CTG1078.32 evm.model.CTG1079.6 evm.model.CTG1090.33 evm.model.CTG1090.36 evm.model.CTG1121.21 evm.model.CTG1160.1 evm.model.CTG1160.25 evm.model.CTG1160.7 evm.model.CTG120.24 evm.model.CTG1211.59.1 evm.model.CTG1211.63 evm.model.CTG1211.64 evm.…
map00941	Flavonoid biosynthesis	1.45e-11	1.62e-10	168	279	7892	19561	Over	evm.model.CTG1.484 evm.model.CTG1.485 evm.model.CTG104.29 evm.model.CTG1045.2 evm.model.CTG1071.58 evm.model.CTG1071.61 evm.model.CTG1071.62 evm.model.CTG1114.34 evm.model.CTG1117.19 evm.model.CTG1117.22 evm.model.CTG1123.32 evm.model.CTG118.101 evm.model.CTG1185.59 evm.model.CTG1267.10 evm.model.CTG1267.2 evm.model.CTG1267.27 evm.model.CTG1267.28 evm.model.CTG1275.25 evm.model.CTG1364.11 evm.mod…
map00480	Glutathione metabolism	8.61e-09	7.96e-08	156	271	7892	19561	Over	evm.model.CTG100.41 evm.model.CTG1020.11 evm.model.CTG1078.10 evm.model.CTG1078.2 evm.model.CTG1078.27 evm.model.CTG1078.28 evm.model.CTG1078.32 evm.model.CTG1090.33 evm.model.CTG1090.36 evm.model.CTG1121.21 evm.model.CTG1160.1 evm.model.CTG1160.25 evm.model.CTG1160.7 evm.model.CTG120.24 evm.model.CTG1211.59.1 evm.model.CTG1211.63 evm.model.CTG1211.64 evm.model.CTG136.28 evm.model.CTG1362.46 evm.…
map04340	Hedgehog signaling pathway	1.19e-06	6.64e-06	154	282	7892	19561	Over	evm.model.CTG1025.20 evm.model.CTG1086.40 evm.model.CTG1086.41 evm.model.CTG1232.39 evm.model.CTG131.66 evm.model.CTG131.71 evm.model.CTG131.72 evm.model.CTG131.77 evm.model.CTG1357.12 evm.model.CTG137.89 evm.model.CTG1398.10 evm.model.CTG1421.47 evm.model.CTG1421.52 evm.model.CTG1489.25 evm.model.CTG160.130 evm.model.CTG1649.30 evm.model.CTG1707.14.1 evm.model.CTG1749.14 evm.model.CTG1767.18 evm…
map00940	Phenylpropanoid biosynthesis	4.4e-05	0.000174132	324	675	7892	19561	Over	evm.model.CTG10.13 evm.model.CTG1016.44 evm.model.CTG1016.45 evm.model.CTG1023.4 evm.model.CTG1065.2 evm.model.CTG1071.62 evm.model.CTG111.155 evm.model.CTG111.330 evm.model.CTG111.341 evm.model.CTG111.342 evm.model.CTG111.343 evm.model.CTG111.350 evm.model.CTG1123.20 evm.model.CTG113.57 evm.model.CTG113.60 evm.model.CTG113.90 evm.model.CTG1185.12 evm.model.CTG1185.59 evm.model.CTG1192.2 evm.mode…
map00380	Tryptophan metabolism	4.49e-05	0.000175382	137	259	7892	19561	Over	evm.model.CTG1038.11 evm.model.CTG1038.51 evm.model.CTG1048.46 evm.model.CTG1124.41 evm.model.CTG113.9 evm.model.CTG1150.37 evm.model.CTG1152.14 evm.model.CTG1152.6 evm.model.CTG1209.12 evm.model.CTG1209.16 evm.model.CTG1253.20 evm.model.CTG1292.28 evm.model.CTG1331.29 evm.model.CTG1367.35 evm.model.CTG1424.26 evm.model.CTG145.45 evm.model.CTG1461.14 evm.model.CTG1470.17 evm.model.CTG1553.4 evm.m…
map00460	Cyanoamino acid metabolism	8.02e-05	0.000297965	107	197	7892	19561	Over	evm.model.CTG10.13 evm.model.CTG1016.44 evm.model.CTG1016.45 evm.model.CTG1058.28_evm.model.CTG1058.19_evm.model.CTG1058.20 evm.model.CTG1058.63 evm.model.CTG1065.2 evm.model.CTG111.155 evm.model.CTG111.330 evm.model.CTG111.341 evm.model.CTG111.342 evm.model.CTG111.343 evm.model.CTG111.350 evm.model.CTG1213.20 evm.model.CTG125.48 evm.model.CTG136.69 evm.model.CTG1445.48 evm.model.CTG1445.54 evm.m…
map05020	Prion diseases	9e-05	0.000324764	62	104	7892	19561	Over	evm.model.CTG1021.38 evm.model.CTG114.27 evm.model.CTG118.11 evm.model.CTG118.21 evm.model.CTG118.24 evm.model.CTG1194.22 evm.model.CTG1280.79 evm.model.CTG1540.12 evm.model.CTG1614.14 evm.model.CTG1614.38 evm.model.CTG1614.50.2 evm.model.CTG1614.55 evm.model.CTG1615.24 evm.model.CTG1651.8 evm.model.CTG170.150 evm.model.CTG170.155 evm.model.CTG171.88 evm.model.CTG1722.21 evm.model.CTG1789.29 evm.…
map04215	Apoptosis - multiple species	0.000179517	0.000612945	41	64	7892	19561	Over	evm.model.CTG104.332 evm.model.CTG1079.6 evm.model.CTG1117.20 evm.model.CTG1326.19 evm.model.CTG1378.2 evm.model.CTG1378.3 evm.model.CTG1734.21 evm.model.CTG177.4 evm.model.CTG177.6 evm.model.CTG1852.28 evm.model.CTG1852.33 evm.model.CTG2160.4 evm.model.CTG2364.11 evm.model.CTG2418.23 evm.model.CTG2475.28 evm.model.CTG2720.11 evm.model.CTG2720.9 evm.model.CTG2749.8 evm.model.CTG3119.7.4 evm.model…
map04341	Hedgehog signaling pathway - fly	0.000255381	0.000855197	156	308	7892	19561	Over	evm.model.CTG1025.20 evm.model.CTG1086.40 evm.model.CTG1086.41 evm.model.CTG1232.39 evm.model.CTG131.66 evm.model.CTG131.71 evm.model.CTG131.72 evm.model.CTG131.77 evm.model.CTG1357.12 evm.model.CTG137.89 evm.model.CTG1398.10 evm.model.CTG1421.47 evm.model.CTG1421.52 evm.model.CTG1489.25 evm.model.CTG160.130 evm.model.CTG1649.30 evm.model.CTG1707.14.1 evm.model.CTG1749.14 evm.model.CTG1767.18 evm…
map00965	Betalain biosynthesis	0.000507803	0.00149192	45	74	7892	19561	Over	evm.model.CTG1020.12 evm.model.CTG1038.51 evm.model.CTG1152.14 evm.model.CTG1152.6 evm.model.CTG1209.12 evm.model.CTG1209.16 evm.model.CTG1231.16 evm.model.CTG145.45 evm.model.CTG1461.14 evm.model.CTG1672.24 evm.model.CTG1806.13 evm.model.CTG192.20 evm.model.CTG192.24 evm.model.CTG192.25 evm.model.CTG2013.13 evm.model.CTG2058.12 evm.model.CTG2259.7 evm.model.CTG2371.20 evm.model.CTG264.101 evm.mo…
map00944	Flavone and flavonol biosynthesis	0.000593559	0.00170423	31	47	7892	19561	Over	evm.model.CTG1090.28 evm.model.CTG1205.2 evm.model.CTG136.60 evm.model.CTG136.61 evm.model.CTG1647.29 evm.model.CTG1647.37 evm.model.CTG1927.37 evm.model.CTG204.63 evm.model.CTG210.193 evm.model.CTG210.204 evm.model.CTG210.205 evm.model.CTG2177.26 evm.model.CTG237.37 evm.model.CTG2437.9 evm.model.CTG2641.10 evm.model.CTG2923.1 evm.model.CTG309.110 evm.model.CTG3197.8 evm.model.CTG3791.5 evm.model…
map00943	Isoflavonoid biosynthesis	0.00212046	0.00511882	23	34	7892	19561	Over	evm.model.CTG1090.28 evm.model.CTG1205.2 evm.model.CTG136.60 evm.model.CTG136.61 evm.model.CTG204.63 evm.model.CTG210.193 evm.model.CTG210.204 evm.model.CTG210.205 evm.model.CTG2177.26 evm.model.CTG2437.9 evm.model.CTG2641.10 evm.model.CTG2923.1 evm.model.CTG3791.5 evm.model.CTG3808.2 evm.model.CTG4062.7 evm.model.CTG4103.28 evm.model.CTG411.45 evm.model.CTG411.46 evm.model.CTG4448.15 evm.model.C…
map00901	Indole alkaloid biosynthesis	0.00290394	0.00671093	32	52	7892	19561	Over	evm.model.CTG1038.51 evm.model.CTG1152.14 evm.model.CTG1152.6 evm.model.CTG1209.12 evm.model.CTG1209.16 evm.model.CTG145.45 evm.model.CTG1461.14 evm.model.CTG1672.24 evm.model.CTG1806.13 evm.model.CTG2058.12 evm.model.CTG2259.7 evm.model.CTG2371.20 evm.model.CTG264.101 evm.model.CTG2784.1 evm.model.CTG3204.4 evm.model.CTG3204.8 evm.model.CTG3360.4 evm.model.CTG3764.15 evm.model.CTG3764.17 evm.mod…
map01051	Biosynthesis of ansamycins	0.00430808	0.00971882	6	6	7892	19561	Over	evm.model.CTG1956.46 evm.model.CTG2671.12 evm.model.CTG2671.13 evm.model.CTG4357.8 evm.model.CTG521.46 evm.model.CTG894.35
map04614	Renin-angiotensin system	0.00447341	0.0100321	28	45	7892	19561	Over	evm.model.CTG1017.19 evm.model.CTG1068.32 evm.model.CTG1095.28 evm.model.CTG1447.23 evm.model.CTG1447.30 evm.model.CTG1547.11 evm.model.CTG1647.20 evm.model.CTG1905.24 evm.model.CTG2066.4 evm.model.CTG209.64 evm.model.CTG241.26 evm.model.CTG2487.18 evm.model.CTG25.145 evm.model.CTG2743.12 evm.model.CTG303.34 evm.model.CTG3166.12 evm.model.CTG3751.19 evm.model.CTG388.144 evm.model.CTG5154.6 evm.mo…
map00073	Cutin, suberine and wax biosynthesis	0.00529436	0.0115986	80	155	7892	19561	Over	evm.model.CTG104.248 evm.model.CTG1057.4 evm.model.CTG1130.25 evm.model.CTG1130.27 evm.model.CTG1135.48.1 evm.model.CTG1135.49 evm.model.CTG1135.59 evm.model.CTG1160.28 evm.model.CTG120.98 evm.model.CTG134.50 evm.model.CTG1536.10 evm.model.CTG1536.12 evm.model.CTG1536.9 evm.model.CTG1554.8 evm.model.CTG1659.5 evm.model.CTG1708.18 evm.model.CTG1708.19 evm.model.CTG1708.22 evm.model.CTG1750.37 evm.…
map05200	Pathways in cancer	0.00828227	0.0174388	191	408	7892	19561	Over	evm.model.CTG100.41 evm.model.CTG1020.11 evm.model.CTG104.332 evm.model.CTG1078.10 evm.model.CTG1078.2 evm.model.CTG1078.27 evm.model.CTG1078.28 evm.model.CTG1078.32 evm.model.CTG1079.6 evm.model.CTG1090.33 evm.model.CTG1090.36 evm.model.CTG1106.53 evm.model.CTG1121.21 evm.model.CTG1160.1 evm.model.CTG1160.25 evm.model.CTG1160.7 evm.model.CTG120.24 evm.model.CTG1211.59.1 evm.model.CTG1211.63 evm.…
map00196	Photosynthesis - antenna proteins	0.0176932	0.0335287	22	36	7892	19561	Over	evm.model.CTG112.127 evm.model.CTG1604.30 evm.model.CTG1634.31 evm.model.CTG1694.55 evm.model.CTG1694.56 evm.model.CTG1694.57 evm.model.CTG176.26 evm.model.CTG209.12 evm.model.CTG209.16 evm.model.CTG209.19 evm.model.CTG209.22 evm.model.CTG303.33 evm.model.CTG3672.15 evm.model.CTG398.2 evm.model.CTG398.3 evm.model.CTG398.4 evm.model.CTG398.6 evm.model.CTG398.7 evm.model.CTG399.27 evm.model.CTG399.…
map00720	Carbon fixation pathways in prokaryotes	0.0201484	0.0376169	34	61	7892	19561	Over	evm.model.CTG1078.20 evm.model.CTG1110.10_evm.model.CTG1110.9 evm.model.CTG1140.59 evm.model.CTG1184.19 evm.model.CTG132.112 evm.model.CTG1439.6 evm.model.CTG1553.4 evm.model.CTG17.54 evm.model.CTG17.55 evm.model.CTG2032.21 evm.model.CTG219.25 evm.model.CTG254.187 evm.model.CTG2555.40 evm.model.CTG2661.11 evm.model.CTG32.6 evm.model.CTG3308.2 evm.model.CTG337.32 evm.model.CTG3441.13 evm.model.CTG…
map04014	Ras signaling pathway	0.0225636	0.0419196	104	216	7892	19561	Over	evm.model.CTG1011.64 evm.model.CTG1026.53 evm.model.CTG1104.1 evm.model.CTG1112.22 evm.model.CTG112.3 evm.model.CTG1140.73 evm.model.CTG1171.4 evm.model.CTG1279.19 evm.model.CTG1299.38 evm.model.CTG1346.11 evm.model.CTG137.111 evm.model.CTG1434.39 evm.model.CTG1442.14 evm.model.CTG1451.14 evm.model.CTG1489.26 evm.model.CTG1519.9 evm.model.CTG1525.14 evm.model.CTG1525.15 evm.model.CTG1584.11 evm.m…
map00909	Sesquiterpenoid and triterpenoid biosynthesis	0.0270799	0.0488728	23	39	7892	19561	Over	evm.model.CTG1011.13 evm.model.CTG1065.15 evm.model.CTG1131.62 evm.model.CTG1442.10 evm.model.CTG1442.9 evm.model.CTG173.11 evm.model.CTG173.39 evm.model.CTG173.65 evm.model.CTG2086.23_evm.model.CTG2086.24 evm.model.CTG2086.28 evm.model.CTG2086.67 evm.model.CTG2902.10 evm.model.CTG3898.10 evm.model.CTG3970.8 evm.model.CTG4452.6 evm.model.CTG5201.2 evm.model.CTG5231.1 evm.model.CTG6328.2 evm.model…
map00471	D-Glutamine and D-glutamate metabolism	0.0358729	0.0623662	7	9	7892	19561	Over	evm.model.CTG190.77 evm.model.CTG241.127 evm.model.CTG2590.15 evm.model.CTG2721.24 evm.model.CTG3414.1 evm.model.CTG4179.10.2 evm.model.CTG8426.4
map00402	Benzoxazinoid biosynthesis	0.0376216	0.0651077	34	63	7892	19561	Over	evm.model.CTG1026.32 evm.model.CTG1071.3 evm.model.CTG132.85 evm.model.CTG1489.30 evm.model.CTG1505.4 evm.model.CTG1505.5 evm.model.CTG1645.28 evm.model.CTG1645.33 evm.model.CTG1645.37 evm.model.CTG1645.67 evm.model.CTG1645.76 evm.model.CTG1645.82 evm.model.CTG236.8 evm.model.CTG2374.15 evm.model.CTG2446.2 evm.model.CTG2446.6 evm.model.CTG2446.7 evm.model.CTG251.64 evm.model.CTG251.65 evm.model.C…
