# Supplementary material for: A chromosome level genome assembly of Pseudoroegneria Libanotica reveals a key Kcs gene involves in the cuticular wax elongation for drought resistance
Source: BMC Genomics. 2024 Mar 6;25:253. doi: 10.1186/s12864-024-10140-5 (PMC10916072; doi:10.1186/s12864-024-10140-5)
Supplement: Supplementary file 11 — Supplementary Material 11 [file 12864_2024_10140_MOESM11_ESM.xlsx]

## Sheet: Sheet1
Supplementary Table 17 Reads and mapping ratio of RNA sequencing data under 28 days of drought stress in Pse. libanotica
sample	total reads	total map	unique map	multi map	read1 map	read2 map	positive map	negative map	splice map	unsplice map	proper map
ck-1	42095274	38014842(90.31%)	36937998(87.75%)	1076844(2.56%)	18476251(43.89%)	18461747(43.86%)	18443611(43.81%)	18494387(43.93%)	13049514(31.0%)	23888484(56.75%)	35100026(83.38%)
ck-2	43334364	38761900(89.45%)	37801364(87.23%)	960536(2.22%)	18888976(43.59%)	18912388(43.64%)	18880816(43.57%)	18920548(43.66%)	12749903(29.42%)	25051461(57.81%)	35973982(83.01%)
ck-3	39285760	35908857(91.4%)	34930590(88.91%)	978267(2.49%)	17482089(44.5%)	17448501(44.41%)	17442246(44.4%)	17488344(44.52%)	11579923(29.48%)	23350667(59.44%)	33306244(84.78%)
7-1	42231096	37680576(89.22%)	36565008(86.58%)	1115568(2.64%)	18287316(43.3%)	18277692(43.28%)	18257937(43.23%)	18307071(43.35%)	13489993(31.94%)	23075015(54.64%)	34761134(82.31%)
7-2	41253242	36934193(89.53%)	35886008(86.99%)	1048185(2.54%)	17942341(43.49%)	17943667(43.5%)	17926283(43.45%)	17959725(43.54%)	13177583(31.94%)	22708425(55.05%)	34195180(82.89%)
7-3	41313382	37106920(89.82%)	35999728(87.14%)	1107192(2.68%)	18012183(43.6%)	17987545(43.54%)	17974608(43.51%)	18025120(43.63%)	12596714(30.49%)	23403014(56.65%)	34362206(83.17%)
14-1	41382794	36642333(88.54%)	35603007(86.03%)	1039326(2.51%)	17787839(42.98%)	17815168(43.05%)	17774884(42.95%)	17828123(43.08%)	13535830(32.71%)	22067177(53.32%)	33804830(81.69%)
14-2	43061922	38676872(89.82%)	37630553(87.39%)	1046319(2.43%)	18834400(43.74%)	18796153(43.65%)	18796661(43.65%)	18833892(43.74%)	14471637(33.61%)	23158916(53.78%)	35783178(83.1%)
14-3	42400746	37876710(89.33%)	36769152(86.72%)	1107558(2.61%)	18409727(43.42%)	18359425(43.3%)	18365366(43.31%)	18403786(43.4%)	14387627(33.93%)	22381525(52.79%)	35024698(82.6%)
21-1	44107422	39213090(88.9%)	38126559(86.44%)	1086531(2.46%)	19078437(43.25%)	19048122(43.19%)	19039333(43.17%)	19087226(43.27%)	13777837(31.24%)	24348722(55.2%)	36252058(82.19%)
21-2	40248012	36003711(89.45%)	34923061(86.77%)	1080650(2.68%)	17462302(43.39%)	17460759(43.38%)	17438554(43.33%)	17484507(43.44%)	13172030(32.73%)	21751031(54.04%)	33273748(82.67%)
21-3	42512050	38501821(90.57%)	37360391(87.88%)	1141430(2.68%)	18689980(43.96%)	18670411(43.92%)	18648852(43.87%)	18711539(44.01%)	13355786(31.42%)	24004605(56.47%)	35642198(83.84%)
28-1	39623888	35049045(88.45%)	34084608(86.02%)	964437(2.43%)	17047363(43.02%)	17037245(43.0%)	17022609(42.96%)	17061999(43.06%)	12681864(32.01%)	21402744(54.01%)	32197108(81.26%)
28-2	41284178	36993700(89.61%)	35937676(87.05%)	1056024(2.56%)	17966107(43.52%)	17971569(43.53%)	17950425(43.48%)	17987251(43.57%)	13084774(31.69%)	22852902(55.36%)	34202996(82.85%)
28-3	41116302	36817047(89.54%)	35772616(87.0%)	1044431(2.54%)	17889537(43.51%)	17883079(43.49%)	17862037(43.44%)	17910579(43.56%)	13373273(32.53%)	22399343(54.48%)	34003842(82.7%)
