# Supplementary material for: A chromosome level genome assembly of Pseudoroegneria Libanotica reveals a key Kcs gene involves in the cuticular wax elongation for drought resistance
Source: BMC Genomics. 2024 Mar 6;25:253. doi: 10.1186/s12864-024-10140-5 (PMC10916072; doi:10.1186/s12864-024-10140-5)
Supplement: Supplementary file 12 — Supplementary Material 12 [file 12864_2024_10140_MOESM12_ESM.xlsx]

## Sheet: Sheet1
Supplementary Table 18 co-expressed DEGs at four treatments
gene_id	D7vsCK_log2FoldChange	D7vsCK_pvalue	D14vsCK_log2FoldChange	D14vsCK_pvalue	D21vsCK_log2FoldChange	D21vsCK_pvalue	D28vsCK_log2FoldChange	D28vsCK_pvalue	gene_chr	gene_start	gene_end	gene_description	Swissprot.ID	Swissprot.Description	plantTFDB
novel.9654	-14.8648	5.7e-05	-14.9302	5.47e-05	-14.8589	6.03e-05	-14.851	5.54e-05	Chr6	342097756	342098851	- && - && -	--	--	C3H
evm.TU.CTG4944.2	-12.3017	0.000194272	-12.3671	0.000188529	-12.2958	0.000204952	-12.2879	0.00018896	Chr7	29484331	29487483	- && O49621.1 RecName: Full=MLO-like protein 1; Short=AtMlo1; AltName: Full=MLO protein homolog 1; Short=AtMlo-H1 && PF03094:Mlo family	O49621	MLO-like protein 1 OS=Arabidopsis thaliana OX=3702 GN=MLO1 PE=1 SV=1	ARF
evm.TU.CTG5521.2_evm.TU.CTG5521.3	-12.2814	3.31e-07	-12.3468	3.33e-07	-12.2755	3.89e-07	-12.2676	3e-07	Chr2	6427021	6432938	- && Q9STE5.1 RecName: Full=Putative disease resistance RPP13-like protein 2 && PF02902:Ulp1 protease family, C-terminal catalytic domain|PF00931:NB-ARC domain	F7J0N2	Disease resistance protein RGA5 OS=Oryza sativa subsp. japonica OX=39947 GN=RGA5 PE=1 SV=1	WRKY
evm.TU.CTG2892.3_evm.TU.CTG2892.4	-8.67144	2.63e-05	-9.67523	4.36e-06	-12.2125	4.43e-07	-9.00575	3.62e-06	Chr1	211718788	211728168	- && Q8GZ38.1 RecName: Full=Transcription factor UNE10; AltName: Full=Basic helix-loop-helix protein 16; Short=AtbHLH16; Short=bHLH 16; AltName: Full=Protein UNFERTILIZED EMBRYO SAC 10; AltName: Full=Transcription factor EN 108; AltName: Full=bHLH transcription factor bHLH016 && PF00010:Helix-loop-helix DNA-binding domain	Q8GZ38	Transcription factor UNE10 OS=Arabidopsis thaliana OX=3702 GN=UNE10 PE=2 SV=1	bHLH
novel.9653	-12.0069	0.000250435	-12.0723	0.000246596	-12.001	0.000263007	-11.9931	0.000244402	Chr6	342094027	342094825	- && - && -	--	--	C3H
evm.TU.CTG2917.23	-10.0986	2.38e-06	-12.0322	6.94e-07	-11.9609	7.84e-07	-11.953	6.15e-07	Chr1	272519523	272523355	- && P47917.1 RecName: Full=O-methyltransferase ZRP4; Short=OMT && PF00891:O-methyltransferase|PF08100:Dimerisation domain	P47917	O-methyltransferase ZRP4 OS=Zea mays OX=4577 GN=ZRP4 PE=2 SV=1
evm.TU.CTG3712.19	-11.5947	1.77e-06	-11.6601	1.75e-06	-11.5888	1.92e-06	-11.5809	1.53e-06	Chr2	11271575	11277229	- && C0LGG9.2 RecName: Full=Probable LRR receptor-like serine/threonine-protein kinase At1g53440; Flags: Precursor && PF00069:Protein kinase domain|PF11721:Di-glucose binding within endoplasmic reticulum	C0LGG9	Probable LRR receptor-like serine/threonine-protein kinase At1g53440 OS=Arabidopsis thaliana OX=3702 GN=At1g53440 PE=2 SV=2	MYB_related
novel.10007	-8.92995	5.79e-13	-11.6423	5.55e-15	-11.571	1.4e-14	-11.5631	3.56e-15	Chr7	110993719	110998213	- && - && -	--	--
evm.TU.CTG4066.2	-9.6245	7.89e-06	-9.72678	7.48e-06	-11.4631	2.62e-06	-11.4552	2.3e-06	Chr3	60308209	60308667	- && - && -	--	--
evm.TU.CTG741.24	-11.386	3.07e-06	-11.4514	2.94e-06	-11.3801	3.23e-06	-11.3722	2.77e-06	Chr1	185886252	185887828	- && - && -	--	--	Dof
evm.TU.CTG3940.8	-11.1257	0.000544434	-11.1911	0.000509313	-11.1198	0.000561176	-11.1119	0.000545334	CTG3940	84117	84554	- && - && -	--	--
evm.TU.CTG5521.5	-11.0193	7.62e-06	-11.0847	7.4e-06	-11.0134	8.11e-06	-11.0055	7.14e-06	Chr2	6434024	6437710	- && Q39214.1 RecName: Full=Disease resistance protein RPM1; AltName: Full=Resistance to Pseudomonas syringae protein 3 && PF00931:NB-ARC domain	P0DO08	Disease resistance protein Pikm2-TS OS=Oryza sativa subsp. japonica OX=39947 GN=PIKM2-TS PE=2 SV=1	WRKY
evm.TU.CTG767.1	-10.9206	1.34e-05	-10.986	1.27e-05	-10.9147	1.42e-05	-10.9068	1.27e-05	Chr5	266101094	266102156	- && - && -	--	--
novel.7988	-10.8772	3.83e-11	-10.9426	2.76e-11	-10.8714	5.35e-11	-10.8635	2.59e-11	Chr5	262402151	262403765	- && - && -	--	--	B3
novel.8818	-8.9746	3.21e-05	-10.8842	8.97e-06	-10.8129	1.09e-05	-10.805	9.28e-06	Chr6	279603805	279606163	- && - && -	--	--
novel.2457	-10.8133	1.15e-05	-10.8787	1.06e-05	-10.8074	1.24e-05	-10.7995	1.05e-05	Chr1	164510637	164511956	- && - && -	--	--
evm.TU.CTG3940.7	-10.7721	0.000796899	-10.8375	0.000729625	-10.7662	0.000818784	-10.7583	0.000766589	CTG3940	82397	83971	- && - && -	--	--
novel.3457	-8.14802	0.00101905	-7.37317	0.0014198	-10.7607	0.000183017	-10.7528	0.000169224	Chr2	400318659	400322240	- && - && -	--	--
novel.7907	-10.6678	0.000885377	-8.13697	0.00224456	-10.662	0.000919557	-10.6541	0.000861081	Chr5	222443782	222446692	- && Q10SX6.1 RecName: Full=Arsenate reductase 2.2; Short=OsACR2.2; AltName: Full=Dual specificity phosphatase CDC25.2; AltName: Full=Sulfurtransferase 21; Short=OsStr21 && -	Q10SX6	Arsenate reductase 2.2 OS=Oryza sativa subsp. japonica OX=39947 GN=ACR2.2 PE=1 SV=1
novel.2347	-10.627	1.75e-05	-10.6924	1.63e-05	-10.6211	1.92e-05	-10.6132	1.56e-05	Chr1	61797964	61802334	- && - && -	--	--
evm.TU.CTG1427.2	-10.5853	2.01e-05	-10.6507	1.84e-05	-10.5794	2.16e-05	-10.5715	1.77e-05	Chr1	271437773	271445157	- && - && -	--	--
novel.1820	-10.5842	1.95e-05	-10.6496	1.8e-05	-10.5784	2.1e-05	-10.5705	1.71e-05	Chr1	179899550	179901414	- && - && -	--	--
evm.TU.CTG695.23	-10.5722	2.51e-05	-10.6375	2.32e-05	-10.5663	2.7e-05	-10.5584	2.21e-05	Chr3	296267930	296270852	- && Q9ASS4.1 RecName: Full=Probably inactive leucine-rich repeat receptor-like protein kinase At5g48380; Flags: Precursor && -	Q9ASS4	Probably inactive leucine-rich repeat receptor-like protein kinase At5g48380 OS=Arabidopsis thaliana OX=3702 GN=At5g48380 PE=1 SV=1
evm.TU.CTG5052.7	-10.5684	2.04e-05	-10.6337	1.87e-05	-10.5625	2.18e-05	-10.5546	1.8e-05	Chr1	61250949	61252549	- && - && -	--	--
evm.TU.CTG1209.28	-10.3925	3.32e-05	-10.4579	3.07e-05	-10.3866	3.57e-05	-10.3787	2.92e-05	Chr7	64293315	64294410	- && - && -	--	--
novel.8911	-8.54713	1.84e-05	-10.4578	4.75e-06	-10.3866	5.86e-06	-10.3787	4.59e-06	Chr6	314438363	314442046	- && - && -	--	--
evm.TU.CTG2751.9	-10.3277	0.00148344	-10.3931	0.00140023	-10.3219	0.00152857	-10.3139	0.00140051	Chr4	319377858	319378769	- && - && -	--	--
evm.TU.CTG755.11	-10.2738	2.67e-07	-10.3392	2.17e-07	-10.2679	3.2e-07	-10.26	2.11e-07	Chr2	419752172	419756369	- && - && -	--	--
novel.3020	-10.26	0.000108324	-10.3254	9.89e-05	-10.2541	0.000115284	-10.2462	0.000100968	Chr2	84529990	84531370	- && - && -	--	--
novel.9807	-7.10079	0.00557321	-8.51904	0.00154903	-10.2533	0.000715976	-10.2454	0.00065263	Chr7	39654340	39655737	- && - && -	--	--
evm.TU.CTG911.11	-10.243	0.00144951	-10.3084	0.00133542	-10.2371	0.0015013	-10.2292	0.00137833	Chr4	43745772	43746449	- && - && -	--	--
evm.TU.CTG3205.6	-7.56011	0.000381667	-10.2757	4.26e-05	-10.2044	5.1e-05	-10.1965	4.25e-05	Chr6	104312149	104317908	- && Q940Z5.1 RecName: Full=Phenolic glucoside malonyltransferase 1 && PF02458:Transferase family	Q940Z5	Phenolic glucoside malonyltransferase 1 OS=Arabidopsis thaliana OX=3702 GN=PMAT1 PE=1 SV=1	Whirly
novel.798	-10.1874	4.5e-05	-10.2527	3.97e-05	-10.1815	4.85e-05	-10.1736	4.01e-05	CTG5532	30666	33585	- && - && -	--	--
evm.TU.CTG2398.4	-10.1023	6.24e-05	-10.1677	5.66e-05	-10.0964	6.65e-05	-10.0885	5.62e-05	Chr2	6532500	6536796	- && Q9SX38.2 RecName: Full=Putative disease resistance protein At1g50180 && PF00931:NB-ARC domain|PF12799:Leucine Rich repeats (2 copies)	B5UBC1	Disease resistance protein Pikm1-TS OS=Oryza sativa subsp. japonica OX=39947 GN=PIKM1-TS PE=1 SV=1	WRKY
evm.TU.CTG2586.11	-10.0946	8.76e-05	-10.16	7.8e-05	-10.0887	9.27e-05	-8.25675	0.000227715	Chr6	72670021	72673741	- && Q1MX30.1 RecName: Full=Receptor kinase-like protein Xa21; Contains: RecName: Full=Receptor kinase-like protein Xa21, processed; Flags: Precursor && PF13855:Leucine rich repeat|PF08263:Leucine rich repeat N-terminal domain|PF00069:Protein kinase domain	Q2R2D5	Receptor kinase-like protein Xa21 OS=Oryza sativa subsp. japonica OX=39947 GN=XA21 PE=1 SV=1	WRKY
evm.TU.CTG1209.29	-10.0941	6.7e-05	-10.1595	5.96e-05	-10.0883	7.17e-05	-10.0804	6.06e-05	Chr7	64295125	64296044	- && - && -	--	--
novel.5477	-10.0769	0.00174649	-10.1422	0.00159425	-10.071	0.00180115	-10.0631	0.00167148	Chr3	165916314	165919556	- && - && -	Q9M2U3	Protein ALP1-like OS=Arabidopsis thaliana OX=3702 GN=At3g55350 PE=2 SV=1	ERF
evm.TU.CTG5281.5	-10.0599	6.17e-05	-10.1253	5.4e-05	-10.0541	6.62e-05	-10.0462	5.58e-05	CTG5281	37148	42529	- && Q9S972.2 RecName: Full=Receptor-like serine/threonine-protein kinase SD1-6; AltName: Full=Arabidopsis thaliana receptor kinase 2; AltName: Full=S-domain-1 (SD1) receptor kinase 6; Short=SD1-6; Flags: Precursor && PF00069:Protein kinase domain	Q9LXA5	L-type lectin-domain containing receptor kinase IX.1 OS=Arabidopsis thaliana OX=3702 GN=LECRK91 PE=1 SV=1	CAMTA
novel.4731	-10.0427	0.00182111	-10.1081	0.00170172	-10.0368	0.00187375	-8.14373	0.00384484	Chr3	98867020	98870352	- && Q56WD9.2 RecName: Full=3-ketoacyl-CoA thiolase 2, peroxisomal; AltName: Full=Acetyl-CoA acyltransferase 2; AltName: Full=Beta-ketothiolase 2; AltName: Full=Peroxisomal 3-oxoacyl-CoA thiolase 2; AltName: Full=Peroxisome defective protein 1; Flags: Precursor && -	Q56WD9	3-ketoacyl-CoA thiolase 2, peroxisomal OS=Arabidopsis thaliana OX=3702 GN=PED1 PE=1 SV=2
novel.407	-9.61539	3.88e-15	-10.1117	2.18e-16	-10.0125	8.39e-16	-13.139	1.35e-19	CTG4559	46811	51457	- && - && -	--	--
novel.343	-9.9822	0.00219257	-10.0476	0.00202976	-9.97633	0.00223634	-9.96842	0.00206786	CTG4419	96988	103206	- && - && -	--	--
novel.3625	-9.97094	8.54e-05	-10.0363	7.62e-05	-9.96507	9.01e-05	-9.95716	7.64e-05	Chr2	349545	351014	- && - && -	--	--
evm.TU.CTG835.27	-9.95937	7.87e-05	-6.94259	0.00106441	-9.9535	8.27e-05	-8.06423	0.00021305	Chr6	299170721	299224137	- && Q9M667.2 RecName: Full=Disease resistance protein RPP13; AltName: Full=Resistance to Peronospora parasitica protein 13 && PF00931:NB-ARC domain	F7J0N2	Disease resistance protein RGA5 OS=Oryza sativa subsp. japonica OX=39947 GN=RGA5 PE=1 SV=1	WRKY
evm.TU.CTG2191.10	-9.91871	0.00232569	-9.98407	0.00216292	-9.91284	0.00238652	-9.90494	0.00222976	Chr3	391755784	391761169	- && Q8S6N5.1 RecName: Full=Acetyl-CoA carboxylase 1; Includes: RecName: Full=Biotin carboxylase && -	Q38970	Acetyl-CoA carboxylase 1 OS=Arabidopsis thaliana OX=3702 GN=ACC1 PE=1 SV=1	ARR-B
evm.TU.CTG3520.3	-9.9173	0.00210273	-9.98266	0.00195127	-9.91142	0.00215719	-9.90353	0.00202695	Chr5	244624276	244624512	- && - && -	--	--
evm.TU.CTG6071.7	-9.91143	1.96e-07	-9.97678	1.35e-07	-9.90556	2.31e-07	-8.00535	7.38e-07	CTG6071	65557	67690	- && - && -	--	--
evm.TU.CTG1135.44	-9.88729	0.000100204	-9.95266	8.83e-05	-9.88143	0.000105925	-8.04895	0.000264789	Chr3	267744936	267745670	- && - && -	--	--
evm.TU.CTG2398.10	-9.87436	0.000103008	-9.93972	9.13e-05	-9.86849	0.000108897	-9.86059	9.61e-05	Chr2	6678955	6683439	- && Q7XA42.2 RecName: Full=Putative disease resistance protein RGA1; AltName: Full=RGA3-blb && PF00931:NB-ARC domain	Q7XA40	Putative disease resistance protein RGA3 OS=Solanum bulbocastanum OX=147425 GN=RGA3 PE=2 SV=2	FAR1
novel.9428	-9.85715	0.00248744	-9.9225	0.00229174	-9.85128	0.00252875	-9.84337	0.00240125	Chr6	204643709	204646415	- && - && -	--	--
evm.TU.CTG525.31	-9.84814	1.2e-07	-9.91349	7.63e-08	-9.84227	1.4e-07	-9.83436	9.46e-08	Chr6	178999099	179001055	- && - && -	--	--
novel.8764	-9.79258	0.000113434	-9.85794	9.72e-05	-9.78671	0.000119196	-9.77882	0.000106323	Chr6	234886671	234888515	- && - && -	--	--
evm.TU.CTG562.10	-9.74065	0.00254086	-9.80601	0.00231423	-9.73478	0.00261928	-9.72689	0.00249157	Chr3	48502967	48504445	- && P93604.1 RecName: Full=Rust resistance kinase Lr10; AltName: Full=Probable receptor-like serine/threonine-protein kinase LRK10; Flags: Precursor && PF00069:Protein kinase domain	P93604	Rust resistance kinase Lr10 OS=Triticum aestivum OX=4565 GN=LRK10 PE=2 SV=1	HD-ZIP
evm.TU.CTG2637.11	-9.74011	0.00256079	-9.80547	0.00237669	-9.73424	0.00262369	-9.72635	0.00249797	Chr5	236110197	236113551	- && - && -	--	--
novel.1821	-6.14574	0.00187286	-9.73121	0.00015431	-9.65999	0.000176981	-9.65208	0.000160394	Chr1	179901745	179902573	- && - && -	--	--
evm.TU.CTG1068.15	-9.66441	0.000192405	-9.72976	0.000173985	-9.65854	0.000199426	-9.65063	0.000180934	Chr1	55941428	55947208	- && - && PF13637:Ankyrin repeats (many copies)|PF13962:Domain of unknown function|PF12796:Ankyrin repeats (3 copies)|PF13857:Ankyrin repeats (many copies)	P16157	Ankyrin-1 OS=Homo sapiens OX=9606 GN=ANK1 PE=1 SV=3	NAC
evm.TU.CTG3728.2	-9.62234	0.000172972	-9.68769	0.000162085	-9.61647	0.000179926	-9.60857	0.000163047	Chr1	187453133	187454131	- && - && -	--	--
evm.TU.CTG5184.4	-7.76854	8.81e-05	-9.679	2.28e-05	-9.60779	2.82e-05	-7.69898	8.58e-05	CTG5184	70551	75869	- && P29185.2 RecName: Full=Chaperonin CPN60-1, mitochondrial; AltName: Full=HSP60-1; Flags: Precursor && PF00118:TCP-1/cpn60 chaperonin family	Q05046	Chaperonin CPN60-2, mitochondrial OS=Cucurbita maxima OX=3661 GN=CPN60-2 PE=1 SV=1	bZIP
novel.10710	-9.6097	0.00325616	-9.67504	0.00309776	-9.60383	0.00332843	-9.59593	0.00316547	Chr7	63470221	63472890	- && - && -	--	--
novel.10809	-9.57238	0.000180174	-9.63773	0.000159047	-9.56651	0.000186507	-9.55862	0.000170499	Chr7	100949133	100950787	- && - && -	--	--
novel.8154	-9.51217	8.63e-07	-9.57752	6.44e-07	-9.50629	9.06e-07	-9.49842	7.02e-07	Chr5	319309185	319312260	- && Q9SJ20.1 RecName: Full=Ribonucleoside-diphosphate reductase large subunit; AltName: Full=Protein DEFECTIVE IN POLLEN DNA DEGRADATION 2; AltName: Full=Ribonucleoside-diphosphate reductase R1 subunit; Short=AtRNR1 && PF02867:Ribonucleotide reductase, barrel domain	Q9SJ20	Ribonucleoside-diphosphate reductase large subunit OS=Arabidopsis thaliana OX=3702 GN=RNR1 PE=1 SV=1
novel.2521	-9.50571	0.000219121	-9.57105	0.000201053	-9.49984	0.00022228	-9.49194	0.000203238	Chr1	228688717	228694452	- && - && -	--	--
evm.TU.CTG3535.4	-9.46304	0.000268322	-9.52838	0.000249353	-9.45717	0.000275854	-9.44926	0.000247819	Chr1	61667337	61675860	- && - && -	--	--
novel.7105	-9.45899	0.000213755	-7.69914	0.000550367	-9.45312	0.000218755	-9.44524	0.000197413	Chr5	133019755	133022504	- && - && -	--	--
novel.8420	-9.43427	0.00101784	-9.49961	0.000963859	-9.4284	0.0010278	-9.4205	0.000967394	Chr6	25581020	25583995	- && - && -	--	--
evm.TU.CTG750.25	-9.39988	0.00410012	-9.46521	0.00388162	-9.39401	0.00409603	-9.38611	0.00389794	Chr7	29045860	29048790	- && Q7XA42.2 RecName: Full=Putative disease resistance protein RGA1; AltName: Full=RGA3-blb && -	Q9LRR5	Putative disease resistance protein At3g14460 OS=Arabidopsis thaliana OX=3702 GN=At3g14460 PE=3 SV=1	Trihelix
novel.7874	-7.53	0.00804762	-6.87172	0.0136007	-9.38747	0.00373525	-7.56854	0.0076439	Chr5	195588160	195591422	- && - && -	--	--
evm.TU.CTG1905.6	-9.39146	0.00373713	-9.4568	0.00351883	-9.38559	0.00374934	-9.3777	0.00358379	Chr6	67636070	67640996	- && Q7XA40.2 RecName: Full=Putative disease resistance protein RGA3; AltName: Full=Blight resistance protein B149; AltName: Full=RGA1-blb && PF00931:NB-ARC domain	Q7XA40	Putative disease resistance protein RGA3 OS=Solanum bulbocastanum OX=147425 GN=RGA3 PE=2 SV=2	Trihelix
evm.TU.CTG300.36	-9.36803	0.00040483	-9.43337	0.000362119	-9.36216	0.000408961	-9.35429	0.000372257	Chr3	349047806	349052841	- && - && -	--	--
evm.TU.CTG525.30	-9.35702	1.55e-06	-9.42234	1.17e-06	-9.35115	1.63e-06	-9.34325	1.2e-06	Chr6	178997624	178998907	- && - && -	--	--
evm.TU.CTG1.33	-9.31084	0.0045187	-9.37616	0.00425549	-9.30497	0.00453538	-9.29706	0.00428623	Chr3	217385802	217388798	- && - && -	--	--
evm.TU.CTG2579.9	-9.30787	0.000339229	-9.3732	0.000315556	-9.302	0.000345467	-9.29409	0.000309486	Chr1	185471325	185472225	- && - && -	--	--
evm.TU.CTG1464.13	-9.24994	0.000361722	-9.31527	0.000336034	-9.24408	0.000374715	-9.23617	0.000331151	Chr1	164133866	164135369	- && - && -	--	--
evm.TU.CTG4044.6	-6.57994	0.0105197	-9.3099	0.00219523	-9.23871	0.00238863	-6.55143	0.0100932	Chr1	26228456	26228811	- && P84964.1 RecName: Full=Defensin Tm-AMP-D1.2 && -	Q6K209	Defensin-like protein CAL1 OS=Oryza sativa subsp. japonica OX=39947 GN=CAL1 PE=1 SV=1
novel.4286	-9.24015	0.000429093	-9.30547	0.000388374	-9.23429	0.000446948	-9.22638	0.00039907	Chr2	403670235	403670915	- && Q0J968.1 RecName: Full=Probable carboxylesterase Os04g0669600 && -	Q0J968	Probable carboxylesterase Os04g0669600 OS=Oryza sativa subsp. japonica OX=39947 GN=Os04g0669600 PE=2 SV=1
novel.4159	-9.22813	0.00033195	-6.7055	0.00203084	-9.22225	0.000353551	-6.62837	0.00206965	Chr2	353200808	353202099	- && - && -	--	--
evm.TU.CTG2400.49	-9.22346	0.00492304	-9.28878	0.00466466	-9.21759	0.00503327	-9.20969	0.0047291	Chr7	33267560	33270634	- && Q6L400.1 RecName: Full=Putative late blight resistance protein homolog R1B-16 && PF00931:NB-ARC domain	F7J0N2	Disease resistance protein RGA5 OS=Oryza sativa subsp. japonica OX=39947 GN=RGA5 PE=1 SV=1	WRKY
evm.TU.CTG894.59	-9.20364	0.000360627	-5.79268	0.00337502	-9.19777	0.000381197	-7.28305	0.000964082	Chr2	60161867	60164667	- && - && PF04937:Protein of unknown function (DUF 659)|PF05699:hAT family C-terminal dimerisation region	--	--
novel.5884	-9.18657	0.000400268	-9.25189	0.000372096	-9.1807	0.000418633	-9.1728	0.000372203	Chr3	403618251	403621407	- && Q1PEL7.2 RecName: Full=SKP1-like protein 15; Short=AtSK15 && PF01466:Skp1 family, dimerisation domain	O65674	SKP1-like protein 12 OS=Arabidopsis thaliana OX=3702 GN=ASK12 PE=1 SV=1
evm.TU.CTG2391.14	-9.17635	0.000391586	-9.24167	0.000346971	-9.17048	0.000408598	-9.1626	0.000360727	Chr3	406408646	406414581	- && - && PF00931:NB-ARC domain	F7J0M6	Disease resistance protein RGA4 OS=Oryza sativa subsp. japonica OX=39947 GN=RGA4 PE=2 SV=1	WRKY
evm.TU.CTG156.82	-9.13175	0.00045767	-9.19706	0.000414036	-9.12589	0.000475787	-9.11798	0.000420476	Chr1	208080921	208081193	- && - && -	--	--
evm.TU.CTG3228.5	-9.12269	0.00041828	-9.18801	0.000368545	-9.11681	0.000437679	-9.10894	0.000384606	Chr3	405962407	405977753	- && Q9STE5.1 RecName: Full=Putative disease resistance RPP13-like protein 2 && PF00931:NB-ARC domain|PF00161:Ribosome inactivating protein	F7J0N2	Disease resistance protein RGA5 OS=Oryza sativa subsp. japonica OX=39947 GN=RGA5 PE=1 SV=1	WRKY
evm.TU.CTG2358.29	-9.12242	0.00548665	-6.59127	0.013204	-9.11656	0.00557584	-9.10865	0.00523827	Chr7	70744933	70746627	- && Q9SZ13.1 RecName: Full=V-type proton ATPase subunit e2; Short=V-ATPase subunit e2; AltName: Full=Vacuolar H(+)-ATPase subunit e isoform 2; AltName: Full=Vacuolar proton pump subunit e2 && -	Q9FLN5	V-type proton ATPase subunit e1 OS=Arabidopsis thaliana OX=3702 GN=VHA-e1 PE=3 SV=1
evm.TU.CTG693.151	-9.11217	0.000467189	-9.17748	0.000423397	-9.1063	0.000479879	-9.0984	0.000428958	Chr1	255178525	255182281	- && - && -	--	--
evm.TU.CTG800.56	-9.08058	0.000499839	-9.14588	0.000449568	-9.07471	0.000513233	-9.06681	0.000453329	Chr1	216219077	216219493	- && - && -	--	--
novel.1436	-9.07314	0.000490277	-9.13846	0.000429703	-9.06727	0.000505512	-9.0594	0.000447408	CTG9047	7457	8350	- && - && -	--	--
evm.TU.CTG2398.3	-9.05054	0.000599229	-9.11585	0.000547096	-9.04468	0.000617918	-9.03678	0.000546376	Chr2	6527935	6531927	- && Q9STE5.1 RecName: Full=Putative disease resistance RPP13-like protein 2 && PF00931:NB-ARC domain	P0DO08	Disease resistance protein Pikm2-TS OS=Oryza sativa subsp. japonica OX=39947 GN=PIKM2-TS PE=2 SV=1	WRKY
novel.11152	-9.0373	0.000619327	-9.10262	0.000550053	-9.03143	0.000644008	-9.02356	0.000571159	Chr7	355507771	355520324	- && - && -	--	--
evm.TU.CTG692.18	-9.02558	0.00553897	-9.09089	0.00505041	-9.01971	0.00561562	-9.01184	0.00528175	Chr3	347263216	347267831	- && Q8RWZ5.1 RecName: Full=G-type lectin S-receptor-like serine/threonine-protein kinase SD2-5; AltName: Full=S-domain-2 (SD2) receptor kinase 5; Short=SD2-5; Flags: Precursor && -	Q8RWZ5	G-type lectin S-receptor-like serine/threonine-protein kinase SD2-5 OS=Arabidopsis thaliana OX=3702 GN=SD25 PE=1 SV=1	MYB_related
evm.TU.CTG4486.9	-9.01881	0.00555048	-9.08412	0.00507483	-9.01294	0.00564617	-9.00506	0.00531312	Chr3	59273114	59275397	- && - && PF08387:FBD	Q9FZ70	F-box/FBD/LRR-repeat protein At1g13570 OS=Arabidopsis thaliana OX=3702 GN=At1g13570 PE=2 SV=1	NAC
evm.TU.CTG5521.4	-8.99031	0.000588215	-9.05562	0.000540939	-8.98445	0.000617707	-8.97654	0.000539666	Chr2	6433638	6433970	- && - && -	P0DO07	Disease resistance protein Pik-2 OS=Oryza sativa subsp. japonica OX=39947 GN=PIK-2 PE=3 SV=1
novel.139	-8.97049	0.00580587	-9.0358	0.00531251	-8.96462	0.00598168	-8.95675	0.00557371	CTG4016	118498	119970	- && Q8GT20.1 RecName: Full=Benzyl alcohol O-benzoyltransferase; AltName: Full=Benzoyl coenzyme A:benzyl alcohol benzoyl transferase && PF02458:Transferase family	Q8GT20	Benzyl alcohol O-benzoyltransferase OS=Nicotiana tabacum OX=4097 GN=HSR201 PE=1 SV=1	Nin-like
evm.TU.CTG60.2	-7.09883	0.00152584	-7.21541	0.00136801	-8.95521	0.000583957	-8.94734	0.000509632	Chr3	282032840	282035782	- && Q6ICX4.1 RecName: Full=Polypyrimidine tract-binding protein homolog 3 && -	Q6ICX4	Polypyrimidine tract-binding protein homolog 3 OS=Arabidopsis thaliana OX=3702 GN=At1g43190 PE=2 SV=1	E2F/DP
evm.TU.CTG5668.3	-8.95169	0.00651546	-9.01698	0.00613862	-8.94583	0.00667885	-8.93792	0.00624184	CTG5668	22592	26296	- && Q9M350.2 RecName: Full=Gamma-tubulin complex component 4; Short=AtGCP4; Short=GCP-4 && -	--	--
evm.TU.CTG1683.5	-8.94416	0.000640482	-9.00946	0.00059327	-8.9383	0.000672769	-8.9304	0.000594158	Chr1	72802551	72804392	- && - && -	--	--
novel.5531	-8.93076	0.00605882	-7.18599	0.0120783	-8.92489	0.00622706	-8.91701	0.00583862	Chr3	227782818	227794860	- && P57792.1 RecName: Full=Probable phospholipid-transporting ATPase 12; Short=AtALA12; AltName: Full=Aminophospholipid flippase 12 && PF00665:Integrase core domain|PF13976:GAG-pre-integrase domain	P10978	Retrovirus-related Pol polyprotein from transposon TNT 1-94 OS=Nicotiana tabacum OX=4097 PE=2 SV=1	M-type_MADS
evm.TU.CTG2417.18	-8.92424	0.00669934	-8.98954	0.00634694	-8.91838	0.00688724	-8.91047	0.00642422	Chr6	276196241	276197731	- && - && -	--	--
novel.4108	-8.9205	0.00609099	-8.98581	0.0056151	-8.91463	0.00627174	-8.90676	0.00586873	Chr2	311152074	311153983	- && Q9SZL8.1 RecName: Full=Protein FAR1-RELATED SEQUENCE 5 && PF04434:SWIM zinc finger	Q9SZL8	Protein FAR1-RELATED SEQUENCE 5 OS=Arabidopsis thaliana OX=3702 GN=FRS5 PE=1 SV=1	FAR1
novel.9242	-8.90565	0.00684258	-8.97094	0.0064571	-8.89979	0.00701923	-8.89188	0.00653557	Chr6	72665527	72666531	- && - && -	--	--
evm.TU.CTG2065.4_evm.TU.CTG2065.5	-8.89385	0.000717957	-8.95915	0.000644409	-8.88797	0.000750902	-8.88012	0.000660526	Chr5	242038439	242041763	- && - && PF12937:F-box-like	Q9S9V9	Putative F-box/LRR-repeat protein 23 OS=Arabidopsis thaliana OX=3702 GN=FBL23 PE=4 SV=1	NF-YC
evm.TU.CTG2586.12	-8.88682	0.00697497	-8.95211	0.00655336	-8.88096	0.0071697	-8.87305	0.00667305	Chr6	72674841	72675682	- && C0LGP4.1 RecName: Full=Probable LRR receptor-like serine/threonine-protein kinase At3g47570; Flags: Precursor && PF07714:Protein tyrosine kinase	Q2R2D5	Receptor kinase-like protein Xa21 OS=Oryza sativa subsp. japonica OX=39947 GN=XA21 PE=1 SV=1	WRKY
novel.7266	-5.75824	0.0360448	-8.93991	0.00602656	-8.86875	0.00663857	-8.86087	0.00621625	Chr5	251826399	251831143	- && - && -	--	--
evm.TU.CTG1433.10	-6.19671	0.0269948	-8.91368	0.00680103	-8.84253	0.00748483	-8.83462	0.0069727	Chr6	243600994	243602229	- && - && -	--	--
novel.9055	-8.83913	0.000802501	-8.90442	0.000736346	-8.83327	0.000845088	-8.82536	0.000738787	Chr6	1358608	1361071	- && - && -	--	--
novel.5463	-8.79503	0.000907759	-8.86031	0.000823062	-8.78917	0.00096259	-8.78126	0.000849472	Chr3	145189914	145194145	- && - && -	--	--
novel.8132	-8.78201	0.000838397	-8.8473	0.000773463	-8.77616	0.000891578	-8.76825	0.000782462	Chr5	308459726	308461786	- && - && -	--	--
evm.TU.CTG1877.37	-8.73713	0.0081283	-8.8024	0.00763188	-8.73127	0.00830181	-8.72336	0.00781044	Chr6	102704481	102706033	- && - && -	--	--
novel.626	-8.71436	0.000964413	-8.77963	0.00086161	-8.7085	0.00101216	-8.7006	0.000900158	CTG5168	37566	38604	- && - && -	--	--
evm.TU.CTG693.25	-8.72608	1.3e-10	-8.83621	9e-11	-8.70003	1.58e-10	-9.465	3.86e-11	Chr1	257040320	257042413	- && Q9SZL8.1 RecName: Full=Protein FAR1-RELATED SEQUENCE 5 && PF10551:MULE transposase domain|PF03101:FAR1 DNA-binding domain	Q9SZL8	Protein FAR1-RELATED SEQUENCE 5 OS=Arabidopsis thaliana OX=3702 GN=FRS5 PE=1 SV=1	FAR1
evm.TU.CTG1632.15	-8.70394	2.04e-05	-8.76921	1.63e-05	-8.69808	2.3e-05	-4.82137	0.00119854	Chr1	168163367	168164934	- && - && -	--	--
evm.TU.CTG3228.6	-8.66757	0.000947256	-8.73285	0.000861465	-8.6617	0.00101049	-8.65384	0.000897042	Chr3	405957961	405962147	- && Q38834.2 RecName: Full=Disease resistance RPP13-like protein 4; AltName: Full=Disease resistance protein ZAR1; AltName: Full=Protein HOPZ-ACTIVATED RESISTANCE 1 && PF00931:NB-ARC domain	F7J0M6	Disease resistance protein RGA4 OS=Oryza sativa subsp. japonica OX=39947 GN=RGA4 PE=2 SV=1	WRKY
novel.5575	-8.66506	0.00102384	-8.73034	0.000928335	-8.6592	0.00107693	-8.65132	0.000952965	Chr3	261492783	261494483	- && - && -	--	--
novel.8141	-8.66157	0.0086933	-8.72684	0.00822747	-8.65572	0.00899216	-8.64781	0.00841949	Chr5	312434450	312437330	- && - && -	--	--
evm.TU.CTG2817.2	-8.66157	0.0086924	-8.72684	0.00822943	-8.65572	0.00899159	-8.64781	0.00841607	Chr6	92611563	92615300	- && - && PF13968:Domain of unknown function (DUF4220)|PF04578:Protein of unknown function, DUF594	--	--
evm.TU.CTG1991.20	-5.98598	0.00629081	-8.70189	0.000927018	-8.63074	0.00108951	-8.62289	0.000967246	Chr3	405238076	405239812	- && Q9FHW7.1 RecName: Full=SKP1-like protein 1B; AltName: Full=SKP1-like 2; AltName: Full=UFO-binding protein 2 && PF01466:Skp1 family, dimerisation domain	Q6PL11	SKP1-like protein 1 OS=Oryza sativa subsp. japonica OX=39947 GN=SKP1 PE=1 SV=1	C2H2
evm.TU.CTG567.251	-5.45856	0.0232598	-8.69792	0.00282185	-8.62679	0.00323803	-6.80293	0.0070296	Chr5	233371198	233376679	- && Q7XR91.2 RecName: Full=COBRA-like protein 7; AltName: Full=Protein BRITTLE CULM1-like P1; Flags: Precursor && PF02902:Ulp1 protease family, C-terminal catalytic domain	Q7XR91	COBRA-like protein 7 OS=Oryza sativa subsp. japonica OX=39947 GN=BC1LP1 PE=3 SV=2	bZIP
evm.TU.CTG1446.1	-8.63186	0.00810937	-8.69714	0.00750791	-8.62599	0.00849021	-6.80811	0.0164974	Chr7	118089057	118174447	- && Q5SML4.1 RecName: Full=Probable histidine kinase 2; Short=OsHK2 >A2YA15.1 RecName: Full=Probable histidine kinase 2; Short=OsHK2 && PF00072:Response regulator receiver domain	Q5SML4	Probable histidine kinase 2 OS=Oryza sativa subsp. japonica OX=39947 GN=HK2 PE=2 SV=1
novel.5326	-8.62296	0.00823275	-6.0743	0.0283492	-8.61708	0.00859042	-8.60922	0.00802269	Chr3	49056020	49059696	- && - && -	--	--
novel.8882	-8.61991	0.0010008	-8.68518	0.000906222	-8.61403	0.0010721	-8.60617	0.000954701	Chr6	304204337	304207629	- && Q5SVZ6.1 RecName: Full=Zinc finger MYM-type protein 1 && PF05699:hAT family C-terminal dimerisation region	Q9UJ78	Zinc finger MYM-type protein 5 OS=Homo sapiens OX=9606 GN=ZMYM5 PE=1 SV=4	G2-like
evm.TU.CTG3478.1	-8.61634	5.42e-05	-8.6816	4.41e-05	-8.61049	5.86e-05	-8.60257	4.78e-05	Chr6	26055642	26058469	- && - && -	--	--	B3
evm.TU.CTG508.156	-8.61277	7.6e-05	-6.85496	0.000229656	-8.60689	8.34e-05	-8.59906	6.91e-05	Chr6	320478410	320481283	- && - && PF13968:Domain of unknown function (DUF4220)	--	--
novel.11327	-6.74121	0.00078087	-8.6749	0.000213469	-8.6038	0.000265224	-8.59587	0.000230004	Chr7	430988647	430991298	- && - && -	--	--
evm.TU.CTG544.39	-8.60508	0.00923513	-8.67034	0.00868066	-8.59923	0.00952854	-6.67234	0.0188436	Chr3	324831708	324832317	- && - && -	--	--
evm.TU.CTG4099.15	-8.60155	0.000482118	-8.66681	0.000429094	-8.5957	0.000522058	-8.58779	0.000461932	Chr2	590322	594190	- && Q10FF9.1 RecName: Full=Deoxyuridine 5'-triphosphate nucleotidohydrolase; Short=dUTPase; AltName: Full=dUTP pyrophosphatase && -	Q10FF9	Deoxyuridine 5'-triphosphate nucleotidohydrolase OS=Oryza sativa subsp. japonica OX=39947 GN=DUT PE=3 SV=1
evm.TU.CTG822.14	-8.60029	0.00113272	-8.66555	0.00102689	-8.59443	0.00120685	-8.58654	0.00107995	Chr3	239053433	239054816	- && - && -	--	--
evm.TU.CTG3046.4	-8.58947	0.00449691	-8.65474	0.00417236	-8.5836	0.00472237	-8.57574	0.00438639	Chr3	402337899	402343004	- && - && -	--	--
evm.TU.CTG3678.3	-8.58267	0.00172074	-8.64793	0.00161618	-8.57681	0.00183616	-8.56893	0.00166354	Chr5	273600691	273603192	- && - && PF08263:Leucine rich repeat N-terminal domain|PF13855:Leucine rich repeat	Q6JN46	Receptor-like protein EIX2 OS=Solanum lycopersicum OX=4081 GN=EIX2 PE=1 SV=2	ARR-B
evm.TU.CTG3038.10	-8.53076	0.00899588	-8.59603	0.0083553	-8.52489	0.00937593	-8.51703	0.0087263	Chr5	356015497	356016473	- && - && -	--	--	RAV
novel.7677	-8.52208	0.0100078	-8.58733	0.0095554	-8.51623	0.0103805	-8.50831	0.00961628	Chr5	40409192	40412561	- && - && -	F4IS56	Integrin-linked protein kinase 1 OS=Arabidopsis thaliana OX=3702 GN=ILK1 PE=1 SV=1
novel.8234	-6.64974	0.003551	-8.5774	0.00122175	-8.50628	0.00140406	-8.4984	0.00124021	Chr5	352716763	352720441	- && Q5SVZ6.1 RecName: Full=Zinc finger MYM-type protein 1 && PF05699:hAT family C-terminal dimerisation region	Q5SVZ6	Zinc finger MYM-type protein 1 OS=Homo sapiens OX=9606 GN=ZMYM1 PE=1 SV=1	MYB
novel.9145	-8.50191	0.00927607	-6.76255	0.0180814	-8.49604	0.00962554	-8.48818	0.0089674	Chr6	33354783	33362104	- && - && -	--	--
evm.TU.CTG3305.9	-8.47926	0.00453851	-5.95738	0.0186017	-8.47342	0.00480527	-8.46549	0.00435599	Chr3	303156614	303157673	- && - && -	--	--
novel.9718	-8.46919	0.00127056	-8.53444	0.00118121	-8.46331	0.00139035	-8.45546	0.00119338	Chr7	6906739	6909296	- && - && -	--	--
evm.TU.CTG759.45	-7.64136	3.21e-06	-7.76966	2.55e-06	-8.41457	7.49e-06	-7.82702	1.4e-06	Chr6	283038076	283038405	- && - && -	--	--
novel.1673	-8.38225	0.00165361	-8.4475	0.00154862	-8.37641	0.00176999	-8.36849	0.00153638	Chr1	61221777	61222615	- && - && -	--	--
evm.TU.CTG5052.11	-8.36499	0.00170551	-8.43022	0.00160362	-8.35914	0.00184925	-8.35124	0.00158635	Chr1	61260536	61261854	- && - && PF03478:Protein of unknown function (DUF295)	--	--	C2H2
novel.2460	-8.36294	0.00167509	-8.42818	0.00157338	-8.3571	0.00181357	-8.34918	0.00157631	Chr1	166229984	166231647	- && - && -	--	--
novel.9714	-8.35909	0.0106799	-8.42434	0.00986977	-8.35322	0.0111245	-8.34537	0.0102834	Chr7	5961961	5964156	- && - && -	--	--
evm.TU.CTG4020.5	-8.35627	0.00167854	-8.4215	0.00152406	-8.35042	0.00179847	-8.34252	0.00155924	Chr6	258778458	258781080	- && - && -	--	--
novel.10903	-8.3263	0.0120816	-8.39152	0.0115058	-8.32045	0.0126315	-8.31253	0.0116803	Chr7	158445307	158447259	- && - && -	--	--
evm.TU.CTG2829.2	-8.3263	0.0120827	-5.81277	0.0405156	-8.32045	0.0126275	-5.68542	0.0294798	Chr1	343031479	343032614	- && - && -	--	--
novel.7641	-8.31554	0.0111099	-8.38079	0.0103144	-8.30967	0.0116747	-8.30183	0.0107942	Chr5	15322184	15325127	- && - && -	--	--
novel.10268	-5.15872	0.00983093	-5.75864	0.00779703	-8.29829	0.00154868	-4.22569	0.0254718	Chr7	331182352	331185112	- && - && -	--	--
novel.7233	-8.29327	0.0114489	-8.3585	0.0105986	-8.28739	0.0119825	-8.27955	0.0110272	Chr5	239794850	239795918	- && - && PF02902:Ulp1 protease family, C-terminal catalytic domain	--	--
evm.TU.CTG1011.37	-8.29191	0.000849187	-8.35713	0.000758638	-8.28608	0.000919218	-8.27814	0.00078156	Chr2	11762135	11765255	- && - && -	--	--
evm.TU.CTG654.42	-8.65685	2.07e-07	-8.76488	1.87e-07	-8.27179	7.2e-07	-9.0999	4.99e-08	Chr3	283152966	283155556	- && F4IB81.1 RecName: Full=LysM domain receptor-like kinase 3; Short=LysM-containing receptor-like kinase 3; Flags: Precursor && PF00069:Protein kinase domain|PF01476:LysM domain	F4IB81	LysM domain receptor-like kinase 3 OS=Arabidopsis thaliana OX=3702 GN=LYK3 PE=2 SV=1	WRKY
evm.TU.CTG2157.29	-8.2743	0.00176849	-6.52867	0.00425193	-8.26842	0.00187902	-4.53422	0.0273293	Chr3	368515648	368517393	- && Q6PQJ9.1 RecName: Full=3-oxo-Delta(4,5)-steroid 5-beta-reductase; AltName: Full=Delta(4)-3-oxosteroid 5-beta-reductase; AltName: Full=Delta-4,5-steroid 5-beta-reductase; Short=At5beta-StR; AltName: Full=Progesterone 5-beta-reductase; Short=5beta-POR && -	Q6PQJ9	3-oxo-Delta(4,5)-steroid 5-beta-reductase OS=Digitalis lanata OX=49450 PE=1 SV=1
novel.2169	-8.27073	0.00206774	-8.33595	0.00190796	-8.26488	0.0021732	-6.43635	0.00490447	Chr1	341068264	341070812	- && - && -	--	--
novel.7990	-8.2616	0.00521951	-8.32683	0.00478501	-8.25572	0.00543058	-8.24789	0.00498657	Chr5	263068686	263069091	- && - && -	--	--
evm.TU.CTG469.7	-8.24895	0.00649981	-8.31419	0.00596275	-8.24308	0.00670678	-8.23525	0.00618173	Chr3	264859144	264863623	- && - && PF12819:Carbohydrate-binding protein of the ER	--	--	FAR1
evm.TU.CTG1826.39	-8.24127	0.00198591	-8.3065	0.00177005	-8.23539	0.00211696	-8.22757	0.00181221	Chr6	93626675	93627625	- && - && -	--	--
evm.TU.CTG277.35	-8.22429	0.0124853	-8.28952	0.0114415	-8.21842	0.0129036	-8.21058	0.0118527	Chr7	135833708	135838112	- && P55810.1 RecName: Full=4'-phosphopantetheinyl transferase psf-1; AltName: Full=Surfactin synthesis regulator && PF01648:4'-phosphopantetheinyl transferase superfamily	P37695	4'-phosphopantetheinyl transferase HetI OS=Nostoc sp. (strain PCC 7120 / SAG 25.82 / UTEX 2576) OX=103690 GN=hetI PE=3 SV=2
novel.9742	-8.21246	0.0126194	-8.2777	0.0115689	-8.20659	0.0130768	-8.19876	0.0120622	Chr7	15209447	15212543	- && - && -	--	--
evm.TU.CTG8775.3	-8.19853	0.0129928	-8.26374	0.0120138	-8.19267	0.0133434	-6.26583	0.0258725	CTG8775	18639	20187	- && Q8GWA9.1 RecName: Full=Pentatricopeptide repeat-containing protein At2g17033 && -	Q8GWA9	Pentatricopeptide repeat-containing protein At2g17033 OS=Arabidopsis thaliana OX=3702 GN=At2g17033 PE=2 SV=1
evm.TU.CTG2133.27	-8.19823	0.00248865	-8.26343	0.00223654	-8.19239	0.0025919	-8.18445	0.0022555	Chr3	317661529	317664678	- && - && PF00646:F-box domain	--	--
evm.TU.CTG1658.3	-8.18852	0.0130101	-8.25376	0.0117412	-8.18265	0.0134709	-8.17482	0.0122837	Chr3	65649255	65650382	- && - && -	--	--
evm.TU.CTG580.31	-8.18852	0.013009	-8.25376	0.0117393	-8.18265	0.0134716	-8.17482	0.0122817	Chr3	262833724	262836300	- && - && -	--	--
evm.TU.CTG2303.24	-8.17375	0.00213045	-8.23898	0.0018686	-8.16787	0.00227767	-8.16005	0.00197667	Chr6	300702311	300704329	- && - && -	--	--
evm.TU.CTG2358.18	-8.16373	0.0148049	-8.22891	0.0134897	-8.15788	0.0152104	-8.14995	0.0139621	Chr7	70636562	70638495	- && - && -	--	--
evm.TU.CTG3188.20	-8.148	0.01502	-8.21318	0.0138283	-8.14215	0.0153925	-8.13422	0.0141688	Chr3	301802374	301803897	- && - && -	--	--
novel.8787	-6.29975	0.00665957	-8.20664	0.00222665	-8.1356	0.00267291	-8.1277	0.00235559	Chr6	258782414	258784702	- && - && -	--	--
evm.TU.CTG5184.3	-8.13367	0.00255138	-8.19885	0.00227754	-8.12782	0.00267398	-8.1199	0.00231652	CTG5184	32053	34568	- && - && PF00078:Reverse transcriptase (RNA-dependent DNA polymerase)|PF13966:zinc-binding in reverse transcriptase	P0C2F6	Putative ribonuclease H protein At1g65750 OS=Arabidopsis thaliana OX=3702 GN=At1g65750 PE=3 SV=1	LBD
novel.9226	-8.12931	0.00274562	-8.1945	0.00242228	-8.12345	0.00283262	-8.11556	0.00250175	Chr6	66025761	66027323	- && P03010.1 RecName: Full=Putative AC9 transposase && PF02892:BED zinc finger	P08770	Putative AC transposase OS=Zea mays OX=4577 PE=2 SV=2	GRAS
novel.176	-8.12687	0.0140562	-8.1921	0.0125072	-8.121	0.0143416	-8.11317	0.0133092	CTG4128	91336	92092	- && - && -	--	--
evm.TU.CTG1998.41	-4.937	0.00678257	-5.5543	0.0048219	-8.09261	0.000825421	-4.85173	0.0105024	Chr3	335949205	335953733	- && - && -	--	--
evm.TU.CTG562.8	-8.08857	0.0146917	-8.1538	0.0130134	-8.08271	0.0149484	-8.07487	0.0138932	Chr3	48498580	48499556	- && P93604.1 RecName: Full=Rust resistance kinase Lr10; AltName: Full=Probable receptor-like serine/threonine-protein kinase LRK10; Flags: Precursor && -	P93604	Rust resistance kinase Lr10 OS=Triticum aestivum OX=4565 GN=LRK10 PE=2 SV=1	TCP
novel.5018	-6.21527	0.00660285	-6.32495	0.00564949	-8.07982	0.00260831	-8.07199	0.00229038	Chr3	338979211	338981276	- && - && PF04434:SWIM zinc finger	--	--	C3H
novel.9719	-8.0773	0.00255281	-8.14252	0.00219897	-8.07143	0.00267169	-8.0636	0.00232818	Chr7	6909497	6913255	- && - && -	--	--
novel.5411	-8.05191	0.00334844	-8.1171	0.00299182	-8.04606	0.00351877	-8.03818	0.00309997	Chr3	94176986	94178312	- && - && -	--	--
novel.3653	-8.04711	0.0151452	-8.1123	0.0138982	-8.04125	0.0156637	-8.03338	0.0146684	Chr2	9661119	9663353	- && - && -	--	--
novel.11164	-8.0421	0.00772731	-8.10725	0.00683518	-8.03626	0.00792877	-8.02832	0.00730478	Chr7	365222829	365226213	- && - && -	--	--
novel.5787	-8.03165	0.00274281	-8.09686	0.0023414	-8.02578	0.00286933	-8.01796	0.00253915	Chr3	368783397	368784575	- && - && -	--	--
novel.1437	-8.02823	0.00369628	-8.09343	0.00318082	-8.02237	0.00383366	-8.01452	0.00343496	CTG9047	10014	10984	- && - && -	--	--
evm.TU.CTG449.35	-8.02281	0.00719499	-5.4752	0.028256	-8.01695	0.00747504	-6.09459	0.0158968	Chr5	248629830	248634414	- && - && -	--	--
evm.TU.CTG1.577	-6.17676	0.0165276	-8.08178	0.00644631	-8.0107	0.00745946	-8.00288	0.00686071	Chr3	228469968	228470342	- && - && -	--	--
novel.9304	-7.99812	0.0175882	-8.06328	0.0163019	-7.99228	0.0178246	-7.98435	0.0166444	Chr6	98055656	98065885	- && - && -	--	--
evm.TU.CTG1943.11	-7.96259	0.0181557	-8.02775	0.0168477	-7.95675	0.0186506	-7.94882	0.0171867	Chr6	94417446	94422219	- && - && -	--	--
evm.TU.CTG1578.33	-7.96259	0.0181559	-8.02775	0.0168501	-7.95675	0.0186482	-7.94882	0.0171899	Chr6	50765177	50768157	- && - && -	--	--
evm.TU.CTG1578.3	-7.96259	0.0181559	-8.02775	0.0168501	-7.95675	0.0186482	-7.94882	0.0171899	Chr6	50407031	50408584	- && Q9SZL8.1 RecName: Full=Protein FAR1-RELATED SEQUENCE 5 && PF04434:SWIM zinc finger|PF10551:MULE transposase domain	Q9SZL8	Protein FAR1-RELATED SEQUENCE 5 OS=Arabidopsis thaliana OX=3702 GN=FRS5 PE=1 SV=1	FAR1
evm.TU.CTG2307.4	-7.95728	0.0166569	-8.02246	0.0153789	-7.95143	0.0170792	-7.94357	0.0157917	Chr4	4730010	4731732	- && - && -	--	--
evm.TU.CTG2739.1	-7.93066	0.0032514	-7.99586	0.00283817	-7.9248	0.00338714	-6.00759	0.00783201	Chr6	299663314	299667125	- && - && PF00931:NB-ARC domain	F7J0M6	Disease resistance protein RGA4 OS=Oryza sativa subsp. japonica OX=39947 GN=RGA4 PE=2 SV=1	WRKY
novel.592	-7.92737	0.00434879	-7.99257	0.00383652	-7.92151	0.00451322	-7.9137	0.00400042	CTG5061	6733	9686	- && - && -	--	--
evm.TU.CTG1658.4	-7.92433	0.0173881	-7.98953	0.0156863	-7.91847	0.0175714	-7.91064	0.0164364	Chr3	65650392	65650751	- && - && -	--	--
novel.7273	-7.89414	0.0176535	-7.9593	0.0166704	-7.88828	0.0181323	-7.88042	0.0168336	Chr5	260421622	260423051	- && F4JYE9.1 RecName: Full=Dihydrofolate synthetase; Short=AtDFA; AltName: Full=Protein GLOBULAR ARREST 1; Flags: Precursor && -	--	--
evm.TU.CTG3452.11	-7.89057	0.00383622	-7.95572	0.00342031	-7.88473	0.00390706	-7.87682	0.00353084	Chr7	43841571	43842929	- && Q8L736.2 RecName: Full=F-box/kelch-repeat protein SKIP11; AltName: Full=SKP1-interacting partner 11 && PF01344:Kelch motif	Q8L736	F-box/kelch-repeat protein SKIP11 OS=Arabidopsis thaliana OX=3702 GN=SKIP11 PE=1 SV=2	bHLH
evm.TU.CTG2961.8	-7.88879	0.0195459	-7.95394	0.0182902	-7.88295	0.0197508	-7.87502	0.0185523	Chr6	76741942	76743880	- && - && -	--	--
novel.2010	-7.87279	0.00100608	-4.18184	0.029931	-7.86695	0.00104766	-7.85901	0.000911905	Chr1	292847589	292849133	- && - && -	--	--
evm.TU.CTG2375.18	-7.87133	0.00350566	-7.93651	0.00312572	-7.86547	0.00361411	-7.85765	0.00324159	Chr3	358320386	358322065	- && - && -	--	--
novel.3693	-7.86559	0.00362651	-7.93076	0.00324279	-7.85973	0.00381031	-7.8519	0.00336381	Chr2	21182645	21183940	- && - && -	--	--
evm.TU.CTG609.14	-9.71196	1.35e-06	-9.77731	9.92e-07	-7.85877	6.04e-06	-9.69819	1.15e-06	Chr3	292835444	292837268	- && - && -	--	--
evm.TU.CTG3371.10	-7.85043	0.0202064	-7.91556	0.0188451	-7.84458	0.0203878	-7.83667	0.0193763	Chr7	29720625	29726978	- && Q7XA42.2 RecName: Full=Putative disease resistance protein RGA1; AltName: Full=RGA3-blb && -	Q7XA40	Putative disease resistance protein RGA3 OS=Solanum bulbocastanum OX=147425 GN=RGA3 PE=2 SV=2	B3
novel.1584	-7.8281	0.018802	-7.89325	0.0177121	-7.82225	0.019311	-7.81439	0.0181105	Chr1	32176687	32181549	- && - && -	--	--
evm.TU.CTG337.56	-7.8207	0.00415811	-7.88587	0.00369862	-7.81483	0.0042656	-7.80702	0.00390892	Chr3	275804664	275806421	- && - && -	--	--
novel.10942	-7.81912	0.0190177	-7.88429	0.01732	-7.81326	0.0192907	-7.80543	0.0182995	Chr7	198560634	198573732	- && - && -	--	--
evm.TU.CTG515.2	-7.78759	0.019716	-7.85275	0.0179135	-7.78173	0.0199795	-7.7739	0.0189948	Chr4	130411243	130412012	- && Q10FF9.1 RecName: Full=Deoxyuridine 5'-triphosphate nucleotidohydrolase; Short=dUTPase; AltName: Full=dUTP pyrophosphatase && PF00692:dUTPase	Q10FF9	Deoxyuridine 5'-triphosphate nucleotidohydrolase OS=Oryza sativa subsp. japonica OX=39947 GN=DUT PE=3 SV=1
novel.8831	-7.78699	0.00398257	-7.85215	0.00352411	-7.78113	0.00409323	-7.77331	0.00374558	Chr6	284935804	284937597	- && - && -	--	--
evm.TU.CTG5052.12	-7.78453	0.00437912	-7.84966	0.0039687	-7.77869	0.0045078	-7.77078	0.00410483	Chr1	61263616	61265349	- && - && -	--	--
evm.TU.CTG3337.2	-7.77522	0.00410837	-7.84038	0.00362725	-7.76935	0.0042485	-7.76153	0.00379572	Chr3	406035055	406036208	- && - && PF11204:Protein of unknown function (DUF2985)	--	--	WRKY
evm.TU.CTG218.69	-7.76561	0.000352417	-7.83074	0.000282705	-7.75975	0.000377629	-7.75189	0.000306588	Chr5	317826989	317830256	- && - && PF06695:Putative small multi-drug export protein	--	--
evm.TU.CTG1835.19	-5.11148	0.0216009	-5.23981	0.0195915	-7.75648	0.00432047	-7.74867	0.00384117	Chr6	297376586	297378488	- && - && -	--	--	MYB
evm.TU.CTG4019.6	-7.70561	0.0211174	-7.77077	0.0193441	-7.69975	0.0218202	-7.69193	0.0203901	Chr2	71133113	71134136	- && - && -	--	--
evm.TU.CTG113.78	-5.85013	0.0124812	-7.75663	0.00462869	-7.68568	0.00513599	-7.67776	0.00470245	Chr3	394854572	394854946	- && - && -	--	--
evm.TU.CTG469.6	-5.74568	0.00240258	-7.79922	0.000278624	-7.6849	0.000325975	-9.52743	9.94e-05	Chr3	264863864	264865795	- && - && -	--	--
evm.TU.CTG5032.1	-6.37959	0.00757682	-5.16647	0.0158014	-7.6689	0.00381038	-6.92153	0.00705945	CTG5032	48	917	- && U3KRF2.2 RecName: Full=3-dehydroquinate synthase, chloroplastic; Flags: Precursor && PF01761:3-dehydroquinate synthase	U3KRF2	3-dehydroquinate synthase, chloroplastic OS=Actinidia chinensis var. chinensis OX=1590841 GN=DHQS PE=1 SV=3
evm.TU.CTG3265.2	-7.66413	0.0045912	-7.72921	0.00408206	-7.6583	0.00471153	-7.65035	0.00429143	Chr3	317378608	317379921	- && - && -	--	--
evm.TU.CTG1631.14	-5.80024	0.0483015	-7.72902	0.0226886	-7.65809	0.0247534	-7.65016	0.0231547	Chr3	308803696	308805562	- && - && -	--	--
evm.TU.CTG3434.1	-6.4658	0.0101322	-6.88617	0.0068115	-7.64561	0.00188682	-8.38761	0.00138617	Chr2	50226893	50231492	- && Q9FJL3.1 RecName: Full=Peptidyl-prolyl cis-trans isomerase FKBP65; Short=PPIase FKBP65; AltName: Full=70 kDa peptidyl-prolyl isomerase; AltName: Full=FK506-binding protein 65; Short=AtFKBP65; AltName: Full=Immunophilin FKBP65; AltName: Full=Peptidyl-prolyl isomerase ROF2; AltName: Full=Protein ROTAMASE FKBP 2; AltName: Full=Rotamase && PF00254:FKBP-type peptidyl-prolyl cis-trans isomerase|PF…	Q43207	70 kDa peptidyl-prolyl isomerase OS=Triticum aestivum OX=4565 GN=FKBP70 PE=1 SV=1	MYB_related
evm.TU.CTG545.57	-7.64466	0.00623544	-7.70975	0.0055877	-7.63883	0.00642948	-7.6309	0.0058076	Chr5	324276222	324277043	- && - && -	--	--
evm.TU.CTG2303.11	-7.644	0.00489652	-7.70913	0.00434589	-7.63813	0.00507614	-7.63032	0.0045546	Chr6	300936453	300938754	- && Q3E911.1 RecName: Full=Pentatricopeptide repeat-containing protein At5g27460 && -	Q3E911	Pentatricopeptide repeat-containing protein At5g27460 OS=Arabidopsis thaliana OX=3702 GN=At5g27460 PE=2 SV=1	ARR-B
evm.TU.CTG4019.7	-7.63651	0.0226851	-7.70164	0.0209328	-7.63064	0.0231416	-7.62283	0.0219394	Chr2	71134555	71135379	- && - && -	--	--
evm.TU.CTG1826.6	-7.62833	0.00503805	-7.69346	0.00458025	-7.62246	0.00535318	-7.61466	0.00479716	Chr6	93922602	93925432	- && - && -	--	--
evm.TU.CTG5555.5	-7.62178	0.00555237	-7.68688	0.00503179	-7.61595	0.00572962	-7.60803	0.00521094	CTG5555	61030	63725	- && Q53RH0.1 RecName: Full=Probable ethylene response sensor 1; Short=OsERS1; AltName: Full=Ethylene response factor 1 >A2XL32.1 RecName: Full=Probable ethylene response sensor 1; Short=OS-ERS1; AltName: Full=Ethylene response factor 1 && -	A2XL32	Probable ethylene response sensor 1 OS=Oryza sativa subsp. indica OX=39946 GN=ERS1 PE=2 SV=1
novel.7242	-7.61678	0.00508798	-7.6819	0.00459738	-7.61091	0.00528435	-7.60311	0.00481191	Chr5	242103737	242105031	- && - && -	--	--
novel.1535	-7.60618	0.00545712	-7.6713	0.00480575	-7.60032	0.00564216	-5.77315	0.0125255	Chr1	16391039	16393052	- && - && -	Q9SSQ4	Protein FAR1-RELATED SEQUENCE 6 OS=Arabidopsis thaliana OX=3702 GN=FRS6 PE=2 SV=1	C3H
evm.TU.CTG1404.36	-7.58366	0.00533128	-5.82251	0.0122206	-7.5778	0.00551673	-5.687	0.0125907	Chr3	288478601	288479017	- && Q5N8X6.1 RecName: Full=Beta-galactosidase 3; Short=Lactase 3; Flags: Precursor && PF02140:Galactose binding lectin domain	Q5N8X6	Beta-galactosidase 3 OS=Oryza sativa subsp. japonica OX=39947 GN=Os01g0875500 PE=3 SV=1
novel.72	-7.58241	0.0239763	-7.64753	0.0221651	-7.57655	0.0244016	-7.56874	0.0227805	CTG3829	5857	10238	- && - && -	--	--
novel.5628	-6.80278	0.000637669	-9.49022	6.73e-05	-7.56812	0.000247756	-6.81976	0.000575061	Chr3	302660466	302661516	- && - && -	--	--
novel.7223	-7.5698	0.0241378	-7.63489	0.0227745	-7.56395	0.0249316	-5.6698	0.0468289	Chr5	233362691	233364673	- && - && -	--	--
novel.966	-7.56568	0.00578884	-7.63079	0.00514678	-7.55981	0.00596378	-7.55202	0.00536162	CTG5956	42316	43841	- && - && -	--	--	NAC
novel.6328	-7.56392	0.0244228	-7.62904	0.0225411	-7.55806	0.0248394	-7.55025	0.0232517	Chr4	305659229	305660887	- && - && -	--	--
novel.6802	-7.56392	0.0244285	-7.62904	0.0225488	-7.55806	0.0248413	-7.55025	0.0232589	Chr4	308080130	308082203	- && P43213.1 RecName: Full=Pollen allergen Phl p 1; AltName: Full=Allergen Phl p I; AltName: Allergen=Phl p 1; Flags: Precursor && -	P43213	Pollen allergen Phl p 1 OS=Phleum pratense OX=15957 GN=PHLPI PE=1 SV=1
novel.337	-7.56392	0.0244377	-7.62904	0.0225369	-7.55806	0.0248535	-7.55025	0.0232643	CTG4411	49257	52538	- && Q9FGI1.1 RecName: Full=E3 ubiquitin-protein ligase listerin && PF13639:Ring finger domain	Q9FGI1	E3 ubiquitin-protein ligase listerin OS=Arabidopsis thaliana OX=3702 GN=At5g58410 PE=3 SV=1
novel.877	-7.56392	0.0244466	-7.62904	0.0225409	-7.55806	0.0248537	-7.55025	0.0232696	CTG5734	55094	57041	- && - && -	Q9SZL8	Protein FAR1-RELATED SEQUENCE 5 OS=Arabidopsis thaliana OX=3702 GN=FRS5 PE=1 SV=1	FAR1
evm.TU.CTG6071.6	-5.86529	0.000176783	-9.47458	9.8e-07	-7.55529	5.85e-06	-5.48688	0.000358641	CTG6071	64717	65436	- && - && -	--	--
novel.10543	-7.52621	0.0249983	-7.59132	0.0231826	-7.52035	0.0257808	-7.51254	0.0241857	Chr7	443251936	443253684	- && - && -	--	--
evm.TU.CTG1283.25	-7.50698	0.0253879	-7.57208	0.0235607	-7.50112	0.0262708	-7.49331	0.0247053	Chr6	315994	324144	- && - && -	Q8W3M4	Uncharacterized protein At4g06744 OS=Arabidopsis thaliana OX=3702 GN=At4g06744 PE=2 SV=1	GATA
evm.TU.CTG3777.32	-7.50012	0.0283269	-7.56518	0.0268175	-7.49428	0.0287081	-7.48637	0.0271763	Chr7	33428143	33429602	- && Q9STE7.1 RecName: Full=Putative disease resistance RPP13-like protein 3 && PF00931:NB-ARC domain	Q2R8L1	Disease resistance protein RGA5 OS=Oryza sativa subsp. japonica OX=39947 GN=RGA5 PE=2 SV=1	WRKY
evm.TU.CTG2541.14	-7.48749	0.0258821	-7.55259	0.0240484	-7.48163	0.0267924	-7.47382	0.0252805	Chr2	428686586	428689088	- && - && -	--	--
evm.TU.CTG4531.7	-4.79419	0.00925976	-7.51935	0.000969579	-7.44849	0.00115948	-7.44055	0.00106463	CTG4531	17880	18501	- && - && -	--	--
evm.TU.CTG2979.2	-7.44317	0.0270752	-7.50823	0.0255128	-7.43732	0.0278451	-7.42947	0.0265594	Chr6	81084723	81085184	- && - && PF04195:Putative gypsy type transposon	--	--
evm.TU.CTG48.44	-7.43499	0.00724563	-5.68939	0.0164901	-7.42915	0.0073484	-4.27056	0.0376409	Chr6	146736086	146737513	- && - && PF02362:B3 DNA binding domain	--	--
novel.9495	-7.42742	0.00680772	-7.4925	0.00617049	-7.42156	0.00695381	-7.41376	0.00660865	Chr6	277237871	277239833	- && - && -	--	--
novel.784	-7.42738	0.0274975	-7.49247	0.0253812	-7.42153	0.0278106	-7.41371	0.0269476	CTG5504	5919	8994	- && - && -	--	--
evm.TU.CTG2391.13	-7.42681	0.00655306	-7.49189	0.00592082	-7.42096	0.00666789	-7.41315	0.00632956	Chr3	406396073	406407775	- && Q9SX38.2 RecName: Full=Putative disease resistance protein At1g50180 && PF00931:NB-ARC domain	F7J0N2	Disease resistance protein RGA5 OS=Oryza sativa subsp. japonica OX=39947 GN=RGA5 PE=1 SV=1	CAMTA
evm.TU.CTG1422.14	-7.40028	0.00351693	-5.84344	0.0103246	-7.41953	0.00353685	-6.52697	0.00704532	Chr6	81402555	81405761	- && - && -	--	--
evm.TU.CTG1485.17	-7.424	0.00744186	-4.87724	0.0336834	-7.41816	0.00753457	-7.41028	0.00714297	Chr3	315838894	315840044	- && P37216.1 RecName: Full=Phospho-2-dehydro-3-deoxyheptonate aldolase 2, chloroplastic; AltName: Full=3-deoxy-D-arabino-heptulosonate 7-phosphate synthase 2; AltName: Full=DAHP synthase 2; AltName: Full=Phospho-2-keto-3-deoxyheptonate aldolase 2; Flags: Precursor && PF01474:Class-II DAHP synthetase family	P21357	Phospho-2-dehydro-3-deoxyheptonate aldolase 1, chloroplastic OS=Solanum tuberosum OX=4113 GN=SHKA PE=1 SV=2
evm.TU.CTG2817.3	-7.42379	0.0301695	-7.48883	0.0283761	-7.41795	0.0303888	-7.41004	0.0292832	Chr6	92615326	92617092	- && - && -	--	--
novel.8929	-7.41949	0.00213039	-7.48456	0.0019283	-7.41364	0.00224722	-7.40581	0.00203247	Chr6	320304203	320310459	- && - && -	--	--
novel.2160	-7.38319	0.00930354	-9.32145	0.00397017	-7.40427	0.00932294	-9.24236	0.00413973	Chr1	339877039	339884167	- && - && -	--	--
evm.TU.CTG2500.14	-7.39836	0.0282583	-7.46341	0.0269398	-7.39251	0.0290297	-7.38467	0.0275851	Chr6	81726699	81728958	- && - && -	--	--
novel.9260	-7.37056	0.03143	-7.43559	0.0299312	-7.36473	0.0322837	-7.35681	0.0305198	Chr6	76955787	77020793	- && - && -	--	--
novel.1518	-7.36466	0.0292303	-7.42974	0.0268824	-7.35881	0.0295304	-7.351	0.0281513	Chr1	13229836	13231420	- && - && -	--	--
novel.113	-7.36198	0.0152904	-7.42701	0.0143242	-7.35615	0.0155233	-7.34822	0.0148687	CTG3901	117457	119958	- && - && -	--	--
evm.TU.CTG4040.4	-7.35211	0.0294216	-7.41716	0.0279771	-7.34627	0.0303513	-7.33843	0.0286874	CTG4040	65631	66354	- && - && -	--	--
novel.2092	-7.34314	0.0298428	-7.40821	0.0273475	-7.33728	0.0302684	-7.32948	0.0286055	Chr1	319211442	319217335	- && - && -	--	--
evm.TU.CTG2372.13	-7.33579	0.00458137	-7.40079	0.00407463	-7.32996	0.00466465	-7.32203	0.00444174	Chr1	60644624	60645356	- && - && -	--	--
novel.3747	-10.5692	0.000994062	-10.6346	0.000908552	-7.32591	0.00736301	-10.5555	0.000943678	Chr2	42359650	42362601	- && - && -	--	--
novel.7979	-7.32842	0.0301307	-7.39346	0.028656	-7.32258	0.0308509	-7.31474	0.0293925	Chr5	255231447	255233657	- && Q8LB33.1 RecName: Full=F-box protein At3g58530 && -	--	--
evm.TU.CTG174.17	-7.31531	0.0335243	-7.38031	0.0313188	-7.30947	0.0337305	-7.30156	0.0319711	Chr5	319339836	319340763	- && - && -	--	--
novel.7848	-5.46248	0.0380594	-5.56162	0.0356414	-7.29577	0.0181584	-7.28797	0.0171858	Chr5	169279041	169281096	- && - && -	--	--
novel.10024	-7.29909	0.0312085	-7.36415	0.0285435	-7.29324	0.031519	-7.28544	0.0299485	Chr7	119432246	119433164	- && - && -	--	--
evm.TU.CTG1234.13	-7.27984	0.0315529	-7.34487	0.029866	-7.274	0.0323584	-7.26616	0.0307184	Chr5	261633680	261638232	- && - && -	--	--
novel.3591	-7.22825	0.0362714	-7.29322	0.0342763	-7.22241	0.0370059	-7.21448	0.0349253	Chr2	449316275	449318252	- && Q10FF9.1 RecName: Full=Deoxyuridine 5'-triphosphate nucleotidohydrolase; Short=dUTPase; AltName: Full=dUTP pyrophosphatase && PF00692:dUTPase	Q10FF9	Deoxyuridine 5'-triphosphate nucleotidohydrolase OS=Oryza sativa subsp. japonica OX=39947 GN=DUT PE=3 SV=1
evm.TU.CTG3777.6	-7.22824	0.0362591	-7.29322	0.034275	-7.22241	0.0369921	-7.21448	0.0349223	Chr7	33736040	33739375	- && Q1KS79.1 RecName: Full=F-box protein At2g23160 && -	--	--
evm.TU.CTG1913.94	-7.22597	0.00150384	-7.29095	0.00132207	-7.22014	0.00161773	-7.21222	0.00138821	Chr3	42432054	42435017	- && O80358.1 RecName: Full=Formamidopyrimidine-DNA glycosylase; Short=Fapy-DNA glycosylase; AltName: Full=DNA-(apurinic or apyrimidinic site) lyase FPG1; AltName: Full=Formamidopyrimidine-DNA glycosylase 1; Short=AtFPG-1; AltName: Full=Formamidopyrimidine-DNA glycosylase 2; Short=AtFPG-2; AltName: Full=Protein MutM homolog 1; Short=AtMMH-1; AltName: Full=Protein MutM homolog 2; Short=AtMMH-2 && …	O80358	Formamidopyrimidine-DNA glycosylase OS=Arabidopsis thaliana OX=3702 GN=FPG1 PE=1 SV=1	FAR1
novel.11116	-7.21151	0.00992197	-7.27654	0.00911498	-7.20565	0.010086	-7.19789	0.00950688	Chr7	342036989	342038185	- && - && -	P0C2F6	Putative ribonuclease H protein At1g65750 OS=Arabidopsis thaliana OX=3702 GN=At1g65750 PE=3 SV=1	E2F/DP
novel.5036	-7.20674	0.033826	-7.27178	0.031337	-7.20089	0.0340767	-7.1931	0.0327675	Chr3	345425910	345431199	- && - && -	--	--
evm.TU.CTG469.5	-7.18271	0.0344125	-7.24773	0.0320951	-7.17685	0.0348861	-7.16907	0.0335938	Chr3	264864707	264865645	- && C0LGR6.2 RecName: Full=Probable LRR receptor-like serine/threonine-protein kinase At4g29180; Flags: Precursor && PF12819:Carbohydrate-binding protein of the ER	O65924	Putative leucine-rich repeat receptor-like protein kinase At2g19210 OS=Arabidopsis thaliana OX=3702 GN=At2g19210 PE=1 SV=1	FAR1
evm.TU.CTG5052.10	-7.17943	0.0114948	-7.24442	0.0109887	-7.17362	0.0117256	-7.16567	0.0111255	Chr1	61259389	61259571	- && - && -	--	--
evm.TU.CTG6386.3	-7.17048	0.00141862	-7.23547	0.00122053	-7.16463	0.00148441	-7.15683	0.00127509	CTG6386	5441	7555	- && - && PF00931:NB-ARC domain	Q2QZF1	Disease resistance protein PIK6-NP OS=Oryza sativa subsp. japonica OX=39947 GN=PIK6-NP PE=2 SV=1	WRKY
evm.TU.CTG1434.29	-7.15746	0.00146398	-7.22244	0.00131433	-7.15162	0.00154067	-7.14376	0.00136988	Chr3	46486189	46487445	- && O80933.1 RecName: Full=Scarecrow-like protein 9; Short=AtSCL9; AltName: Full=GRAS family protein 13; Short=AtGRAS-13 && PF03514:GRAS domain family	O80933	Scarecrow-like protein 9 OS=Arabidopsis thaliana OX=3702 GN=SCL9 PE=2 SV=1	GRAS
evm.TU.CTG77.46	-7.13556	0.0392424	-7.20053	0.0371477	-7.12975	0.0399058	-7.12182	0.0377836	Chr6	119644230	119644881	- && - && -	--	--
evm.TU.CTG279.11	-7.13339	0.0360091	-7.1984	0.0336586	-7.12754	0.0365449	-7.11975	0.034629	Chr2	48612838	48613413	- && F8RP11.1 RecName: Full=Hsp70-Hsp90 organizing protein; Short=TaHop && PF05971:Protein of unknown function (DUF890)	Q554C9	U6 small nuclear RNA (adenine-(43)-N(6))-methyltransferase OS=Dictyostelium discoideum OX=44689 GN=DDB_G0275203 PE=3 SV=1	C3H
novel.8399	-7.12568	0.0110936	-7.19067	0.0107	-7.11988	0.0114608	-5.29417	0.0257174	Chr6	14466571	14468431	- && - && -	--	--
novel.4883	-7.10809	0.0368253	-7.17308	0.0346366	-7.10223	0.0375309	-7.09445	0.0356137	Chr3	265307179	265308817	- && - && -	--	--
novel.5858	-7.10809	0.0368091	-7.17308	0.0346249	-7.10223	0.0375398	-7.09445	0.0356134	Chr3	394769634	394772882	- && - && -	--	--
evm.TU.CTG1131.97	-6.84032	1.72e-14	-6.46689	6.89e-12	-7.08965	1.14e-14	-7.18469	7.31e-16	Chr3	66046464	66049658	- && Q67YC9.1 RecName: Full=Uncharacterized protein At4g14100; Flags: Precursor && -	Q67YC9	Uncharacterized protein At4g14100 OS=Arabidopsis thaliana OX=3702 GN=At4g14100 PE=2 SV=1
novel.5746	-7.08234	0.0376242	-7.14731	0.0350224	-7.07648	0.0384449	-7.0687	0.0364171	Chr3	354198331	354201083	- && - && -	--	--
evm.TU.CTG2829.3	-7.0703	0.0413006	-7.13526	0.0398603	-7.0645	0.0420884	-7.05657	0.0404825	Chr1	343016933	343029994	- && Q6K972.1 RecName: Full=Protein argonaute 1C; Short=OsAGO1c; AltName: Full=Protein argonaute 1; Short=OsAGO1 && PF08699:Argonaute linker 1 domain	Q6K972	Protein argonaute 1C OS=Oryza sativa subsp. japonica OX=39947 GN=AGO1C PE=2 SV=1	GATA
evm.TU.CTG1346.27	-8.91625	0.000663197	-8.98154	0.000600551	-7.06114	0.00189359	-8.90249	0.000613772	Chr3	261500475	261501656	- && - && -	--	--
evm.TU.CTG48.28	-5.27698	0.000606784	-6.68113	1.07e-05	-7.0602	4.94e-06	-7.01733	3.83e-06	Chr6	146485316	146488488	- && - && -	P57758	Cystinosin homolog OS=Arabidopsis thaliana OX=3702 GN=At5g40670 PE=2 SV=1
evm.TU.CTG2398.12	-7.05652	0.011826	-7.12147	0.011074	-7.0507	0.0122419	-7.04281	0.0111485	Chr2	6688498	6689875	- && - && -	--	--
evm.TU.CTG2133.40	-7.04995	0.0173492	-7.11492	0.0167171	-7.04416	0.0177896	-7.0362	0.0165561	Chr3	317813075	317813272	- && O04773.1 RecName: Full=Flavonoid 3',5'-hydroxylase; Short=F3'5'H; AltName: Full=Cytochrome P450 75A6 [Campanula medium] && -	A0A1D6F9Y9	Trimethyltridecatetraene synthase OS=Zea mays OX=4577 GN=CYP92C6 PE=1 SV=1	GeBP
evm.TU.CTG2699.22	-7.03654	0.04252	-7.10148	0.040842	-7.03074	0.0442516	-7.0228	0.041585	Chr7	78419659	78421282	- && Q9SZ63.2 RecName: Full=Nudix hydrolase 14, chloroplastic; Short=AtNUDT14; AltName: Full=ADP-sugar diphosphatase; Short=AtASPP; Flags: Precursor && -	Q9SZ63	Nudix hydrolase 14, chloroplastic OS=Arabidopsis thaliana OX=3702 GN=NUDT14 PE=1 SV=2
novel.10140	-7.0294	0.0396957	-7.09436	0.0365824	-7.02354	0.0404421	-7.01577	0.0382417	Chr7	237546804	237547385	- && - && -	--	--
evm.TU.CTG4040.3	-6.97876	0.0413387	-7.04369	0.0396144	-6.97292	0.0423774	-6.9651	0.0406281	CTG4040	63079	63603	- && - && -	--	--
evm.TU.CTG183.93	-6.97444	0.0411074	-7.03939	0.0385742	-6.96857	0.0430608	-6.96082	0.0404089	Chr2	57290379	57291182	- && C0LGP4.1 RecName: Full=Probable LRR receptor-like serine/threonine-protein kinase At3g47570; Flags: Precursor && PF00069:Protein kinase domain	Q9SD62	Putative receptor-like protein kinase At3g47110 OS=Arabidopsis thaliana OX=3702 GN=At3g47110 PE=3 SV=1	WRKY
evm.TU.CTG3777.30	-6.96653	0.0458034	-7.03145	0.0440449	-6.96074	0.0467761	-6.95279	0.0439463	Chr7	33430458	33431113	- && - && -	--	--	WRKY
novel.10016	-6.96571	0.00932183	-7.03063	0.00868105	-6.95982	0.00971821	-6.95211	0.00884881	Chr7	114065942	114067612	- && - && -	--	--	AP2
evm.TU.CTG4123.5	-3.67037	0.00576739	-7.06324	5.2e-05	-6.95434	7.3e-05	-5.59856	0.000239349	Chr1	185843624	185844067	- && - && -	--	--
novel.2922	-6.93021	0.0469416	-6.99512	0.0451915	-6.92442	0.048218	-6.91648	0.045236	Chr2	42518628	42519467	- && - && -	--	--
novel.4536	-6.93021	0.0469637	-6.99511	0.045173	-6.92442	0.0482088	-6.91647	0.0452239	Chr3	20555283	20556153	- && - && -	--	--
novel.8775	-5.05459	0.0331759	-6.99071	0.0132798	-6.91999	0.0143448	-6.91211	0.0130669	Chr6	247337504	247340164	- && - && -	--	--
evm.TU.CTG1451.15	-6.91732	0.0430828	-6.98223	0.0407917	-6.91145	0.0442673	-6.9037	0.042559	Chr7	48412777	48415631	- && - && -	--	--	FAR1
novel.7748	-6.91657	0.0432528	-6.98147	0.0416598	-6.91073	0.0444728	-6.90291	0.042833	Chr5	61140203	61141412	- && - && PF02902:Ulp1 protease family, C-terminal catalytic domain	O65278	Putative ubiquitin-like-specific protease 1B OS=Arabidopsis thaliana OX=3702 GN=ULP1B PE=5 SV=2	FAR1
novel.10610	-9.52846	0.000208844	-7.78691	0.000544261	-6.90701	0.00145874	-9.51469	0.000196109	Chr7	24420341	24423144	- && - && -	--	--
evm.TU.CTG2347.62	-6.90429	0.0140854	-6.96919	0.0134495	-6.89849	0.014745	-6.89059	0.0132905	Chr1	211331452	211332817	- && - && -	--	--
novel.8837	-6.89769	0.0130133	-6.96259	0.0121294	-6.89182	0.013658	-6.88407	0.0123403	Chr6	288460189	288463498	- && - && -	--	--
evm.TU.CTG6969.3	-6.89296	0.0485095	-6.95786	0.0467519	-6.88717	0.0496687	-6.87923	0.0468572	CTG6969	30565	31266	- && - && -	--	--
evm.TU.CTG40.173	-6.88444	0.0445152	-6.94932	0.0428083	-6.8786	0.0459412	-6.87078	0.0440995	Chr5	340535600	340539048	- && - && -	--	--
evm.TU.CTG579.42	-6.88221	0.0139685	-6.9471	0.0131762	-6.87639	0.0146082	-6.86854	0.0137437	Chr3	215772127	215775510	- && - && -	--	--
novel.4954	-7.62467	0.000656032	-7.73431	0.000599	-6.87293	0.00157257	-9.48053	0.000213343	Chr3	315841736	315845418	- && - && -	--	--
evm.TU.CTG674.69	-6.53149	4.44e-06	-5.56801	0.000172627	-6.87074	1.56e-06	-5.63421	0.000105151	Chr6	251108390	251113578	- && - && -	--	--
evm.TU.CTG2709.3	-9.52206	0.000189995	-4.84702	0.0219081	-6.85489	0.000813127	-5.4028	0.0043856	Chr3	400905674	400909068	- && Q9LSL1.1 RecName: Full=Transcription factor bHLH93; AltName: Full=Basic helix-loop-helix protein 93; Short=AtbHLH93; Short=bHLH 93; AltName: Full=Transcription factor EN 47; AltName: Full=bHLH transcription factor bHLH093 && -	Q9LSL1	Transcription factor bHLH93 OS=Arabidopsis thaliana OX=3702 GN=BHLH93 PE=1 SV=1	bHLH
novel.10338	-6.82763	0.0154302	-6.89251	0.0148858	-6.82183	0.0160807	-6.81394	0.014525	Chr7	363281128	363281886	- && - && -	--	--
evm.TU.CTG3003.14	-6.82714	0.0469545	-6.89202	0.0443995	-6.82127	0.0482749	-6.81353	0.0452747	Chr3	381087710	381088915	- && - && -	--	--
evm.TU.CTG5698.6	-6.81794	0.0472613	-6.8828	0.0456294	-6.8121	0.0487293	-6.8043	0.0466029	CTG5698	83415	84312	- && - && -	--	--
evm.TU.CTG2279.3	-6.80332	0.0148526	-6.86817	0.0139701	-6.79746	0.0154499	-6.78973	0.01394	Chr6	97966666	97967462	- && - && -	--	--
evm.TU.CTG2608.2	-6.79577	0.048554	-6.86065	0.0458228	-6.78991	0.0497449	-6.78218	0.0465574	Chr7	23002426	23003011	- && - && -	--	--
evm.TU.CTG896.26	-6.81127	0.00013899	-7.68919	3.68e-05	-6.73149	0.000154365	-6.7165	0.000133042	Chr1	237519520	237519939	- && - && -	--	--
evm.TU.CTG3156.12	-6.73297	0.0160231	-6.79779	0.0150793	-6.7271	0.016795	-6.71938	0.0151524	Chr6	88859585	88860430	- && - && -	--	--
evm.TU.CTG5417.1	-5.8933	0.00426026	-7.65386	0.000990174	-6.72063	0.00163088	-5.54435	0.00620075	CTG5417	13695	15094	- && - && -	--	--	RAV
novel.2607	-6.69738	0.01794	-6.76222	0.0171744	-6.69161	0.0189391	-6.68368	0.0168773	Chr1	275656838	275658760	- && - && -	--	--
evm.TU.CTG3168.11	-6.67975	0.0214566	-6.74455	0.0201134	-6.67384	0.0225517	-6.66619	0.020412	Chr7	448519453	448520397	- && - && -	Q9SZL8	Protein FAR1-RELATED SEQUENCE 5 OS=Arabidopsis thaliana OX=3702 GN=FRS5 PE=1 SV=1	FAR1
evm.TU.CTG2398.11	-6.66595	0.0181525	-6.73077	0.0178725	-6.66018	0.0196945	-6.65224	0.0176957	Chr2	6683691	6687243	- && - && -	--	--
novel.9523	-6.65725	0.0218969	-6.72205	0.0203765	-6.6514	0.0228205	-6.64364	0.0208169	Chr6	292824088	292826616	- && - && -	--	--
novel.3466	-6.64519	0.00764981	-6.70998	0.00694202	-6.63929	0.0080681	-6.63165	0.00710172	Chr2	403446283	403449598	- && Q9FIV6.1 RecName: Full=Protease Do-like 10, mitochondrial; Flags: Precursor && -	Q9FIV6	Protease Do-like 10, mitochondrial OS=Arabidopsis thaliana OX=3702 GN=DEGP10 PE=2 SV=1
novel.3763	-6.63854	0.00375326	-6.70332	0.00358944	-6.63269	0.00404996	-6.62495	0.00359979	Chr2	49710343	49712443	- && - && -	--	--
novel.2837	-6.62876	0.0194149	-6.69356	0.0191887	-6.62297	0.0211831	-6.61509	0.0191026	Chr2	12346511	12349320	- && - && -	--	--
novel.2625	-6.56992	0.0224637	-6.63468	0.021306	-6.56412	0.0235728	-6.55627	0.0215206	Chr1	283618338	283619758	- && Q93XW5.1 RecName: Full=Nitrile-specifier protein 5; Short=AtNSP5 && -	Q93XW5	Nitrile-specifier protein 5 OS=Arabidopsis thaliana OX=3702 GN=NSP5 PE=2 SV=1
evm.TU.CTG25.378	-5.94842	3.43e-07	-7.45253	1.35e-09	-6.54712	2.64e-07	-7.83376	5.46e-08	Chr6	135178217	135179064	- && - && PF14009:Domain of unknown function (DUF4228)	--	--
novel.3655	-6.54079	0.0218763	-6.60556	0.0205617	-6.53503	0.022705	-6.52709	0.0207089	Chr2	9942183	9945975	- && - && -	--	--
evm.TU.CTG4537.1	-6.50447	0.0252306	-6.56921	0.0244555	-6.49874	0.0272275	-6.49073	0.0249286	CTG4537	27829	28146	- && - && PF07714:Protein tyrosine kinase	Q9LMN6	Wall-associated receptor kinase 4 OS=Arabidopsis thaliana OX=3702 GN=WAK4 PE=2 SV=1	FAR1
novel.5926	-6.49528	0.0212628	-6.56001	0.019424	-6.48941	0.0220453	-4.57014	0.0486976	Chr4	12750207	12751272	- && - && PF05699:hAT family C-terminal dimerisation region	--	--
novel.10195	-6.4949	0.0306221	-6.55961	0.0286895	-6.48908	0.0314667	-6.48128	0.0292122	Chr7	290787565	290790287	- && - && -	Q8LBZ4	OVARIAN TUMOR DOMAIN-containing deubiquitinating enzyme 4 OS=Arabidopsis thaliana OX=3702 GN=OTU4 PE=1 SV=1
evm.TU.CTG1417.10	-6.48328	0.0365104	-6.54793	0.0332553	-6.47753	0.0373983	-6.46954	0.0348997	Chr6	269036402	269036848	- && - && -	--	--	FAR1
evm.TU.CTG211.26	-7.26787	0.0117516	-9.17154	0.00521405	-6.47584	0.0210761	-7.20673	0.0113744	Chr6	221010171	221012365	- && Q8L7W2.2 RecName: Full=Nudix hydrolase 8; Short=AtNUDT8 && -	Q8L7W2	Nudix hydrolase 8 OS=Arabidopsis thaliana OX=3702 GN=NUDT8 PE=2 SV=2	C3H
evm.TU.CTG889.13	-4.25147	0.035192	-5.80311	0.0197488	-6.47513	0.0116918	-6.48895	0.010635	Chr3	339654283	339655608	- && P52580.1 RecName: Full=Isoflavone reductase homolog IRL && PF05368:NmrA-like family	P52580	Isoflavone reductase homolog IRL OS=Zea mays OX=4577 GN=IRL PE=2 SV=1	bHLH
evm.TU.CTG2065.10	-8.31692	0.00259238	-8.38216	0.00238198	-6.47243	0.00689042	-6.39254	0.00632113	Chr5	242105195	242107443	- && Q2R2D5.1 RecName: Full=Receptor kinase-like protein Xa21; Contains: RecName: Full=Receptor kinase-like protein Xa21, processed; Flags: Precursor && PF00069:Protein kinase domain	Q2R2D5	Receptor kinase-like protein Xa21 OS=Oryza sativa subsp. japonica OX=39947 GN=XA21 PE=1 SV=1	WRKY
evm.TU.CTG1005.3	-6.41999	0.0238355	-8.3585	0.0105946	-6.45326	0.0245312	-6.36078	0.0232569	Chr7	365383231	365385241	- && - && PF10551:MULE transposase domain|PF04434:SWIM zinc finger	--	--	C3H
novel.3652	-6.45873	0.029005	-6.52344	0.0277852	-6.45292	0.0309416	-6.44511	0.0286824	Chr2	9510588	9511138	- && - && -	--	--
evm.TU.CTG32.115	-5.27748	0.00382432	-6.03992	0.00122148	-6.40066	0.000792969	-5.08749	0.00675944	Chr1	224217527	224220199	- && Q8L735.2 RecName: Full=Isoamylase 2, chloroplastic; Short=AtISA2; AltName: Full=Protein DEBRANCHING ENZYME 1; Flags: Precursor && PF02922:Carbohydrate-binding module 48 (Isoamylase N-terminal domain)|PF00128:Alpha amylase, catalytic domain	Q6AU80	Isoamylase 2, chloroplastic OS=Oryza sativa subsp. japonica OX=39947 GN=ISA2 PE=1 SV=1
evm.TU.CTG383.59	-5.40452	0.000354015	-5.53329	0.000303891	-6.37583	0.000452714	-5.17646	0.000576417	Chr1	227467465	227475391	- && - && PF00533:BRCA1 C Terminus (BRCT) domain	Q6ZW49	PAX-interacting protein 1 OS=Homo sapiens OX=9606 GN=PAXIP1 PE=1 SV=2	NAC
evm.TU.CTG3228.10	-6.3581	0.0255659	-6.42278	0.0228876	-6.35223	0.0263451	-6.3446	0.0240752	Chr3	405898244	405898998	- && - && -	--	--
novel.3813	-8.95639	0.00588012	-9.02169	0.00540542	-6.34198	0.0226711	-8.94264	0.00568028	Chr2	67277355	67278873	- && - && -	--	--
novel.1253	-6.33657	0.0482374	-6.40114	0.0456127	-6.33086	0.0499094	-6.32283	0.046159	CTG7103	1	3897	- && - && -	--	--
evm.TU.CTG1889.17	-6.33214	0.0405574	-6.39678	0.0390094	-6.32645	0.0420226	-6.31838	0.0401543	Chr1	285229498	285230786	- && Q39152.1 RecName: Full=Fatty acyl-CoA reductase 1 && -	Q0WRB0	Probable fatty acyl-CoA reductase 5 OS=Arabidopsis thaliana OX=3702 GN=FAR5 PE=1 SV=1
evm.TU.CTG779.18	-6.33157	0.0301815	-6.39625	0.0283958	-6.32567	0.0314339	-6.31809	0.0299696	Chr3	47775449	47776517	- && P25096.1 RecName: Full=Protein P21 && PF00314:Thaumatin family	P83958	Thaumatin-like protein OS=Actinidia chinensis var. chinensis OX=1590841 GN=TLP PE=1 SV=2
novel.8408	-6.30821	0.034243	-6.37284	0.0315253	-6.30252	0.0356191	-6.29446	0.0324516	Chr6	17849096	17850948	- && - && -	--	--
evm.TU.CTG4170.23	-6.27245	0.0344939	-6.33705	0.03323	-6.26665	0.0374769	-6.25885	0.034337	Chr2	374944155	374945048	- && - && -	--	--	FAR1
novel.797	-6.27037	0.0291186	-6.33498	0.02804	-6.26461	0.0317708	-6.25671	0.0288901	CTG5529	19219	20297	- && - && -	--	--
novel.2538	-6.23599	0.0304589	-6.30057	0.0291214	-6.23025	0.0316591	-6.2223	0.0286772	Chr1	242435356	242436478	- && - && -	--	--
evm.TU.CTG3535.6	-6.23599	0.0304674	-6.30057	0.0291166	-6.23025	0.0316551	-6.2223	0.0286755	Chr1	61661655	61664035	- && - && -	--	--
novel.8569	-6.21743	0.0333988	-6.282	0.0303352	-6.21173	0.0347636	-6.2037	0.0315199	Chr6	66059279	66059905	- && - && -	--	--
evm.TU.CTG1346.26	-6.20344	0.0323879	-6.26798	0.0302546	-6.19769	0.0337872	-6.18978	0.0305485	Chr3	261499606	261500304	- && - && -	--	--
evm.TU.CTG3535.3	-6.17328	0.0350315	-6.23783	0.0335249	-6.1676	0.0384146	-6.15957	0.0351694	Chr1	61676834	61677224	- && - && -	--	--
novel.2810	-5.68661	5.7e-05	-6.09584	0.000160472	-6.14587	1.36e-05	-5.72887	2.61e-05	Chr2	5879643	5885812	- && - && -	--	--
evm.TU.CTG4537.2	-6.11234	0.0342449	-6.17686	0.0329365	-6.1066	0.03758	-6.09869	0.0345634	CTG4537	28784	29281	- && - && -	--	--
novel.5086	-6.11212	0.0344869	-6.17666	0.0305614	-6.1062	0.0361824	-6.09864	0.0331344	Chr3	365506445	365507463	- && - && -	--	--	B3
novel.365	-4.62423	0.0343171	-5.66689	0.0110657	-6.10007	0.0069628	-6.7968	0.00303116	CTG4460	104138	105268	- && Q6WWW4.1 RecName: Full=E3 ubiquitin-protein ligase UPL3; Short=Ubiquitin-protein ligase 3; AltName: Full=HECT ubiquitin-protein ligase 3; AltName: Full=HECT-type E3 ubiquitin transferase UPL3; AltName: Full=Protein KAKTUS && PF00632:HECT-domain (ubiquitin-transferase)	Q6WWW4	E3 ubiquitin-protein ligase UPL3 OS=Arabidopsis thaliana OX=3702 GN=UPL3 PE=1 SV=1
novel.451	-7.92304	0.00360504	-4.90727	0.0289077	-6.06869	0.00924571	-7.90929	0.00331095	CTG4660	69194	71619	- && - && -	--	--
evm.TU.CTG131.32	-6.05338	0.0198642	-6.11785	0.018476	-6.04751	0.0207977	-6.03988	0.0189689	Chr6	95829518	95832074	- && - && -	--	--
evm.TU.CTG356.75	-5.9964	0.0388561	-6.06083	0.0368804	-5.99068	0.0426625	-5.98273	0.0389688	Chr3	131827840	131831272	- && - && -	--	--
evm.TU.CTG25.496	-4.72898	0.0224961	-7.93188	0.00348445	-5.95672	0.0104476	-7.85303	0.00362595	Chr6	132025775	132026998	- && Q6YRM6.1 RecName: Full=Glycosyltransferase family 92 protein Os08g0121900 && PF01697:Glycosyltransferase family 92	B9S2H4	Glycosyltransferase family 92 protein RCOM_0530710 OS=Ricinus communis OX=3988 GN=RCOM_0699480 PE=3 SV=1
evm.TU.CTG979.12	-5.93472	0.0417198	-5.9991	0.0416674	-5.929	0.0455287	-5.92106	0.0421202	Chr1	184585206	184586173	- && - && -	--	--
evm.TU.CTG291.88	-4.28159	0.0227047	-4.89955	0.0109867	-5.9255	0.00608998	-6.45491	0.00510138	Chr2	58427290	58460542	- && Q38834.2 RecName: Full=Disease resistance RPP13-like protein 4; AltName: Full=Disease resistance protein ZAR1; AltName: Full=Protein HOPZ-ACTIVATED RESISTANCE 1 && PF00931:NB-ARC domain	Q2R8L1	Disease resistance protein RGA5 OS=Oryza sativa subsp. japonica OX=39947 GN=RGA5 PE=2 SV=1	NAC
evm.TU.CTG5052.13	-5.92475	0.0443103	-5.98913	0.041887	-5.91903	0.0455896	-5.91111	0.0422224	Chr1	61265443	61265643	- && - && -	--	--
novel.10170	-5.91211	0.0416696	-5.97652	0.0385262	-5.90625	0.0430519	-5.89866	0.039797	Chr7	273406814	273428922	- && - && -	--	--
evm.TU.CTG4744.8	-5.90345	0.0189303	-5.96779	0.0172447	-5.89772	0.0195667	-5.88981	0.0178994	CTG4744	33937	34514	- && - && -	--	--
evm.TU.CTG104.105	-3.48176	0.0328985	-3.8283	0.0204122	-5.87011	0.00183444	-3.0465	0.0461282	Chr6	124456341	124457303	- && - && -	--	--
evm.TU.CTG3548.14	-5.81359	0.0485062	-5.87788	0.0457424	-5.80788	0.0494873	-5.7999	0.0492453	Chr1	269437152	269437478	- && - && -	--	--	ARF
novel.8227	-5.78427	0.0479915	-5.84859	0.0442861	-5.77845	0.0490176	-5.77086	0.0459423	Chr5	349215038	349215478	- && - && -	--	--	NAC
novel.5178	-8.39209	0.00543274	-8.45734	0.00505186	-5.76043	0.0236852	-6.49375	0.0119894	Chr3	405495062	405498342	- && - && -	--	--
evm.TU.CTG7045.3	-4.93178	0.0339188	-7.66092	0.0065731	-5.75204	0.017549	-5.76467	0.0162702	CTG7045	19051	21655	- && D7SFH9.1 RecName: Full=Protein SUPPRESSOR OF NPR1-1 CONSTITUTIVE 4; Includes: RecName: Full=Glycerophosphodiester phosphodiesterase protein kinase domain-containing GDPDL2; AltName: Full=Glycerophosphodiester phosphodiesterase-like 2; Short=ATGDPDL2; Includes: RecName: Full=LEAF RUST 10 DISEASE-RESISTANCE LOCUS RECEPTOR-LIKE PROTEIN KINASE-like 2.6; AltName: Full=Probable receptor-like serin…	D7SFH9	Protein SUPPRESSOR OF NPR1-1 CONSTITUTIVE 4 OS=Arabidopsis thaliana OX=3702 GN=LRK10L-2.6 PE=1 SV=1	ERF
evm.TU.CTG1667.19	-4.74091	0.0177262	-3.97113	0.0259579	-5.66378	0.00636588	-3.51022	0.0382685	Chr7	40704548	40707254	- && Q7FAZ3.1 RecName: Full=G-type lectin S-receptor-like serine/threonine-protein kinase LECRK1; Short=OsLecRK1; AltName: Full=OsRLCK134; Flags: Precursor && -	Q7FAZ3	G-type lectin S-receptor-like serine/threonine-protein kinase LECRK1 OS=Oryza sativa subsp. japonica OX=39947 GN=LECRK1 PE=2 SV=1	bHLH
evm.TU.CTG1667.1	-4.74091	0.0177262	-3.97113	0.0259579	-5.66378	0.00636588	-3.51022	0.0382685	Chr7	40451377	40451864	- && O64477.1 RecName: Full=G-type lectin S-receptor-like serine/threonine-protein kinase At2g19130; Flags: Precursor && PF00069:Protein kinase domain	O64477	G-type lectin S-receptor-like serine/threonine-protein kinase At2g19130 OS=Arabidopsis thaliana OX=3702 GN=At2g19130 PE=2 SV=1	bHLH
evm.TU.CTG2270.22	-5.72964	0.0317584	-7.63377	0.0139726	-5.65242	0.0332407	-5.66976	0.0309545	Chr7	21484496	21486397	- && Q9LJM4.1 RecName: Full=Receptor-like protein kinase HAIKU2; Flags: Precursor && PF00069:Protein kinase domain	Q9M0G7	MDIS1-interacting receptor like kinase 1 OS=Arabidopsis thaliana OX=3702 GN=MIK1 PE=1 SV=1	STAT
evm.TU.CTG3696.13	-6.09955	1.61e-13	-5.61167	4.28e-13	-5.61153	1.83e-12	-5.42541	9.12e-09	Chr5	273549739	273554781	- && Q9FKY4.1 RecName: Full=Protein PIN-LIKES 7; AltName: Full=Auxin efflux carrier-like protein 7 && -	Q9FKY4	Protein PIN-LIKES 7 OS=Arabidopsis thaliana OX=3702 GN=PILS7 PE=2 SV=1	FAR1
evm.TU.CTG285.31	-5.59789	0.0238578	-5.66202	0.0236638	-5.59206	0.0245974	-5.58451	0.0226053	Chr2	61134640	61135236	- && - && -	--	--
evm.TU.CTG4546.3	-4.7855	0.03081	-5.36062	0.0148913	-5.54158	0.0158321	-5.93219	0.015666	CTG4546	29574	32359	- && - && -	--	--	TCP
evm.TU.CTG1893.26	-7.42032	0.00752601	-7.48537	0.00695076	-5.50941	0.0192662	-5.58828	0.0175707	Chr5	211671439	211677409	- && - && -	--	--
evm.TU.CTG1237.5	-5.44894	0.0484569	-5.51292	0.0437059	-5.44316	0.0495836	-5.43554	0.0464997	Chr1	248330120	248332327	- && Q0DHL5.2 RecName: Full=Putative laccase-11; AltName: Full=Benzenediol:oxygen oxidoreductase 11; AltName: Full=Diphenol oxidase 11; AltName: Full=Urishiol oxidase 11 && PF07731:Multicopper oxidase|PF07732:Multicopper oxidase|PF00394:Multicopper oxidase	Q0DHL5	Putative laccase-11 OS=Oryza sativa subsp. japonica OX=39947 GN=LAC11 PE=5 SV=2	ERF
novel.6958	-5.33516	0.0180607	-4.76446	0.0466817	-5.37466	0.0272085	-6.56343	0.00840385	Chr5	39971179	39978577	- && P24067.3 RecName: Full=Luminal-binding protein 2; Short=BiP2; AltName: Full=B-70; Short=B70; AltName: Full=Heat shock protein 70 homolog 2; Flags: Precursor && -	P24067	Luminal-binding protein 2 OS=Zea mays OX=4577 GN=BIPE2 PE=1 SV=3	GATA
evm.TU.CTG5226.4	-4.55048	0.000769058	-5.8517	3.89e-05	-5.34484	0.000160745	-4.73999	0.000568968	CTG5226	63371	65136	- && - && -	--	--
evm.TU.CTG1802.28	-4.5869	0.047629	-7.26991	0.0095589	-5.29336	0.0261293	-7.19124	0.00997198	Chr6	292917693	292918431	- && P05621.2 RecName: Full=Histone H2B.2 && PF00125:Core histone H2A/H2B/H3/H4	Q94JJ4	Histone H2B.4 OS=Oryza sativa subsp. japonica OX=39947 GN=H2B.4 PE=3 SV=1
evm.TU.CTG1771.3	-6.14734	0.000288038	-7.02891	7.23e-05	-5.26172	0.00165842	-4.89836	0.00269972	Chr3	323423363	323424080	- && Q94H98.1 RecName: Full=Probable protein phosphatase 2C 34; Short=OsPP2C34; AltName: Full=BTH-induced protein phosphatase 2C 2; Short=OsBIPP2C2 >Q5MFV5.2 RecName: Full=Probable protein phosphatase 2C 34; Short=OsPP2C34; AltName: Full=BTH-induced protein phosphatase 2C 2; Short=OsBIPP2C2 && -	Q94H98	Probable protein phosphatase 2C 34 OS=Oryza sativa subsp. japonica OX=39947 GN=BIPP2C2 PE=2 SV=1
evm.TU.CTG4744.2	-7.45474	8.29e-06	-9.38088	1.47e-06	-5.18002	0.000407854	-6.16334	3.04e-05	CTG4744	22072	22380	- && - && -	--	--
novel.340	-7.06634	0.0021019	-7.1313	0.00191813	-5.1649	0.00733624	-5.22319	0.00626016	CTG4419	940	4632	- && - && -	Q8S1V1	Chitinase CLP OS=Oryza sativa subsp. japonica OX=39947 GN=CLP PE=1 SV=1	FAR1
evm.TU.CTG3712.18	-5.34435	0.00247329	-5.02695	0.00380274	-5.14546	0.00368503	-4.77158	0.0101713	Chr2	11267902	11270373	- && C0LGG8.1 RecName: Full=Probable LRR receptor-like serine/threonine-protein kinase At1g53430; Flags: Precursor && -	C0LGE0	Probable LRR receptor-like serine/threonine-protein kinase At1g07650 OS=Arabidopsis thaliana OX=3702 GN=At1g07650 PE=1 SV=1	ERF
evm.TU.CTG3035.5	-6.98779	0.015133	-7.05271	0.0142591	-5.13447	0.0358304	-6.97405	0.0145356	Chr3	53178716	53181622	- && - && -	--	--
evm.TU.CTG2887.25	-8.29065	0.00170634	-5.23791	0.0160101	-5.13257	0.0114187	-4.43106	0.0212216	Chr3	406818615	406819793	- && - && -	--	--
evm.TU.CTG386.59	-6.12309	0.00367991	-4.91101	0.0210067	-5.08449	0.00829573	-6.09352	0.00143875	Chr1	155348248	155351907	- && Q8LHP0.1 RecName: Full=Transcription elongation factor 1 homolog && -	Q8LHP0	Transcription elongation factor 1 homolog OS=Oryza sativa subsp. japonica OX=39947 GN=Os07g0631100 PE=3 SV=1	C2H2
novel.3565	-5.7373	0.0135628	-5.83769	0.0122585	-4.94539	0.0279951	-4.37607	0.0442122	Chr2	441300067	441302939	- && - && -	--	--
novel.5306	-6.76922	0.00433144	-6.83406	0.00398987	-4.92048	0.013487	-4.04383	0.0291439	Chr3	43551813	43553111	- && - && -	--	--
evm.TU.CTG3133.2	-8.04147	0.000955385	-4.11528	0.0360027	-4.90427	0.0127565	-4.46349	0.0194655	Chr3	7906866	7908047	- && - && -	--	--
novel.4445	-4.45205	0.0487613	-6.26132	0.00883657	-4.88528	0.0336136	-4.38193	0.0320192	Chr2	454343258	454344368	- && Q5Z5Q3.1 RecName: Full=Zinc finger CCCH domain-containing protein 43; Short=OsC3H43 && -	Q9FFJ8	L10-interacting MYB domain-containing protein OS=Arabidopsis thaliana OX=3702 GN=LIMYB PE=1 SV=1	C3H
novel.1434	-4.16367	0.00703554	-3.65858	0.0167466	-4.88319	0.00234604	-5.73106	0.000862219	CTG9047	429	4487	- && - && -	--	--
evm.TU.CTG2887.26	-7.49541	0.0029503	-4.97891	0.0163106	-4.86051	0.0184118	-3.62335	0.0312816	Chr3	406820458	406821424	- && G4LTX4.1 RecName: Full=Phosphoglucan phosphatase DSP4, amyloplastic; AltName: Full=Dual specificity protein phosphatase 4; Short=CsDSP4; Flags: Precursor && -	G4LTX4	Phosphoglucan phosphatase DSP4, amyloplastic OS=Castanea sativa OX=21020 GN=DSP4 PE=1 SV=1
evm.TU.CTG3066.16	-3.44619	0.0464253	-4.12337	0.00573139	-4.85337	0.0049168	-4.9296	0.00204359	Chr1	335713753	335714043	- && - && -	--	--
novel.4908	-5.50374	0.000228619	-4.74814	0.000733631	-4.83268	0.00202216	-6.06196	8.94e-05	Chr3	280927205	280928309	- && - && -	--	--
evm.TU.CTG4137.8	-4.71849	0.0113955	-5.19368	0.0057912	-4.70276	0.0118223	-4.33525	0.016956	CTG4137	102588	106414	- && - && -	--	--
novel.2168	-7.37817	0.0075762	-7.44321	0.00700353	-4.65861	0.0382244	-7.36445	0.00732922	Chr1	341065238	341066983	- && - && -	--	--
evm.TU.CTG2569.3	-3.58222	0.0169755	-4.98501	0.00381165	-4.64104	0.00663704	-5.75282	0.000784269	Chr1	88263103	88265025	- && - && -	Q7XA40	Putative disease resistance protein RGA3 OS=Solanum bulbocastanum OX=147425 GN=RGA3 PE=2 SV=2	FAR1
novel.9266	-4.98428	0.0255297	-5.3287	0.0122057	-4.59868	0.0336552	-5.42692	0.014089	Chr6	78137859	78142657	- && - && -	--	--
evm.TU.CTG5352.8	-3.0219	0.0378769	-4.02823	0.0126593	-4.56549	0.0137165	-5.60882	0.0011492	CTG5352	77550	80617	- && - && PF05686:Glycosyl transferase family 90	--	--
evm.TU.CTG54.66	-5.18541	0.00821923	-5.04896	0.0102908	-4.53954	0.0119994	-4.33701	0.0133832	Chr1	96745168	96747241	- && Q9SSE9.1 RecName: Full=Lysine-specific demethylase JMJ25; AltName: Full=Jumonji domain-containing protein 25; AltName: Full=Lysine-specific histone demethylase JMJ25; AltName: Full=Protein INCREASE IN BONSAI METHYLATION 1; AltName: Full=Protein JUMONJI 25 && PF02373:JmjC domain, hydroxylase	Q9SSE9	Lysine-specific demethylase JMJ25 OS=Arabidopsis thaliana OX=3702 GN=JMJ25 PE=1 SV=1	MIKC_MADS
novel.4128	-6.18115	0.00644306	-5.50729	0.0120067	-4.51676	0.0353295	-4.82105	0.0223747	Chr2	328136563	328138418	- && - && PF00665:Integrase core domain	Q99315	Transposon Ty3-G Gag-Pol polyprotein OS=Saccharomyces cerevisiae (strain ATCC 204508 / S288c) OX=559292 GN=TY3B-G PE=1 SV=3	TCP
evm.TU.CTG4462.8	-4.96317	0.037164	-6.28998	0.0110713	-4.46289	0.0373281	-8.79828	0.00237726	CTG4462	112650	114144	- && - && -	--	--
novel.9652	-4.50951	0.0163514	-4.80123	0.0192873	-4.44	0.0270381	-4.35709	0.0189726	Chr6	341924066	341925509	- && - && -	--	--
evm.TU.CTG1218.44	-6.63687	0.00317014	-5.66347	0.0178463	-4.39645	0.0348514	-5.48919	0.00940434	Chr3	29280374	29281350	- && P12940.1 RecName: Full=Bowman-Birk type trypsin inhibitor && PF00228:Bowman-Birk serine protease inhibitor family	P12940	Bowman-Birk type trypsin inhibitor OS=Hordeum vulgare OX=4513 GN=BBBI PE=1 SV=1
novel.3681	-4.24675	0.0437819	-4.68518	0.0270617	-4.33291	0.0384985	-4.75711	0.02295	Chr2	15703188	15708203	- && - && -	Q9LRR4	Putative disease resistance RPP13-like protein 1 OS=Arabidopsis thaliana OX=3702 GN=RPPL1 PE=3 SV=1	GRAS
evm.TU.CTG1694.73	-4.28154	0.0173865	-5.31652	0.00840294	-4.28763	0.0314577	-5.16791	0.00557797	Chr5	322204541	322209154	- && - && -	--	--
evm.TU.CTG6529.2	-4.26376	0.0463898	-6.98556	0.0134305	-4.25199	0.047799	-4.99512	0.0331258	CTG6529	40578	41763	- && - && -	--	--
evm.TU.CTG3149.27	-4.27922	0.0316046	-6.18796	0.010143	-4.22012	0.033755	-4.28219	0.0318659	Chr3	407399270	407401160	- && - && -	--	--
evm.TU.CTG3823.4	-3.72097	0.0318965	-4.13301	0.0223592	-4.18639	0.0269738	-4.00802	0.0256939	Chr6	61619065	61622078	- && - && PF08263:Leucine rich repeat N-terminal domain|PF13855:Leucine rich repeat	C0LGS2	Probable LRR receptor-like serine/threonine-protein kinase At4g36180 OS=Arabidopsis thaliana OX=3702 GN=At4g36180 PE=1 SV=1	ARR-B
novel.5448	-5.63306	0.0108226	-4.61406	0.016708	-4.12338	0.0362341	-3.66918	0.041937	Chr3	133556543	133558903	- && - && -	--	--
evm.TU.CTG141.74	-5.94664	0.0154082	-4.96709	0.0177369	-4.1177	0.0417914	-6.38387	0.00925908	Chr3	258308060	258313798	- && O81905.1 RecName: Full=Receptor-like serine/threonine-protein kinase SD1-8; AltName: Full=Arabidopsis thaliana receptor kinase 3; AltName: Full=S-domain-1 (SD1) receptor kinase 8; Short=SD1-8; Flags: Precursor && PF01453:D-mannose binding lectin|PF00954:S-locus glycoprotein domain|PF08276:PAN-like domain	O81905	Receptor-like serine/threonine-protein kinase SD1-8 OS=Arabidopsis thaliana OX=3702 GN=SD18 PE=1 SV=1	C3H
evm.TU.CTG1459.9	-3.92658	0.00421109	-7.06691	7.14e-05	-4.08614	0.00773514	-5.21802	0.000549606	Chr3	8944908	8946445	- && Q94AP3.1 RecName: Full=Protein WALLS ARE THIN 1 && PF00892:EamA-like transporter family	Q94AP3	Protein WALLS ARE THIN 1 OS=Arabidopsis thaliana OX=3702 GN=WAT1 PE=1 SV=1	ERF
evm.TU.CTG965.61	-3.05131	0.0181102	-4.16915	0.00159669	-4.08533	0.00280707	-2.96401	0.0241004	Chr6	289307435	289311073	- && Q9LVY1.1 RecName: Full=Tyrosine aminotransferase; Short=TAT; AltName: Full=L-tyrosine:2-oxoglutarate aminotransferase && PF00155:Aminotransferase class I and II	A0A0P0VI36	Nicotianamine aminotransferase 1 OS=Oryza sativa subsp. japonica OX=39947 GN=NAAT1 PE=1 SV=1
novel.2376	-4.2957	0.00165594	-5.40231	0.000562589	-4.0303	0.00362724	-3.82345	0.00361873	Chr1	72769114	72772709	- && - && -	--	--
novel.2716	-5.17236	0.00134255	-5.31334	0.000906655	-4.00343	0.00642412	-4.18795	0.00516614	Chr1	318501693	318503939	- && - && -	--	--
evm.TU.CTG104.222	-3.60553	0.00123597	-4.13591	0.00193448	-3.9984	0.00046993	-4.1132	0.000465021	Chr6	126725841	126734541	- && - && -	--	--	MYB_related
evm.TU.CTG3869.8	-3.24567	0.000885025	-8.96938	4.71e-10	-3.99824	4.92e-05	-2.74994	0.00623035	Chr4	304689324	304692131	- && O65351.1 RecName: Full=Subtilisin-like protease SBT1.7; AltName: Full=Cucumisin-like serine protease; AltName: Full=Subtilase subfamily 1 member 7; Short=AtSBT1.7; AltName: Full=Subtilisin-like serine protease 1; Short=At-SLP1; Flags: Precursor && PF00082:Subtilase family|PF05922:Peptidase inhibitor I9|PF02225:PA domain	O64495	Subtilisin-like protease SBT1.2 OS=Arabidopsis thaliana OX=3702 GN=SBT1.2 PE=2 SV=1	FAR1
evm.TU.CTG986.21	-2.89135	0.0100725	-4.75	0.000116163	-3.986	0.000809811	-3.14966	0.0109986	Chr7	133785287	133787423	- && Q8LDD3.1 RecName: Full=Protein CURVATURE THYLAKOID 1D, chloroplastic; Flags: Precursor && PF14159:CAAD domains of cyanobacterial aminoacyl-tRNA synthetase	Q8LDD3	Protein CURVATURE THYLAKOID 1D, chloroplastic OS=Arabidopsis thaliana OX=3702 GN=CURT1D PE=1 SV=1
evm.TU.CTG117.59	-4.05819	0.0150922	-3.75496	0.0104641	-3.8962	0.0202126	-4.5199	0.00510676	Chr2	270235703	270236971	- && Q9FLE8.1 RecName: Full=Uncharacterized protein At5g39865 && PF00462:Glutaredoxin	Q9LH89	Uncharacterized protein At3g28850 OS=Arabidopsis thaliana OX=3702 GN=At3g28850 PE=4 SV=1	ARF
novel.298	-3.67763	0.046128	-3.55158	0.0355024	-3.88134	0.0249793	-4.54492	0.0120531	CTG4337	267	1209	- && - && -	--	--
evm.TU.CTG2133.13	-3.99146	0.0312438	-4.53534	0.0220329	-3.8455	0.0384762	-3.5798	0.0488514	Chr3	317507325	317508538	- && - && -	--	--
evm.TU.CTG2271.5	-3.56418	0.00356007	-3.84748	0.00623774	-3.76704	0.0085298	-3.46099	0.00315809	Chr6	282338252	282341367	- && P27968.1 RecName: Full=Nitrate reductase [NAD(P)H] && PF03404:Mo-co oxidoreductase dimerisation domain|PF00174:Oxidoreductase molybdopterin binding domain|PF00970:Oxidoreductase FAD-binding domain|PF00175:Oxidoreductase NAD-binding domain|PF00173:Cytochrome b5-like Heme/Steroid binding domain	P27968	Nitrate reductase [NAD(P)H] OS=Hordeum vulgare OX=4513 GN=NAR-7 PE=2 SV=1	C3H
novel.10337	-5.24608	0.0118776	-5.37052	0.0069168	-3.75235	0.0269659	-5.75823	0.00424775	Chr7	362401834	362409128	- && Q9MAX6.1 RecName: Full=Coatomer subunit epsilon-1; AltName: Full=Epsilon-coat protein 1; Short=Epsilon-COP 1; AltName: Full=Epsilon1-COP && -	Q9MAX6	Coatomer subunit epsilon-1 OS=Oryza sativa subsp. japonica OX=39947 GN=COPE1 PE=2 SV=1
evm.TU.CTG1485.11	-3.66953	0.0215581	-6.5266	0.000745708	-3.65725	0.0190523	-5.77491	0.00122688	Chr3	315967738	315968462	- && Q8S1X7.1 RecName: Full=Probable glucuronosyltransferase Os01g0926700 && PF03016:Exostosin family	Q8S1X7	Probable glucuronosyltransferase Os01g0926700 OS=Oryza sativa subsp. japonica OX=39947 GN=Os01g0926700 PE=3 SV=1
novel.2263	-4.4704	0.00616161	-2.68258	0.0485911	-3.59676	0.0192769	-3.02735	0.0311248	Chr1	27051281	27053812	- && - && -	--	--
evm.TU.CTG508.162	-4.88146	0.00405044	-4.21578	0.0150316	-3.53123	0.0427504	-4.55146	0.00755031	Chr6	320551997	320552206	- && - && -	--	--
evm.TU.CTG750.19	-3.54681	0.0311611	-4.03227	0.0153369	-3.5304	0.0328027	-3.56395	0.0288181	Chr7	29184360	29190391	- && C0LGP4.1 RecName: Full=Probable LRR receptor-like serine/threonine-protein kinase At3g47570; Flags: Precursor && PF08263:Leucine rich repeat N-terminal domain|PF07714:Protein tyrosine kinase	C0LGP4	Probable LRR receptor-like serine/threonine-protein kinase At3g47570 OS=Arabidopsis thaliana OX=3702 GN=At3g47570 PE=2 SV=1	WRKY
evm.TU.CTG41.14	-4.04042	0.00880252	-6.81458	9.38e-05	-3.4905	0.0374871	-4.93284	0.00167361	Chr3	55420347	55421033	- && Q42842.1 RecName: Full=Non-specific lipid-transfer protein 4.3; Short=LTP 4.3; Flags: Precursor && PF00234:Protease inhibitor/seed storage/LTP family	Q43767	Non-specific lipid-transfer protein 4.1 OS=Hordeum vulgare OX=4513 GN=LTP4.1 PE=1 SV=1	MYB_related
evm.TU.CTG48.64	-3.12111	0.0100034	-4.33549	0.000369453	-3.478	0.00285838	-4.32542	0.000488696	Chr6	147210852	147215412	- && - && -	--	--	MYB_related
evm.TU.CTG92.114	-3.89122	0.00519248	-3.52161	0.0107001	-3.38598	0.0109894	-3.92656	0.00431385	Chr5	324150455	324151597	- && Q9LPH0.2 RecName: Full=Putative F-box protein At1g53550 && PF00646:F-box domain	Q9SS35	Putative F-box protein At3g10240 OS=Arabidopsis thaliana OX=3702 GN=At3g10240 PE=4 SV=1	LFY
evm.TU.CTG3551.2	-3.44766	0.0164458	-3.72332	0.0051424	-3.37569	0.0269554	-3.38795	0.0249425	Chr1	220045147	220049526	- && Q5W794.2 RecName: Full=Protein DEHYDRATION-INDUCED 19 homolog 2; AltName: Full=OsDi19-2 && PF14571:Stress-induced protein Di19, C-terminal|PF05605:Drought induced 19 protein (Di19), zinc-binding	Q5W794	Protein DEHYDRATION-INDUCED 19 homolog 2 OS=Oryza sativa subsp. japonica OX=39947 GN=DI19-2 PE=2 SV=2
evm.TU.CTG3728.12	-3.76274	0.00100195	-3.89507	0.00410486	-3.37392	0.00273935	-2.62449	0.03346	Chr1	187670655	187672724	- && Q42602.2 RecName: Full=Cytochrome P450 89A2; AltName: Full=ATH 6-1; AltName: Full=CYPLXXXIX && PF00067:Cytochrome P450	Q42602	Cytochrome P450 89A2 OS=Arabidopsis thaliana OX=3702 GN=CYP89A2 PE=2 SV=2	MYB
evm.TU.CTG3548.13	-3.79879	0.00910707	-4.12734	0.00383123	-3.35458	0.0194518	-7.06585	4.61e-05	Chr1	269435846	269438478	- && - && -	--	--
evm.TU.CTG3.210	-2.90562	0.000415134	-6.90715	6.09e-13	-3.33155	0.000574644	-3.87175	2.17e-07	Chr7	296357128	296359609	- && Q40541.1 RecName: Full=Mitogen-activated protein kinase kinase kinase NPK1; AltName: Full=Nicotiana protein kinase 1 && PF00069:Protein kinase domain	O80888	Mitogen-activated protein kinase kinase kinase 17 OS=Arabidopsis thaliana OX=3702 GN=MAPKKK17 PE=1 SV=1	NF-YC
evm.TU.CTG301.56	-3.23781	0.00437475	-3.29446	0.00409116	-3.21814	0.00491524	-3.40033	0.00242751	Chr3	73661634	73665041	- && - && -	--	--
novel.2227	-3.08883	0.0186734	-3.27331	0.014097	-3.17855	0.0269258	-3.72142	0.00680857	Chr1	15848974	15852699	- && Q8VZG8.3 RecName: Full=MDIS1-interacting receptor like kinase 2; Short=AtMIK2; AltName: Full=Probable LRR receptor-like serine/threonine-protein kinase At4g08850; Flags: Precursor && PF13855:Leucine rich repeat|PF00069:Protein kinase domain	Q9LP24	Probable leucine-rich repeat receptor-like protein kinase At1g35710 OS=Arabidopsis thaliana OX=3702 GN=At1g35710 PE=1 SV=1	ERF
evm.TU.CTG2655.6	-3.53779	0.00940965	-3.19885	0.0152453	-3.09767	0.01972	-2.77925	0.0352362	Chr3	48238587	48244239	- && - && -	--	--
evm.TU.CTG25.104	-3.37917	0.000128931	-2.75066	0.000908518	-3.0775	0.000501143	-3.2617	0.000494041	Chr6	141193175	141197869	- && - && -	--	--
evm.TU.CTG25.189	-1.62204	0.0144592	-4.58721	4.8e-12	-3.05786	0.000358701	-3.3233	2.78e-07	Chr6	139644879	139646619	- && Q9FDW1.1 RecName: Full=Transcription factor MYB44; AltName: Full=Myb-related protein 44; Short=AtMYB44; AltName: Full=Myb-related protein R1; Short=AtMYBR1 && PF00249:Myb-like DNA-binding domain	Q9FDW1	Transcription factor MYB44 OS=Arabidopsis thaliana OX=3702 GN=MYB44 PE=1 SV=1	MYB
evm.TU.CTG1317.29	-2.16494	0.0169827	-3.18531	0.000329491	-3.01721	0.00650159	-2.38007	0.0307157	Chr2	353940176	353940970	- && P23251.2 RecName: Full=Cold-regulated protein 1 && -	--	--
novel.7547	-3.18782	0.0114713	-2.97379	0.00633127	-2.89641	0.0188247	-2.88948	0.0142603	Chr5	379572136	379578732	- && - && -	--	--
evm.TU.CTG5363.6	-4.03259	0.0154927	-3.00316	0.0345425	-2.87956	0.0451413	-2.82036	0.0428546	Chr1	324074765	324076063	- && - && -	--	--
evm.TU.CTG170.193	-3.89407	0.0151341	-3.45383	0.0265068	-2.87147	0.0380756	-4.22997	0.00520264	Chr7	341110514	341111128	- && - && -	--	--
evm.TU.CTG6665.8	-4.93152	9.86e-12	-5.59886	1.02e-13	-2.86525	7.29e-06	-5.00055	1.24e-11	CTG6665	22454	24615	- && Q7XEJ5.1 RecName: Full=1,2-dihydroxy-3-keto-5-methylthiopentene dioxygenase 4; AltName: Full=Acireductone dioxygenase (Fe(2+)-requiring) 4; Short=ARD 4; Short=Fe-ARD 4 && PF03079:ARD/ARD' family	Q7XEJ5	1,2-dihydroxy-3-keto-5-methylthiopentene dioxygenase 4 OS=Oryza sativa subsp. japonica OX=39947 GN=ARD4 PE=2 SV=1	HSF
evm.TU.CTG1885.22	-2.20439	0.0339587	-2.62147	0.0104589	-2.7705	0.010177	-2.91827	0.00420882	Chr5	307701147	307705172	- && Q0WVV6.1 RecName: Full=Calmodulin-binding protein 60 D && PF07887:Calmodulin binding protein-like	Q0WVV6	Calmodulin-binding protein 60 D OS=Arabidopsis thaliana OX=3702 GN=CBP60D PE=2 SV=1	GRAS
evm.TU.CTG3023.2	-2.43387	0.0138523	-10.6391	1.12e-09	-2.71113	0.0209337	-4.83172	0.00023315	Chr6	280265260	280266576	- && Q70II3.2 RecName: Full=Ethylene-responsive transcription factor ERF110 && PF00847:AP2 domain	P93007	Ethylene-responsive transcription factor ERF112 OS=Arabidopsis thaliana OX=3702 GN=ERF112 PE=1 SV=1	ERF
evm.TU.CTG1235.12	-2.37624	0.0135396	-2.6203	0.007909	-2.69626	0.00520621	-4.18643	2.54e-05	Chr1	244554481	244555834	- && Q9FMR3.1 RecName: Full=NAC domain-containing protein 90; Short=ANAC090 && PF02365:No apical meristem (NAM) protein	Q9FMR3	NAC domain-containing protein 90 OS=Arabidopsis thaliana OX=3702 GN=NAC090 PE=1 SV=1	NAC
evm.TU.CTG25.353	-2.45464	8.26e-05	-3.67509	5.58e-09	-2.67656	7.27e-05	-3.31306	1.88e-07	Chr6	135559312	135561762	- && O22808.1 RecName: Full=Protein LYK5; AltName: Full=LysM domain receptor-like kinase 5; AltName: Full=LysM-containing receptor-like kinase 5; Flags: Precursor && PF07714:Protein tyrosine kinase	O22808	Protein LYK5 OS=Arabidopsis thaliana OX=3702 GN=LYK5 PE=2 SV=1	GeBP
evm.TU.CTG145.94	-2.45235	0.00890777	-3.19443	0.00524331	-2.64758	0.00711331	-2.12116	0.0202114	Chr6	316587188	316588596	- && Q06398.2 RecName: Full=Probable glutathione S-transferase GSTU6; AltName: Full=28 kDa cold-induced protein && PF02798:Glutathione S-transferase, N-terminal domain|PF00043:Glutathione S-transferase, C-terminal domain	Q06398	Probable glutathione S-transferase GSTU6 OS=Oryza sativa subsp. japonica OX=39947 GN=GSTU6 PE=2 SV=2
evm.TU.CTG4723.5	-4.04828	0.000241461	-7.03059	2.37e-06	-2.61259	0.0289693	-5.41927	2.73e-05	CTG4723	92180	92799	- && - && -	--	--
evm.TU.CTG1825.16	-1.69823	0.00971172	-2.80733	3.09e-05	-2.59753	0.000796768	-1.52433	0.0135721	Chr3	301631076	301635160	- && Q94BN0.1 RecName: Full=BTB/POZ and TAZ domain-containing protein 2; AltName: Full=BTB and TAZ domain protein 2 && -	Q94BN0	BTB/POZ and TAZ domain-containing protein 2 OS=Arabidopsis thaliana OX=3702 GN=BT2 PE=1 SV=1	C2H2
evm.TU.CTG2869.14	-2.27737	0.0105416	-1.96487	0.0258956	-2.58441	0.00514834	-1.96828	0.0243428	Chr3	398043668	398047922	- && - && -	--	--
evm.TU.CTG508.78	-2.33609	0.0001673	-1.18957	0.0496684	-2.53315	0.000513239	-2.53547	9.24e-05	Chr6	319703128	319704877	- && Q9LP65.1 RecName: Full=Protein C2-DOMAIN ABA-RELATED 5 && PF00168:C2 domain	Q9LP65	Protein C2-DOMAIN ABA-RELATED 5 OS=Arabidopsis thaliana OX=3702 GN=CAR5 PE=2 SV=1	G2-like
evm.TU.CTG2194.1	-2.6193	0.0128977	-2.06905	0.0485584	-2.51828	0.0180959	-2.95374	0.00616377	Chr1	185016273	185030751	- && P93736.2 RecName: Full=Valine--tRNA ligase, mitochondrial 1; AltName: Full=AtSYV1; AltName: Full=Protein TWIN 2; AltName: Full=Valyl-tRNA synthetase; Short=ValRS; Flags: Precursor && PF00133:tRNA synthetases class I (I, L, M and V)|PF10458:Valyl tRNA synthetase tRNA binding arm|PF08264:Anticodon-binding domain of tRNA	P93736	Valine--tRNA ligase, mitochondrial 1 OS=Arabidopsis thaliana OX=3702 GN=TWN2 PE=1 SV=2
evm.TU.CTG3412.4	-2.32328	0.0311	-5.12831	3.83e-05	-2.42319	0.0324243	-3.04581	0.00503152	Chr4	296324601	296325730	- && - && PF13301:Protein of unknown function (DUF4079)	--	--
evm.TU.CTG230.16_evm.TU.CTG230.23	-2.22454	0.016607	-5.80446	1.56e-05	-2.3696	0.0277456	-3.73977	0.000158423	Chr2	227407641	227564839	- && - && PF14009:Domain of unknown function (DUF4228)	--	--
evm.TU.CTG3103.18	-3.10194	0.00731246	-3.05536	0.00557214	-2.292	0.0271523	-2.97291	0.00483973	Chr1	86804778	86814338	- && - && -	--	--
evm.TU.CTG4270.7	-2.26703	0.00516783	-4.43175	3.69e-07	-2.25634	0.0218857	-3.33936	2.88e-05	CTG4270	109243	112278	- && - && -	Q7M4S9	Uncharacterized protein YBL113C OS=Saccharomyces cerevisiae (strain ATCC 204508 / S288c) OX=559292 GN=YBL113C PE=4 SV=1
evm.TU.CTG219.8	-1.46299	0.0488508	-2.33976	0.0030752	-2.24447	0.00589074	-1.86715	0.00888172	Chr2	125748916	125749908	- && - && -	--	--
evm.TU.CTG152.208	-2.3021	0.0289226	-2.54425	0.0118215	-2.15423	0.0246507	-3.5217	0.00145464	Chr4	211786077	211787000	- && P50160.1 RecName: Full=Sex determination protein tasselseed-2 && PF00106:short chain dehydrogenase	P50160	Sex determination protein tasselseed-2 OS=Zea mays OX=4577 GN=TS2 PE=2 SV=1	NAC
evm.TU.CTG1127.14	-1.57027	0.00500293	-3.04178	6.39e-05	-2.11899	0.000115213	-1.51153	0.0473173	Chr3	54528465	54529208	- && Q43767.1 RecName: Full=Non-specific lipid-transfer protein 4.1; Short=LTP 4.1; AltName: Full=CW-21; Short=CW21; Flags: Precursor && PF00234:Protease inhibitor/seed storage/LTP family	Q43767	Non-specific lipid-transfer protein 4.1 OS=Hordeum vulgare OX=4513 GN=LTP4.1 PE=1 SV=1	ARF
evm.TU.CTG554.68	-1.51878	0.010322	-1.69041	0.0160866	-2.09173	0.00084562	-1.82361	0.00199205	Chr3	285773064	285773934	- && Q9FIC3.1 RecName: Full=Protein BOLA2 && -	Q9FIC3	Protein BOLA2 OS=Arabidopsis thaliana OX=3702 GN=BOLA2 PE=1 SV=1
evm.TU.CTG693.23	-1.48203	0.0378837	-1.87247	0.0129815	-2.02941	0.00856356	-1.54093	0.0359745	Chr1	257042227	257047836	- && - && -	--	--	FAR1
evm.TU.CTG939.30	-1.37788	0.0251129	-3.9618	2e-08	-1.99869	0.00154699	-2.63921	0.000108529	Chr6	285181343	285182194	- && P93751.1 RecName: Full=Zinc finger protein 8 && -	P93751	Zinc finger protein 8 OS=Arabidopsis thaliana OX=3702 GN=ZFP8 PE=1 SV=1	C2H2
evm.TU.CTG556.17	-2.1101	0.0127104	-5.45714	1.18e-08	-1.99577	0.0335678	-3.72343	1.6e-05	Chr3	268865255	268866606	- && Q9SJA8.2 RecName: Full=Probable WRKY transcription factor 17; AltName: Full=WRKY DNA-binding protein 17 && PF03106:WRKY DNA -binding domain	Q9FL62	Probable WRKY transcription factor 30 OS=Arabidopsis thaliana OX=3702 GN=WRKY30 PE=1 SV=1	WRKY
evm.TU.CTG25.381	-2.71076	0.00121412	-4.48936	1.25e-06	-1.89491	0.0198228	-3.19748	0.000263454	Chr6	135158179	135159653	- && - && PF14009:Domain of unknown function (DUF4228)	--	--
evm.TU.CTG1628.18	-2.1459	0.00818656	-6.23728	1.49e-11	-1.88682	0.0315628	-3.95697	4.62e-05	Chr3	354922583	354923311	- && - && PF14009:Domain of unknown function (DUF4228)	--	--	SRS
evm.TU.CTG2306.15	-1.78411	0.0392691	-3.30963	0.000161427	-1.77856	0.0337193	-2.02346	0.0164257	Chr2	73759983	73761871	- && Q700D5.1 RecName: Full=Probable lysophospholipase BODYGUARD 4; Short=AtBDG4; Flags: Precursor && PF00561:alpha/beta hydrolase fold	Q700D5	Probable lysophospholipase BODYGUARD 4 OS=Arabidopsis thaliana OX=3702 GN=BDG4 PE=2 SV=1
novel.9359	-2.28972	0.0105011	-1.83402	0.0344535	-1.73634	0.0433056	-1.80239	0.0322829	Chr6	132508993	132513016	- && - && -	--	--
evm.TU.CTG6732.2	-2.36223	0.000446991	-3.96411	1.22e-07	-1.72991	0.0114945	-1.80631	0.0121039	CTG6732	27780	29536	- && - && -	F4JIJ7	Transcription factor bHLH162 OS=Arabidopsis thaliana OX=3702 GN=BHLH162 PE=1 SV=1	bHLH
evm.TU.CTG170.172	-1.78477	0.00972038	-4.27611	8.82e-07	-1.69016	0.0411003	-2.84463	9.41e-05	Chr7	341351779	341352836	- && - && -	--	--
evm.TU.CTG1397.39	-1.39745	0.0192202	-2.99522	0.00169734	-1.67981	0.00773034	-1.62124	0.0307988	Chr4	5511383	5513283	- && P37123.1 RecName: Full=Cytochrome P450 77A1; AltName: Full=CYPLXXVIIA1; AltName: Full=Cytochrome P-450EG6, partial [Solanum melongena] && PF00067:Cytochrome P450	Q9SRQ1	Cytochrome P450 89A9 OS=Arabidopsis thaliana OX=3702 GN=CYP89A9 PE=2 SV=1	HSF
evm.TU.CTG13.31	-1.85999	0.0012242	-5.01729	2.28e-12	-1.65444	0.0223026	-3.43678	2.49e-08	Chr1	192508745	192510548	- && Q0WQX7.1 RecName: Full=RHOMBOID-like protein 1; Short=AtRBL1 && PF01694:Rhomboid family	Q9CAN1	RHOMBOID-like protein 2 OS=Arabidopsis thaliana OX=3702 GN=RBL2 PE=1 SV=1
evm.TU.CTG1598.33	-1.75731	0.0254037	-2.37723	0.00399811	-1.62085	0.03635	-2.0103	0.00866515	Chr2	446682763	446683170	- && Q9FL59.1 RecName: Full=FT-interacting protein 1 && PF08372:Plant phosphoribosyltransferase C-terminal	Q9C8H3	FT-interacting protein 4 OS=Arabidopsis thaliana OX=3702 GN=FTIP4 PE=1 SV=1	bZIP
evm.TU.CTG7249.4	-1.88898	0.00408794	-3.10327	1.44e-05	-1.56034	0.0175949	-1.94498	0.0123586	CTG7249	20214	21875	- && Q6K9A2.1 RecName: Full=Cinnamoyl-CoA reductase 1; Short=OsCCR1 && PF01370:NAD dependent epimerase/dehydratase family	Q6K9A2	Cinnamoyl-CoA reductase 1 OS=Oryza sativa subsp. japonica OX=39947 GN=CCR1 PE=1 SV=1	ERF
evm.TU.CTG3.452	-1.49338	0.0178531	-2.977	1.44e-05	-1.52154	0.0274685	-1.73546	0.00626082	Chr2	110175460	110175756	- && - && -	--	--
evm.TU.CTG1233.15	-1.35741	0.0215249	-1.83717	0.000971348	-1.50578	0.0118775	-1.1823	0.0390894	Chr4	299890156	299891605	- && - && -	--	--
evm.TU.CTG693.111	-1.86194	0.00493332	-2.63847	0.000122697	-1.47962	0.0224937	-2.61718	8.2e-05	Chr1	255820951	255823330	- && Q9LZW3.1 RecName: Full=U-box domain-containing protein 16; AltName: Full=Plant U-box protein 16 && PF00514:Armadillo/beta-catenin-like repeat|PF04564:U-box domain	Q9LZW3	U-box domain-containing protein 16 OS=Arabidopsis thaliana OX=3702 GN=PUB16 PE=2 SV=1	bHLH
evm.TU.CTG1069.9	-1.26547	0.0312523	-3.46512	8.95e-09	-1.45695	0.0200987	-1.71181	0.00211737	Chr7	126480705	126483281	- && Q8GXZ3.1 RecName: Full=Serine/threonine-protein kinase At5g01020 && PF07714:Protein tyrosine kinase	Q9ZUF4	Serine/threonine-protein kinase RIPK OS=Arabidopsis thaliana OX=3702 GN=RIPK PE=1 SV=1	WRKY
evm.TU.CTG669.20	-1.34728	0.0479717	-1.54382	0.01789	-1.41332	0.0409832	-1.33552	0.0387733	Chr5	275903915	275907210	- && O23614.1 RecName: Full=Carboxyl-terminal-processing peptidase 2, chloroplastic; AltName: Full=D1 C-terminal processing protease 2; AltName: Full=Photosystem II D1 protein processing peptidase 2; Flags: Precursor && PF13180:PDZ domain|PF03572:Peptidase family S41	O23614	Carboxyl-terminal-processing peptidase 2, chloroplastic OS=Arabidopsis thaliana OX=3702 GN=CTPA2 PE=1 SV=1	HSF
evm.TU.CTG428.7	-1.51865	0.0045335	-2.61701	9.52e-06	-1.39112	0.0258174	-1.91805	0.00246667	Chr5	50472796	50473184	- && - && -	--	--
evm.TU.CTG143.79	-1.31185	0.0211965	-1.50728	0.00694951	-1.3421	0.0277018	-1.53972	0.00640018	Chr3	272044065	272050949	- && Q9LY46.1 RecName: Full=Protein ESKIMO 1; AltName: Full=Protein trichome birefringence-like 29 && PF14416:PMR5 N terminal Domain|PF13839:GDSL/SGNH-like Acyl-Esterase family found in Pmr5 and Cas1p	Q9LY46	Protein ESKIMO 1 OS=Arabidopsis thaliana OX=3702 GN=ESK1 PE=1 SV=1	BES1
evm.TU.CTG1810.9	-1.361	0.0109108	-1.98355	8.69e-05	-1.2941	0.034058	-1.12552	0.0426445	Chr1	338826462	338830819	- && - && PF06203:CCT motif	E5RQA1	Transcription factor GHD7 OS=Oryza sativa subsp. japonica OX=39947 GN=GHD7 PE=1 SV=1	NF-YB
evm.TU.CTG524.67	-1.30689	0.0466898	-4.85454	3.05e-09	-1.28395	0.0410922	-3.24295	1.54e-07	Chr7	351517701	351518988	- && Q9ZPX9.2 RecName: Full=Calcium-binding protein KIC; AltName: Full=KCBP-interacting calcium-binding protein && PF13833:EF-hand domain pair	Q9ZPX9	Calcium-binding protein KIC OS=Arabidopsis thaliana OX=3702 GN=KIC PE=1 SV=2	MYB_related
evm.TU.CTG1021.33	-1.28715	0.0194897	-2.20641	6.15e-05	-1.27272	0.0301309	-1.579	0.00419967	Chr1	60068809	60071573	- && - && -	--	--
evm.TU.CTG4579.4	-1.53975	0.00279314	-2.21123	5.25e-05	-1.26626	0.0323563	-2.15828	5.22e-05	CTG4579	57944	60593	- && - && PF00564:PB1 domain	--	--	MYB
evm.TU.CTG1991.12	-1.39832	0.0129646	-3.39141	1.42e-07	-1.20039	0.024888	-2.23401	0.000332894	Chr3	405291635	405291847	- && Q688R3.1 RecName: Full=Zinc finger CCCH domain-containing protein 33; Short=OsC3H33 && -	Q688R3	Zinc finger CCCH domain-containing protein 33 OS=Oryza sativa subsp. japonica OX=39947 GN=Os05g0128200 PE=2 SV=1	C3H
evm.TU.CTG811.35	-1.06145	0.0402846	-1.91454	0.000230718	-1.13553	0.0390925	-1.4263	0.00493084	Chr7	121171387	121176462	- && - && -	--	--
evm.TU.CTG2367.3	1.61701	0.022431	1.99608	0.000298236	1.58517	0.0108589	1.2378	0.0292691	Chr3	302804727	302805749	- && - && -	--	--
evm.TU.CTG973.13	-2.3895	0.000993452	-2.19491	0.0174004	1.63527	0.0121859	-1.49514	0.0196489	Chr3	273246692	273248022	- && - && -	--	--
evm.TU.CTG3201.3	2.08246	0.00030463	1.72183	0.00713488	1.66009	0.00546861	2.25604	8.58e-05	Chr3	341477216	341478188	- && - && -	--	--
evm.TU.CTG794.7	1.45332	0.0153337	2.18534	0.000235211	1.75859	0.00394465	1.56834	0.00755345	Chr2	338346783	338350788	- && - && -	F4JZY1	COP1-interactive protein 1 OS=Arabidopsis thaliana OX=3702 GN=CIP1 PE=1 SV=1	MYB
evm.TU.CTG2557.29	2.00256	0.017013	2.03483	0.0136533	1.85388	0.0190703	2.03993	0.0136659	Chr4	326734286	326739012	- && P36428.3 RecName: Full=Alanine--tRNA ligase; AltName: Full=Alanyl-tRNA synthetase; Short=AlaRS; Flags: Precursor && PF01411:tRNA synthetases class II (A)	P36428	Alanine--tRNA ligase OS=Arabidopsis thaliana OX=3702 GN=ALATS PE=1 SV=3
novel.9721	1.16562	0.046782	1.85819	0.0019369	2.03951	0.00047802	1.86681	0.000676251	Chr7	7353381	7353777	- && - && -	--	--
evm.TU.CTG1456.34	1.71724	0.0367986	-2.03616	0.0167127	2.17942	0.00605075	1.80436	0.00536656	Chr6	105856405	105865169	- && Q7G794.1 RecName: Full=Putative linoleate 9S-lipoxygenase 3; AltName: Full=Lipoxygenase 3 && PF00305:Lipoxygenase|PF01477:PLAT/LH2 domain	Q7G794	Putative linoleate 9S-lipoxygenase 3 OS=Oryza sativa subsp. japonica OX=39947 GN=Os03g0700400 PE=3 SV=1	NF-YA
evm.TU.CTG2803.3	2.67053	2.45e-06	2.51739	9.78e-06	2.22303	0.000196231	2.29327	4.22e-05	Chr6	320923780	320928398	- && - && PF02338:OTU-like cysteine protease	Q8LBW2	OVARIAN TUMOR DOMAIN-containing deubiquitinating enzyme 9 OS=Arabidopsis thaliana OX=3702 GN=OTU9 PE=1 SV=1
novel.2379	2.36827	0.015091	2.68224	0.00469913	2.25757	0.0233317	2.15238	0.0282913	Chr1	78039201	78043188	- && - && -	--	--
evm.TU.CTG6063.3	2.19218	0.0331108	3.56915	5.52e-05	2.33034	0.0173543	2.19072	0.0257364	CTG6063	13217	14126	- && - && -	--	--
evm.TU.CTG1104.9	2.32273	0.0193915	2.5538	0.00959371	2.34729	0.0219136	2.38896	0.0143359	Chr5	390140935	390142962	- && Q6NPT8.1 RecName: Full=F-box protein PP2-B1; AltName: Full=Protein PHLOEM PROTEIN 2-LIKE B1; Short=AtPP2-B1; AltName: Full=SKP1-interacting partner 21 && -	Q6NPT8	F-box protein PP2-B1 OS=Arabidopsis thaliana OX=3702 GN=PP2B1 PE=1 SV=1
evm.TU.CTG1068.26	2.72	0.0167312	2.5769	0.0261375	2.45256	0.0394681	2.56137	0.019531	Chr1	56140579	56144078	- && - && -	--	--
evm.TU.CTG1558.23	2.57057	0.0274073	2.74776	0.0162321	2.57019	0.0358221	2.68929	0.0201393	Chr6	94772381	94778270	- && - && -	--	--
novel.6202	2.58138	0.00303338	1.99554	0.0234547	2.63799	0.0028157	2.59154	0.0034729	Chr4	220654052	220667160	- && Q7LHG5.2 RecName: Full=Transposon Ty3-I Gag-Pol polyprotein; AltName: Full=Gag3-Pol3; AltName: Full=Transposon Ty3-2 TYA-TYB polyprotein; Contains: RecName: Full=Capsid protein; Short=CA; AltName: Full=p24; Contains: RecName: Full=Spacer peptide p3; Contains: RecName: Full=Nucleocapsid protein p11; Short=NC; Contains: RecName: Full=Ty3 protease; Short=PR; AltName: Full=p16; Contains: RecName…	P0CT39	Transposon Tf2-6 polyprotein OS=Schizosaccharomyces pombe (strain 972 / ATCC 24843) OX=284812 GN=Tf2-6 PE=3 SV=1	TCP
evm.TU.CTG2852.7	3.63335	0.00454198	3.51807	0.000394671	2.65484	0.0100125	2.91641	0.00245096	Chr7	385394902	385397967	- && Q9AR73.1 RecName: Full=Hydroquinone glucosyltransferase; AltName: Full=Arbutin synthase && PF00201:UDP-glucoronosyl and UDP-glucosyl transferase	Q9AR73	Hydroquinone glucosyltransferase OS=Rauvolfia serpentina OX=4060 GN=AS PE=1 SV=1	bHLH
evm.TU.CTG150.4	2.4373	0.0290442	2.92679	0.00577546	2.68213	0.0281995	2.33393	0.0372646	Chr2	245667296	245674513	- && Q7XKR9.2 RecName: Full=Kinesin-like protein KIN-12A; Short=OsKinesin-12A; AltName: Full=Phragmoplast-associated kinesin-related protein 1; Short=OsPAKRP1 && PF00225:Kinesin motor domain|PF06548:Kinesin-related	Q7XKR9	Kinesin-like protein KIN-12A OS=Oryza sativa subsp. japonica OX=39947 GN=KIN12A PE=2 SV=2	B3
evm.TU.CTG1440.6	2.93692	4.1e-05	2.71065	0.00105227	2.73502	0.0116549	2.59157	0.00405422	Chr2	461775395	461778567	- && Q0J360.1 RecName: Full=Beta-fructofuranosidase, insoluble isoenzyme 7; AltName: Full=Cell wall beta-fructosidase 7; AltName: Full=Invertase 7; AltName: Full=OsCIN7; AltName: Full=Sucrose hydrolase 7; Flags: Precursor && PF00251:Glycosyl hydrolases family 32 N-terminal domain	Q0J360	Beta-fructofuranosidase, insoluble isoenzyme 7 OS=Oryza sativa subsp. japonica OX=39947 GN=CIN7 PE=2 SV=1
novel.615	2.40786	0.0199972	3.06006	0.00165155	2.73715	0.0108082	2.13784	0.0487443	CTG5122	61363	64942	- && - && PF05699:hAT family C-terminal dimerisation region	Q5SVZ6	Zinc finger MYM-type protein 1 OS=Homo sapiens OX=9606 GN=ZMYM1 PE=1 SV=1	MYB
evm.TU.CTG336.21	1.55911	0.0143255	-2.56494	0.000105152	2.74203	0.000684937	1.30174	0.0225279	Chr1	169223397	169225002	- && - && PF00445:Ribonuclease T2 family	P42813	Ribonuclease 1 OS=Arabidopsis thaliana OX=3702 GN=RNS1 PE=1 SV=1
evm.TU.CTG2353.2	2.98701	0.00741648	2.76565	0.015672	2.86382	0.012731	3.43	0.0019341	Chr1	187820640	187822364	- && Q9SRQ1.1 RecName: Full=Cytochrome P450 89A9 && PF00067:Cytochrome P450	Q42602	Cytochrome P450 89A2 OS=Arabidopsis thaliana OX=3702 GN=CYP89A2 PE=2 SV=2	MYB
evm.TU.CTG897.51	3.2861	0.00559429	3.16923	0.0052525	2.92776	0.0134593	3.32233	0.00285938	Chr7	443675528	443676412	- && Q38834.2 RecName: Full=Disease resistance RPP13-like protein 4; AltName: Full=Disease resistance protein ZAR1; AltName: Full=Protein HOPZ-ACTIVATED RESISTANCE 1 && PF00931:NB-ARC domain	Q38834	Disease resistance RPP13-like protein 4 OS=Arabidopsis thaliana OX=3702 GN=RPP13L4 PE=1 SV=2	C3H
novel.8065	2.82335	0.0219706	2.57252	0.0388854	2.94796	0.0127123	2.73448	0.0249752	Chr5	281404941	281408635	- && - && -	--	--
evm.TU.CTG5692.3	4.36956	0.000258405	4.95091	9.67e-06	2.95627	0.00637937	2.96629	0.0174985	CTG5692	25722	26698	- && - && -	--	--
evm.TU.CTG897.49	3.3525	0.000250051	3.00409	0.000662028	3.05134	0.0015714	3.0672	0.000351097	Chr7	443678496	443680326	- && - && PF13359:DDE superfamily endonuclease	Q9M2U3	Protein ALP1-like OS=Arabidopsis thaliana OX=3702 GN=At3g55350 PE=2 SV=1	SBP
evm.TU.CTG738.18	3.23101	0.0260632	3.15062	0.030973	3.05183	0.0403698	3.05014	0.0318028	Chr6	328743614	328744429	- && - && -	--	--
evm.TU.CTG1106.13	4.17916	0.000320013	2.49506	0.0234308	3.12454	0.00268257	2.62929	0.00738186	Chr6	327556766	327560207	- && Q2UXF7.1 RecName: Full=Fructan 6-exohydrolase; Flags: Precursor && PF08244:Glycosyl hydrolases family 32 C terminal|PF00251:Glycosyl hydrolases family 32 N-terminal domain	Q2UXF7	Fructan 6-exohydrolase OS=Triticum aestivum OX=4565 GN=6-FEH PE=1 SV=1
evm.TU.CTG897.50	3.49	0.000329458	3.34647	0.000447878	3.13012	0.00246441	3.30445	0.000431267	Chr7	443676732	443678483	- && Q9SX38.2 RecName: Full=Putative disease resistance protein At1g50180 && PF00931:NB-ARC domain	Q9LRR4	Putative disease resistance RPP13-like protein 1 OS=Arabidopsis thaliana OX=3702 GN=RPPL1 PE=3 SV=1	B3
evm.TU.CTG374.7	3.14216	0.00550306	2.85864	0.0122286	3.21048	0.00449124	2.92367	0.0178693	Chr3	77333178	77336993	- && Q1WM15.2 RecName: Full=Hexokinase-8; AltName: Full=Hexokinase-4 && PF03727:Hexokinase|PF00349:Hexokinase	Q1WM15	Hexokinase-8 OS=Oryza sativa subsp. japonica OX=39947 GN=HXK8 PE=2 SV=2	G2-like
novel.4258	3.65397	0.00070222	3.07395	0.00591727	3.21887	0.00376195	3.55728	0.00118676	Chr2	396214571	396216294	- && - && -	--	--
evm.TU.CTG3541.24	3.06234	0.0402533	3.89788	0.00484898	3.36137	0.0239292	3.8037	0.00757087	Chr1	296801687	296802870	- && - && -	--	--
evm.TU.CTG1440.7	3.53087	0.00313188	3.65104	0.00514478	3.3825	0.0211579	2.84814	0.0379898	Chr2	461778946	461779815	- && Q2UXF7.1 RecName: Full=Fructan 6-exohydrolase; Flags: Precursor && PF08244:Glycosyl hydrolases family 32 C terminal	Q2UXF7	Fructan 6-exohydrolase OS=Triticum aestivum OX=4565 GN=6-FEH PE=1 SV=1
evm.TU.CTG1956.10	3.55458	0.00328079	3.44836	0.00753125	3.43595	0.00853715	3.2926	0.00807613	Chr2	351594841	351596305	- && - && -	--	--
novel.5270	3.14408	0.0156555	3.73552	0.00214086	3.45756	0.00501323	4.00813	0.000616164	Chr3	30561177	30565953	- && Q84MS3.1 RecName: Full=Probable potassium transporter 16; AltName: Full=OsHAK16 && PF02705:K+ potassium transporter	Q84MS3	Probable potassium transporter 16 OS=Oryza sativa subsp. japonica OX=39947 GN=HAK16 PE=2 SV=1	C3H
evm.TU.CTG3225.16	3.47269	0.00148857	3.70129	0.000791264	3.48958	0.00248376	3.48227	0.00171499	Chr2	331447659	331450404	- && Q9SLY8.2 RecName: Full=Calreticulin; Flags: Precursor && -	Q9SLY8	Calreticulin OS=Oryza sativa subsp. japonica OX=39947 GN=CRO1 PE=1 SV=2
evm.TU.CTG1520.3	2.80777	1.89e-06	1.5877	0.013915	3.51647	0.000203659	2.83029	0.000254754	Chr2	385806182	385807448	- && Q2UXF7.1 RecName: Full=Fructan 6-exohydrolase; Flags: Precursor && PF08244:Glycosyl hydrolases family 32 C terminal|PF00251:Glycosyl hydrolases family 32 N-terminal domain	Q2UXF7	Fructan 6-exohydrolase OS=Triticum aestivum OX=4565 GN=6-FEH PE=1 SV=1
evm.TU.CTG1147.11	4.40995	7.81e-06	4.70329	1.79e-05	3.55106	0.00126429	4.57301	1.1e-05	Chr3	105312485	105312911	- && Q9FPF0.1 RecName: Full=Protein DJ-1 homolog A; Short=AtDJ1A && PF01965:DJ-1/PfpI family	Q9FPF0	Protein DJ-1 homolog A OS=Arabidopsis thaliana OX=3702 GN=DJ1A PE=1 SV=1	bHLH
evm.TU.CTG2728.2	3.74634	0.0190869	3.8252	0.0162701	3.57061	0.0303421	3.61634	0.0215423	Chr2	12965545	12966843	- && - && -	--	--
evm.TU.CTG3687.5	3.19835	0.0044576	3.10345	0.0112901	3.60188	0.00261157	3.26471	0.00194319	CTG3687	46462	49066	- && P92942.1 RecName: Full=Chloride channel protein CLC-b; Short=AtCLC-b; AltName: Full=CBS domain-containing protein CBSCLC7 && PF00654:Voltage gated chloride channel	P92942	Chloride channel protein CLC-b OS=Arabidopsis thaliana OX=3702 GN=CLC-B PE=1 SV=1
evm.TU.CTG6080.2	4.1323	0.0170992	4.24048	0.0113756	3.6442	0.0405692	3.62352	0.0410888	CTG6080	38081	43120	- && - && -	--	--
evm.TU.CTG1944.25	2.67932	0.0197703	4.61545	8.87e-06	3.72752	0.000407252	3.94223	0.000147968	Chr7	115686617	115688458	- && Q39224.1 RecName: Full=Protein SRG1; Short=AtSRG1; AltName: Full=Protein SENESCENCE-RELATED GENE 1 && PF14226:non-haem dioxygenase in morphine synthesis N-terminal|PF03171:2OG-Fe(II) oxygenase superfamily	Q39224	Protein SRG1 OS=Arabidopsis thaliana OX=3702 GN=SRG1 PE=2 SV=1	STAT
evm.TU.CTG413.93	3.99563	0.0112309	4.05838	0.010313	3.74674	0.0224878	3.71773	0.0234104	Chr7	149291661	149293617	- && - && PF13359:DDE superfamily endonuclease	Q17QR8	Putative nuclease HARBI1 OS=Bos taurus OX=9913 GN=HARBI1 PE=2 SV=1	WRKY
evm.TU.CTG817.53	4.30803	0.000539619	4.42609	0.000630715	3.80343	0.00312159	4.30277	0.00056421	Chr2	393883398	393884444	- && - && -	--	--
novel.10400	3.27235	0.0276213	3.62674	0.0143138	3.83185	0.0151429	3.45003	0.0243949	Chr7	382390258	382392748	- && - && -	--	--
novel.2482	4.02719	0.000180295	3.3564	0.00269686	3.83452	0.000593092	3.85595	0.000515436	Chr1	187382410	187388650	- && - && PF13976:GAG-pre-integrase domain|PF00665:Integrase core domain|PF07727:Reverse transcriptase (RNA-dependent DNA polymerase)	P10978	Retrovirus-related Pol polyprotein from transposon TNT 1-94 OS=Nicotiana tabacum OX=4097 PE=2 SV=1	M-type_MADS
evm.TU.CTG1106.24	3.70046	0.0446533	4.16893	0.0139645	3.85633	0.0488693	3.58508	0.0466527	Chr6	327387682	327388976	- && - && -	--	--	MYB_related
evm.TU.CTG4635.5	4.39594	0.0231433	4.37281	0.016082	3.93919	0.0368257	4.49896	0.010627	CTG4635	55876	57026	- && - && -	--	--
evm.TU.CTG1372.11	3.534	0.0389708	4.45189	0.00174184	3.94029	0.0138583	4.41205	0.00349335	Chr5	307263694	307264258	- && - && -	--	--
evm.TU.CTG145.139	4.08057	0.0188958	3.96683	0.0259287	3.95148	0.024621	4.02452	0.0165586	Chr6	317088476	317091566	- && - && -	--	--
evm.TU.CTG4656.6	3.93443	0.0170801	4.15499	0.0129967	3.95595	0.0159818	4.32273	0.006488	CTG4656	80485	84539	- && - && -	--	--
novel.4740	3.52944	0.0139809	4.17687	0.00138589	3.99313	0.00833779	3.62628	0.0144174	Chr3	107589296	107592566	- && - && -	--	--
evm.TU.CTG3139.35	4.65806	0.00489173	4.33294	0.0102618	3.99615	0.0217208	4.9787	0.00239711	Chr7	104777498	104779054	- && - && -	--	--
novel.5125	3.69415	0.0157511	3.86156	0.00858824	4.04063	0.00820863	3.89045	0.014005	Chr3	381972786	381974726	- && - && -	--	--
evm.TU.CTG7190.2	4.55962	0.0139476	3.66582	0.048072	4.0425	0.0341081	3.85371	0.035871	CTG7190	19331	27090	- && Q6ATG6.2 RecName: Full=Ribonuclease 3-like protein 2; AltName: Full=Ribonuclease III-like protein 2; Short=RNase III-like protein 2 && PF14709:double strand RNA binding domain from DEAD END PROTEIN 1|PF00636:Ribonuclease III domain	Q6ATG6	Ribonuclease 3-like protein 2 OS=Oryza sativa subsp. japonica OX=39947 GN=Os05g0271300 PE=2 SV=2	MIKC_MADS
novel.2583	4.27296	0.0161231	3.58361	0.0452049	4.04343	0.0150829	4.30419	0.0111552	Chr1	258414445	258425652	- && Q9SZL8.1 RecName: Full=Protein FAR1-RELATED SEQUENCE 5 && -	Q9SZL8	Protein FAR1-RELATED SEQUENCE 5 OS=Arabidopsis thaliana OX=3702 GN=FRS5 PE=1 SV=1	FAR1
evm.TU.CTG738.19	4.02454	0.00572546	3.89326	0.00623034	4.05676	0.00512491	3.89989	0.00682391	Chr6	328745483	328748235	- && Q13435.2 RecName: Full=Splicing factor 3B subunit 2; AltName: Full=Pre-mRNA-splicing factor SF3b 145 kDa subunit; Short=SF3b145; AltName: Full=SF3b150; AltName: Full=Spliceosome-associated protein 145; Short=SAP 145 && PF04037:Domain of unknown function (DUF382)|PF04046:PSP	Q13435	Splicing factor 3B subunit 2 OS=Homo sapiens OX=9606 GN=SF3B2 PE=1 SV=2
evm.TU.CTG1520.4	3.2779	5.1e-07	1.9675	0.00615582	4.07057	3.83e-05	3.40793	4.56e-05	Chr2	385807477	385807971	- && Q2UXF7.1 RecName: Full=Fructan 6-exohydrolase; Flags: Precursor && PF00251:Glycosyl hydrolases family 32 N-terminal domain	Q56UD0	Beta-fructofuranosidase, insoluble isoenzyme 6 OS=Oryza sativa subsp. japonica OX=39947 GN=CIN6 PE=2 SV=1
evm.TU.CTG2445.10	3.811	0.012347	5.56768	0.00013265	4.25116	0.00329439	4.98321	0.00102072	Chr3	41956298	41969759	- && P34422.2 RecName: Full=Dipeptidyl peptidase family member 6 && PF00326:Prolyl oligopeptidase family	V5YMB3	Dipeptidyl aminopeptidase BIII OS=Pseudoxanthomonas mexicana OX=128785 GN=dapb3 PE=1 SV=1
evm.TU.CTG1865.7	4.90117	0.0037954	4.29821	0.0155086	4.25653	0.022649	4.39084	0.0175357	Chr7	388396088	388396506	- && - && -	--	--
novel.2378	4.72196	8.61e-05	4.10537	0.000656338	4.28711	0.000315041	4.79223	6.24e-05	Chr1	74104110	74115205	- && - && PF13855:Leucine rich repeat	F4JGB6	Receptor-like protein 46 OS=Arabidopsis thaliana OX=3702 GN=RLP46 PE=3 SV=1	ARR-B
evm.TU.CTG1217.36	3.29716	0.0212477	4.61919	0.000586917	4.29646	0.00210982	2.81012	0.0316155	Chr2	76243030	76251316	- && Q93WU8.2 RecName: Full=Probable WRKY transcription factor 54; AltName: Full=WRKY DNA-binding protein 54 && PF03106:WRKY DNA -binding domain	K4BIZ9	WRKY DNA-binding transcription factor 70 OS=Solanum lycopersicum OX=4081 GN=WRKY70 PE=2 SV=1	WRKY
evm.TU.CTG802.51	4.34042	0.000892161	4.40036	0.00166606	4.31426	0.00351084	4.60527	0.00221692	Chr7	370979747	370980503	- && - && -	--	--
evm.TU.CTG805.4	4.5456	0.000290562	3.03696	0.0254486	4.42668	0.00252477	4.57469	0.000619845	Chr2	356183829	356185243	- && U3U992.1 RecName: Full=7-deoxyloganetic acid glucosyltransferase; AltName: Full=UDP-glucose glucosyltransferase 8; Short=CrUGT8; AltName: Full=UDP-glycosyltransferase 709C2 && PF00201:UDP-glucoronosyl and UDP-glucosyl transferase	A0A2Z5CV93	Myricetin 3-O-rhamnoside 1,2-glucosyltransferase UGT709G2 OS=Crocosmia x crocosmiiflora OX=1053288 GN=UGT709G2 PE=1 SV=1	GRAS
novel.2324	4.57491	0.018337	4.79973	0.0154327	4.43235	0.0352835	5.04952	0.0117746	Chr1	48184829	48186330	- && - && -	--	--
evm.TU.CTG2803.5	4.63742	0.000220425	4.39364	0.000734303	4.43895	0.000258364	4.42475	0.000221093	Chr6	320936908	320940435	- && Q9LTC0.1 RecName: Full=Probable receptor-like protein kinase At5g47070 && PF07714:Protein tyrosine kinase	Q9SF86	Serine/threonine-protein kinase PCRK1 OS=Arabidopsis thaliana OX=3702 GN=PCRK1 PE=1 SV=1	HD-ZIP
evm.TU.CTG5052.9	4.43711	0.00491757	4.02795	0.0115636	4.48813	0.00256887	4.25595	0.00710463	Chr1	61256261	61258237	- && Q5JJV0.1 RecName: Full=Beta-fructofuranosidase, insoluble isoenzyme 4; AltName: Full=Cell wall beta-fructosidase 4; AltName: Full=Invertase 4; AltName: Full=OsCIN4; AltName: Full=Sucrose hydrolase 4; Flags: Precursor && PF00251:Glycosyl hydrolases family 32 N-terminal domain	Q5JJV0	Beta-fructofuranosidase, insoluble isoenzyme 4 OS=Oryza sativa subsp. japonica OX=39947 GN=CIN4 PE=2 SV=1
evm.TU.CTG639.51	1.99459	0.00194119	2.65717	6.64e-05	4.49962	4.29e-06	1.75004	0.00743377	Chr4	88251656	88255045	- && Q42450.1 RecName: Full=Ribulose bisphosphate carboxylase/oxygenase activase B, chloroplastic; Short=RA B; Short=RuBisCO activase B; Flags: Precursor && PF00004:ATPase family associated with various cellular activities (AAA)	Q42450	Ribulose bisphosphate carboxylase/oxygenase activase B, chloroplastic OS=Hordeum vulgare OX=4513 GN=RCAB PE=2 SV=1	ARF
evm.TU.CTG1171.10	3.86915	0.0242232	3.99286	0.0408237	4.51595	0.00730777	3.96986	0.0299791	Chr7	385011691	385014132	- && - && -	--	--
evm.TU.CTG1115.31	4.34968	0.00624143	3.80929	0.022032	4.51714	0.00432541	4.25615	0.00773516	Chr6	350653541	350658474	- && - && -	Q9UT00	Uncharacterized protein PYUK71.03c OS=Schizosaccharomyces pombe (strain 972 / ATCC 24843) OX=284812 GN=SPAPYUK71.03c PE=1 SV=1
novel.59	3.92251	0.0221572	4.56264	0.00491159	4.52153	0.00628423	4.73651	0.00335169	CTG3786	95855	97425	- && - && -	--	--
evm.TU.CTG4631.10	4.73914	0.00333233	4.41011	0.0116472	4.52739	0.00738412	4.52878	0.00492333	CTG4631	93228	94222	- && - && -	--	--
novel.9000	4.41685	0.011667	4.61124	0.00697684	4.52863	0.00872415	4.46886	0.0103962	Chr6	342203662	342205197	- && - && -	--	--
novel.6992	4.96306	0.0036833	4.6913	0.00636766	4.53665	0.0114626	4.67384	0.00805024	Chr5	50941049	50950512	- && - && -	--	--	M-type_MADS
evm.TU.CTG1434.73	4.25054	0.0055883	4.22047	0.014192	4.55844	0.00141788	4.33541	0.00137824	Chr3	46089220	46094996	- && - && PF13365:Trypsin-like peptidase domain	--	--
evm.TU.CTG5257.8	3.77281	0.0232276	3.91502	0.0201131	4.5626	0.00515527	3.47448	0.0377487	CTG5257	79920	86885	- && Q9ZVE0.2 RecName: Full=Oligoribonuclease && PF00929:Exonuclease	Q9ZVE0	Oligoribonuclease OS=Arabidopsis thaliana OX=3702 GN=At2g26970 PE=2 SV=2
evm.TU.CTG1147.10	5.49984	1.95e-07	5.81603	4.16e-07	4.58563	0.000124869	5.75924	9e-08	Chr3	105301393	105312446	- && Q9MAH3.1 RecName: Full=Protein DJ-1 homolog B; Short=AtDJ1B; Flags: Precursor && PF01965:DJ-1/PfpI family	Q9MAH3	Protein DJ-1 homolog B OS=Arabidopsis thaliana OX=3702 GN=DJ1B PE=1 SV=1	bHLH
evm.TU.CTG698.16	4.47378	0.00585046	5.99754	5.85e-05	4.64614	0.00350462	5.06838	0.00154484	Chr6	329513332	329515371	- && O80939.1 RecName: Full=L-type lectin-domain containing receptor kinase IV.1; Short=Arabidopsis thaliana lectin-receptor kinase e; Short=AthlecRK-e; Short=LecRK-IV.1; AltName: Full=Lectin Receptor Kinase 1; Flags: Precursor && PF00139:Legume lectin domain|PF07714:Protein tyrosine kinase	Q7XUN6	L-type lectin-domain containing receptor kinase SIT2 OS=Oryza sativa subsp. japonica OX=39947 GN=SIT2 PE=2 SV=2	NF-YB
novel.1026	5.20658	0.0140538	5.00966	0.0136742	4.69118	0.049592	4.70709	0.0151964	CTG6197	43883	46747	- && - && -	--	--
evm.TU.CTG4340.1	5.09929	0.00878449	4.6316	0.037202	4.71312	0.0182992	4.83166	0.0105804	Chr4	13051765	13058674	- && - && -	--	--
evm.TU.CTG1430.28	4.93889	0.0132685	4.74349	0.00538529	4.73636	0.0170813	4.56468	0.0204148	Chr3	323088824	323090984	- && - && -	--	--
novel.8067	4.58003	0.0334307	4.40329	0.0391056	4.77609	0.0149192	4.2696	0.0295095	Chr5	281820239	281821128	- && Q9LMK0.1 RecName: Full=60S ribosomal protein L35a-1 && PF01247:Ribosomal protein L35Ae	Q9LMK0	60S ribosomal protein L35a-1 OS=Arabidopsis thaliana OX=3702 GN=RPL35AA PE=3 SV=1
evm.TU.CTG3784.10	3.98383	0.0159506	4.37866	0.00862668	4.80934	0.00101411	3.89793	0.019627	Chr7	23798296	23800504	- && - && PF05699:hAT family C-terminal dimerisation region	--	--	Trihelix
evm.TU.CTG1275.22	4.60023	0.027739	4.81177	0.0209762	4.82835	0.0207661	5.14251	0.0139944	Chr2	459886358	459888306	- && - && -	--	--
novel.2025	4.81805	0.0086458	4.51442	0.0109114	4.88533	0.00994367	4.58422	0.0116369	Chr1	298966823	298970105	- && - && -	--	--
evm.TU.CTG978.37	3.61612	0.0347246	5.48762	9.52e-05	4.92173	0.0210696	4.01097	0.0170229	Chr5	4530713	4531656	- && P81370.2 RecName: Full=Thaumatin-like protein; AltName: Allergen=Act d 2; Flags: Precursor && PF00314:Thaumatin family	P81370	Thaumatin-like protein OS=Actinidia deliciosa OX=3627 GN=tlp PE=1 SV=2
evm.TU.CTG755.63	5.09949	0.00716928	4.81463	0.0127494	4.93492	0.0180777	5.31276	0.0103569	Chr2	419075111	419083573	- && - && -	--	--
evm.TU.CTG3702.19	4.95056	0.0148675	4.79186	0.00954832	4.95554	0.00890645	4.89877	0.0102516	Chr6	353546289	353548717	- && - && -	--	--
novel.9207	5.71957	0.00415187	4.57194	0.016821	5.04639	0.00899138	4.52561	0.0213335	Chr6	62948645	62953218	- && - && -	--	--
novel.1628	5.22352	0.0119728	4.99749	0.012018	5.07601	0.033562	5.05887	0.0271847	Chr1	46665410	46669467	- && - && -	--	--
evm.TU.CTG186.14	5.00131	0.0422449	5.09669	0.0459258	5.09816	0.0252395	5.00185	0.0268432	Chr3	252991455	252992372	- && Q8L3R2.2 RecName: Full=Probable calcium-binding protein CML41; AltName: Full=Calmodulin-like protein 41 && PF00036:EF hand|PF13833:EF-hand domain pair	--	--
evm.TU.CTG1307.24	4.26818	0.00327696	3.65198	0.00578246	5.10024	0.000218552	5.01117	0.000285442	Chr7	5658636	5670955	- && Q2R712.1 RecName: Full=Achilleol B synthase && PF13243:Squalene-hopene cyclase C-terminal domain	Q2R712	Achilleol B synthase OS=Oryza sativa subsp. japonica OX=39947 GN=Os11g0285000 PE=1 SV=1
novel.2563	5.79972	0.0118498	5.67607	0.0130694	5.12108	0.0294945	5.96706	0.00840072	Chr1	253756570	253776283	- && - && -	--	--	M-type_MADS
evm.TU.CTG6087.3	4.96153	0.0145835	5.36437	0.0137201	5.1308	0.0182879	5.10581	0.0161078	CTG6087	90066	94115	- && - && -	--	--
novel.1152	4.99332	3.22e-07	5.38217	5.82e-09	5.13271	2.32e-07	4.93253	4.47e-07	CTG6655	6	6031	- && - && -	--	--
evm.TU.CTG2927.63	4.64193	0.01326	4.03639	0.0380966	5.13578	0.0144235	4.37144	0.0231546	Chr2	406841457	406841979	- && Q5JJV0.1 RecName: Full=Beta-fructofuranosidase, insoluble isoenzyme 4; AltName: Full=Cell wall beta-fructosidase 4; AltName: Full=Invertase 4; AltName: Full=OsCIN4; AltName: Full=Sucrose hydrolase 4; Flags: Precursor && PF08244:Glycosyl hydrolases family 32 C terminal	Q5JJV0	Beta-fructofuranosidase, insoluble isoenzyme 4 OS=Oryza sativa subsp. japonica OX=39947 GN=CIN4 PE=2 SV=1
evm.TU.CTG278.32	4.8899	0.00748928	4.92521	0.012182	5.14839	0.00386201	4.83708	0.0053308	Chr5	397038955	397057204	- && Q9M658.1 RecName: Full=Helicase protein MOM1; AltName: Full=Protein MAINTENANCE OF METHYLATION; AltName: Full=Protein MORPHEUS MOLECULE 1 && -	Q9M658	Helicase protein MOM1 OS=Arabidopsis thaliana OX=3702 GN=MOM1 PE=1 SV=1	ERF
evm.TU.CTG3758.4	5.20651	0.000668472	5.10048	0.000964992	5.15468	0.00102431	5.28675	0.000835376	Chr5	240486692	240490774	- && Q2R3K5.1 RecName: Full=Transport inhibitor response 1-like protein Os11g0515500; Short=TIR1-like protein && -	Q2R3K5	Transport inhibitor response 1-like protein Os11g0515500 OS=Oryza sativa subsp. japonica OX=39947 GN=Os11g0515500 PE=2 SV=1
evm.TU.CTG698.21	5.17447	0.000220255	5.89576	9.91e-06	5.1572	0.000248827	5.61014	3.04e-05	Chr6	329535520	329537777	- && - && -	--	--
novel.8074	4.93003	0.0424234	5.66403	0.00943335	5.21804	0.0216073	5.2675	0.0189523	Chr5	285020078	285024136	- && - && -	--	--
novel.1111	5.57104	0.0297753	5.44174	0.0374002	5.21846	0.037153	5.30253	0.0473081	CTG6538	13122	13790	- && - && -	--	--
evm.TU.CTG1520.5	4.39488	8.14e-07	3.7172	0.00193811	5.26914	3.66e-05	4.39505	0.000125047	Chr2	385809977	385810168	- && Q2UXF7.1 RecName: Full=Fructan 6-exohydrolase; Flags: Precursor && -	Q2UXF7	Fructan 6-exohydrolase OS=Triticum aestivum OX=4565 GN=6-FEH PE=1 SV=1
evm.TU.CTG3405.12	3.89442	0.000243133	-3.13669	0.0398214	5.31107	2.06e-06	5.02046	4.33e-06	Chr7	68576862	68580220	- && Q6UIL3.1 RecName: Full=(+)-larreatricin hydroxylase, chloroplastic; AltName: Full=Polyphenol oxidase; Flags: Precursor && PF00264:Common central domain of tyrosinase|PF12143:Protein of unknown function (DUF_B2219)|PF12142:Polyphenol oxidase middle domain	P43311	Polyphenol oxidase, chloroplastic OS=Vitis vinifera OX=29760 PE=1 SV=1
evm.TU.CTG1323.34	4.68399	0.0130991	5.12914	0.00561983	5.32276	0.00436622	4.5179	0.0161339	Chr6	350825715	350826845	- && - && PF00168:C2 domain	--	--	ERF
novel.9321	4.93852	0.00413811	5.51698	0.00224736	5.36386	0.000854622	5.28708	0.00179511	Chr6	103128243	103132070	- && - && -	--	--
evm.TU.CTG4608.10	5.49562	0.000311426	5.12379	0.000874084	5.40274	0.000516383	5.46587	0.000308736	Chr2	386422408	386425253	- && Q9ZPW2.2 RecName: Full=Anaphase-promoting complex subunit 10; Short=APC10; AltName: Full=Cyclosome subunit 10 && PF03256:Anaphase-promoting complex, subunit 10 (APC10)	Q9ZPW2	Anaphase-promoting complex subunit 10 OS=Arabidopsis thaliana OX=3702 GN=APC10 PE=1 SV=2
evm.TU.CTG8002.3	3.87883	0.00378074	4.73404	0.000847326	5.40859	1.97e-05	4.71728	0.000474028	CTG8002	12221	13778	- && O03982.1 RecName: Full=Heavy metal-associated isoprenylated plant protein 39; Short=AtHIP39; Flags: Precursor && -	O03982	Heavy metal-associated isoprenylated plant protein 39 OS=Arabidopsis thaliana OX=3702 GN=HIPP39 PE=2 SV=1
evm.TU.CTG67.21	5.58277	0.0171811	4.95572	0.0351834	5.49096	0.0198681	5.36399	0.0255732	Chr2	194261862	194270725	- && Q9LUG9.1 RecName: Full=Mediator of RNA polymerase II transcription subunit 33A; AltName: Full=REF4-related 1 protein; AltName: Full=REF4-resembling 1 protein && -	Q9LUG9	Mediator of RNA polymerase II transcription subunit 33A OS=Arabidopsis thaliana OX=3702 GN=MED33A PE=1 SV=1
evm.TU.CTG4149.2	4.46076	0.0399764	4.90053	0.0401874	5.49585	0.0125843	4.68881	0.0263328	CTG4149	11280	15113	- && - && -	--	--	NF-YA
evm.TU.CTG2567.22	4.45023	0.00672906	5.71962	0.00153366	5.50214	0.00119093	5.28682	0.00254747	Chr6	30148174	30156379	- && C0LGP4.1 RecName: Full=Probable LRR receptor-like serine/threonine-protein kinase At3g47570; Flags: Precursor && PF08263:Leucine rich repeat N-terminal domain|PF07714:Protein tyrosine kinase|PF13855:Leucine rich repeat	C0LGP4	Probable LRR receptor-like serine/threonine-protein kinase At3g47570 OS=Arabidopsis thaliana OX=3702 GN=At3g47570 PE=2 SV=1	WRKY
evm.TU.CTG1110.37	5.13809	0.00155383	5.91429	8.28e-05	5.52805	0.00208578	4.81152	0.00295806	Chr6	362273629	362275944	- && - && PF08263:Leucine rich repeat N-terminal domain|PF13855:Leucine rich repeat	Q6JN46	Receptor-like protein EIX2 OS=Solanum lycopersicum OX=4081 GN=EIX2 PE=1 SV=2	ARR-B
evm.TU.CTG3381.5	6.11409	0.00546852	6.22537	0.00426398	5.5474	0.013527	6.42348	0.00304844	Chr3	401678206	401680693	- && - && -	--	--
evm.TU.CTG4418.1	4.58855	0.0235948	4.43839	0.033596	5.59124	0.00958968	5.7892	0.00443519	CTG4418	3127	4133	- && H2KWF1.1 RecName: Full=Parkeol synthase && -	H2KWF1	Parkeol synthase OS=Oryza sativa subsp. japonica OX=39947 GN=Os11g0189600 PE=1 SV=1
evm.TU.CTG1997.10	6.23094	0.00825081	6.00604	0.0112047	5.59711	0.0267254	5.77654	0.0208608	Chr1	223843221	223845694	- && O64495.1 RecName: Full=Subtilisin-like protease SBT1.2; AltName: Full=Cucumisin-like serine protease SDD1; AltName: Full=Protein STOMATAL DENSITY AND DISTRIBUTION 1; AltName: Full=Subtilase subfamily 1 member 2; Short=AtSBT1.2; AltName: Full=Subtilisin-like protease SDD1; Flags: Precursor && PF05922:Peptidase inhibitor I9|PF00082:Subtilase family	O64495	Subtilisin-like protease SBT1.2 OS=Arabidopsis thaliana OX=3702 GN=SBT1.2 PE=2 SV=1	Trihelix
evm.TU.CTG4764.8	6.20176	0.000718801	6.42236	0.00038353	5.68316	0.00230752	6.41595	0.000337982	CTG4764	64980	65835	- && P33679.2 RecName: Full=Zeamatin; Flags: Precursor && -	P25096	Protein P21 OS=Glycine max OX=3847 PE=1 SV=1
evm.TU.CTG1957.34	5.8732	0.00669723	5.62649	0.018185	5.69501	0.0105459	5.43495	0.0261868	Chr3	390715959	390717255	- && Q7XB14.1 RecName: Full=Homogentisate geranylgeranyltransferase; Short=HGGT; Flags: Precursor && PF01040:UbiA prenyltransferase family	Q7XB14	Homogentisate geranylgeranyltransferase OS=Hordeum vulgare OX=4513 GN=HGGT PE=1 SV=1
novel.6645	4.36645	0.047061	5.46857	0.0111912	5.73091	0.00600962	4.7358	0.0375814	Chr4	194064421	194066195	- && - && -	--	--
evm.TU.CTG943.8	6.12994	0.000496201	4.93343	0.00130808	5.76497	0.00042932	5.89482	0.000285916	Chr2	365476813	365480055	- && P54260.1 RecName: Full=Aminomethyltransferase, mitochondrial; AltName: Full=Glycine cleavage system T protein; Short=GCVT; Flags: Precursor && PF01571:Aminomethyltransferase folate-binding domain|PF08669:Glycine cleavage T-protein C-terminal barrel domain	P54260	Aminomethyltransferase, mitochondrial OS=Solanum tuberosum OX=4113 GN=GDCST PE=2 SV=1
evm.TU.CTG920.94	6.05326	0.00257889	6.0507	0.00674207	5.76847	0.00318456	5.70809	0.00265254	Chr7	74628705	74630248	- && Q8W1E0.1 RecName: Full=Late blight resistance protein R1-A; Short=Protein R1 && PF00931:NB-ARC domain	Q7XA40	Putative disease resistance protein RGA3 OS=Solanum bulbocastanum OX=147425 GN=RGA3 PE=2 SV=2	bZIP
novel.746	5.66626	0.000636921	6.13476	8.05e-05	5.7862	0.00140727	6.20419	0.000411158	CTG5382	65556	72755	- && - && -	--	--	MYB_related
novel.9520	5.26543	0.0258657	5.70734	0.0134609	5.83001	0.003896	5.26438	0.0235461	Chr6	291022757	291031738	- && - && -	--	--
evm.TU.CTG5045.7	6.47679	0.00371401	6.17797	0.0107115	5.85833	0.0184142	6.67099	0.00290838	Chr7	387428189	387428855	- && Q6Z351.1 RecName: Full=Putative aldehyde oxidase-like protein && PF02738:Molybdopterin-binding domain of aldehyde dehydrogenase	Q6Z351	Putative aldehyde oxidase-like protein OS=Oryza sativa subsp. japonica OX=39947 GN=Os07g0281700 PE=3 SV=1
evm.TU.CTG698.25	6.52739	0.00599671	6.64036	0.00486155	5.87197	0.0140768	5.96685	0.010418	Chr6	329550249	329550868	- && - && -	--	--
evm.TU.CTG3516.10	4.97129	0.0050075	7.88026	4.23e-09	5.87311	0.00142642	5.9106	0.000272583	Chr3	361950948	361967801	- && Q9M0X5.1 RecName: Full=Cysteine-rich receptor-like protein kinase 25; Short=Cysteine-rich RLK25; Flags: Precursor && PF07714:Protein tyrosine kinase|PF01657:Salt stress response/antifungal	Q8GYA4	Cysteine-rich receptor-like protein kinase 10 OS=Arabidopsis thaliana OX=3702 GN=CRK10 PE=1 SV=3	ERF
evm.TU.CTG1912.3	6.45093	0.000324176	6.41087	0.000227397	5.8763	0.00127606	5.73878	0.00150008	Chr6	331602108	331603779	- && - && -	--	--
evm.TU.CTG1711.9	5.97457	0.00208491	6.47187	0.000342444	5.902	0.00595996	6.50513	0.00180521	Chr1	251058537	251059911	- && - && PF07893:Protein of unknown function (DUF1668)	--	--	ARR-B
evm.TU.CTG1289.16	6.71597	0.0171437	6.56324	0.0216467	5.90873	0.0454973	6.26206	0.0281792	Chr7	439003098	439006848	- && Q9STE5.1 RecName: Full=Putative disease resistance RPP13-like protein 2 && PF00931:NB-ARC domain	Q9SX38	Putative disease resistance protein At1g50180 OS=Arabidopsis thaliana OX=3702 GN=At1g50180 PE=3 SV=2	WRKY
evm.TU.CTG1572.40	6.14133	0.035101	6.06426	0.0363905	6.03238	0.0398956	5.88397	0.0440843	Chr3	380497624	380497965	- && - && -	--	--
novel.715	7.0589	0.0244737	8.79748	0.0004431	6.03447	0.0478195	7.88606	0.00452285	CTG5323	58196	60370	- && - && PF13976:GAG-pre-integrase domain	Q9ZT94	Retrovirus-related Pol polyprotein from transposon RE2 OS=Arabidopsis thaliana OX=3702 GN=RE2 PE=4 SV=1	Nin-like
evm.TU.CTG2347.41	6.3858	0.0262246	7.24898	0.0101464	6.05496	0.04094	6.81542	0.0162725	Chr1	210889950	210891512	- && Q9FWW9.1 RecName: Full=Flavin-containing monooxygenase FMO GS-OX-like 2; AltName: Full=Flavin-monooxygenase glucosinolate S-oxygenase-like 2 && PF00743:Flavin-binding monooxygenase-like	Q9FWW9	Flavin-containing monooxygenase FMO GS-OX-like 2 OS=Arabidopsis thaliana OX=3702 GN=At1g12200 PE=2 SV=1
evm.TU.CTG2437.2	6.12762	0.000164351	6.32765	2.5e-05	6.05982	0.000104306	6.3342	3.1e-05	Chr6	359199918	359203355	- && - && -	--	--
evm.TU.CTG3019.6	6.48973	0.00272157	4.85469	0.0272694	6.07992	0.00504983	6.67177	0.00170486	Chr7	23684732	23687136	- && Q9FYF9.1 RecName: Full=F-box protein At1g67340 && -	Q9FYF9	F-box protein At1g67340 OS=Arabidopsis thaliana OX=3702 GN=At1g67340 PE=1 SV=1
novel.549	6.5026	0.0133532	6.2648	0.0285835	6.10618	0.0357365	6.18293	0.0294449	CTG4919	26744	30292	- && - && -	--	--
novel.4586	6.60449	0.00376814	7.719	0.000509863	6.10643	0.00889237	6.24463	0.00609269	Chr3	36635336	36638443	- && - && -	--	--
evm.TU.CTG8191.4	5.51822	0.0224213	6.54811	0.00935731	6.10646	0.0141002	6.02041	0.0200033	CTG8191	14618	14819	- && - && -	--	--
novel.7131	5.81344	0.0145927	6.74141	0.00299078	6.15729	0.0113179	6.14229	0.00889761	Chr5	163457028	163458663	- && - && -	--	--
evm.TU.CTG2799.5	7.05668	0.00179695	7.01338	0.00176339	6.17169	0.0125503	6.64237	0.00412702	Chr3	386470908	386473621	- && - && -	--	--	FAR1
evm.TU.CTG586.9	6.4806	0.0227623	7.05448	0.0119769	6.1922	0.0337376	6.41693	0.0236957	Chr3	279862738	279864194	- && - && -	O60290	Zinc finger protein 862 OS=Homo sapiens OX=9606 GN=ZNF862 PE=2 SV=2	G2-like
evm.TU.CTG38.42	6.18654	0.017038	6.67077	0.00359101	6.19899	0.0205163	6.12577	0.0323673	Chr7	321904848	321908891	- && Q67VL7.1 RecName: Full=Putative B3 domain-containing protein Os06g0632500 && PF02362:B3 DNA binding domain	Q67VL7	Putative B3 domain-containing protein Os06g0632500 OS=Oryza sativa subsp. japonica OX=39947 GN=Os06g0632500 PE=3 SV=1	B3
novel.5982	5.54654	0.0224059	6.00103	0.0140589	6.21087	0.0072086	5.83992	0.0133203	Chr4	35517639	35521571	- && - && -	--	--
evm.TU.CTG1115.26	6.00639	0.0105065	6.69439	0.00413678	6.2232	0.00775375	6.07578	0.0144677	Chr6	350565566	350565877	- && - && -	Q2QZF1	Disease resistance protein PIK6-NP OS=Oryza sativa subsp. japonica OX=39947 GN=PIK6-NP PE=2 SV=1	WRKY
novel.9547	6.34961	0.00130091	6.88612	0.000419673	6.24274	0.00173761	6.41382	0.00125663	Chr6	303326522	303329577	- && Q9SH88.2 RecName: Full=Ribosome biogenesis regulatory protein homolog && PF04939:Ribosome biogenesis regulatory protein (RRS1)	Q9SH88	Ribosome biogenesis regulatory protein homolog OS=Arabidopsis thaliana OX=3702 GN=At2g37990 PE=2 SV=2	NF-YC
evm.TU.CTG625.41	5.47541	0.00992715	6.4023	0.00489652	6.24828	0.0104587	5.87142	0.00664611	Chr2	383881277	383885451	- && - && -	F4K4T3	Receptor-like protein 56 OS=Arabidopsis thaliana OX=3702 GN=RLP56 PE=2 SV=2	ARR-B
evm.TU.CTG2243.6	5.51443	0.0179743	5.92117	0.00968098	6.26127	0.00719756	6.18379	0.0121213	Chr3	361187147	361192415	- && Q9M0X5.1 RecName: Full=Cysteine-rich receptor-like protein kinase 25; Short=Cysteine-rich RLK25; Flags: Precursor && -	Q8GYA4	Cysteine-rich receptor-like protein kinase 10 OS=Arabidopsis thaliana OX=3702 GN=CRK10 PE=1 SV=3	ERF
evm.TU.CTG3141.8	6.3782	4.01e-05	5.78529	0.000264087	6.26509	5.51e-05	5.96585	0.000125644	Chr6	332228734	332234158	- && Q7XBQ9.1 RecName: Full=Disease resistance protein RGA2; AltName: Full=Blight resistance protein RPI; AltName: Full=RGA2-blb && PF00931:NB-ARC domain	Q7XA40	Putative disease resistance protein RGA3 OS=Solanum bulbocastanum OX=147425 GN=RGA3 PE=2 SV=2	FAR1
evm.TU.CTG2285.11	6.66762	0.0181029	6.4623	0.0241331	6.27561	0.0303036	5.88579	0.0409263	Chr7	85850006	85856457	- && - && -	--	--
evm.TU.CTG1731.82	6.09305	0.000723647	5.86381	0.00106579	6.27766	0.000606031	6.18534	0.000485959	Chr6	333453610	333456186	- && Q9CX11.1 RecName: Full=rRNA-processing protein UTP23 homolog && PF04900:Fcf1	Q9CX11	rRNA-processing protein UTP23 homolog OS=Mus musculus OX=10090 GN=Utp23 PE=2 SV=1
novel.3869	6.19727	0.00306353	6.35647	0.00421266	6.281	0.00573481	6.06052	0.00313743	Chr2	94160909	94168507	- && Q03278.2 RecName: Full=Retrovirus-related Pol polyprotein from type-1 retrotransposable element R2; AltName: Full=Retrovirus-related Pol polyprotein from type I retrotransposable element R2; Includes: RecName: Full=Reverse transcriptase; Includes: RecName: Full=Endonuclease && -	O00370	LINE-1 retrotransposable element ORF2 protein OS=Homo sapiens OX=9606 PE=1 SV=1	E2F/DP
evm.TU.CTG3019.3	5.87782	0.00360595	4.91616	0.0354711	6.3025	0.000957347	5.99209	0.0030629	Chr7	23694824	23695371	- && - && -	--	--
novel.5642	6.14759	0.000690912	5.05732	0.00632092	6.30749	0.000611288	6.44658	0.000237311	Chr3	309310404	309312898	- && Q6YV88.1 RecName: Full=Ent-cassadiene C2-hydroxylase; AltName: Full=Cytochrome P450 71Z7 && PF00067:Cytochrome P450	Q6YV88	Ent-cassadiene hydroxylase OS=Oryza sativa subsp. japonica OX=39947 GN=CYP71Z7 PE=1 SV=1	E2F/DP
evm.TU.CTG2243.24	6.47842	0.0234079	5.81738	0.04786	6.31593	0.0286814	6.14449	0.0324534	Chr3	360809194	360809995	- && - && -	--	--
novel.3661	6.39422	0.0038083	5.51539	0.0157603	6.33457	0.00385041	6.1302	0.00549755	Chr2	11319853	11325224	- && Q39761.1 RecName: Full=(+)-delta-cadinene synthase isozyme XC1; Short=D-cadinene synthase XC1 && PF01397:Terpene synthase, N-terminal domain|PF03936:Terpene synthase family, metal binding domain	Q5GJ59	Tau-cadinol synthase OS=Zea mays OX=4577 GN=TPS7 PE=1 SV=1	GRAS
evm.TU.CTG908.42	6.68531	0.00904227	6.61096	0.009795	6.33536	0.0131934	6.37617	0.0203764	Chr5	205498336	205502987	- && - && PF13359:DDE superfamily endonuclease	--	--	WRKY
novel.10670	5.20668	0.0178591	5.38919	0.018267	6.34704	0.00470957	4.88087	0.0270638	Chr7	50180247	50182788	- && - && -	--	--
novel.11184	7.56202	0.0150644	6.85774	0.0175375	6.37443	0.0229911	6.63647	0.0320235	Chr7	371443702	371446617	- && - && -	--	--
evm.TU.CTG1912.6	5.84643	9.41e-05	6.04554	3.38e-05	6.4178	8.31e-06	6.19621	1.76e-05	Chr6	331647167	331652770	- && Q7XBQ9.1 RecName: Full=Disease resistance protein RGA2; AltName: Full=Blight resistance protein RPI; AltName: Full=RGA2-blb && PF00931:NB-ARC domain	Q7XA40	Putative disease resistance protein RGA3 OS=Solanum bulbocastanum OX=147425 GN=RGA3 PE=2 SV=2	FAR1
evm.TU.CTG933.30	6.46747	0.0350982	7.04461	0.00642943	6.45844	0.0309944	7.14566	0.00344973	Chr7	442553263	442554834	- && Q7XBQ9.1 RecName: Full=Disease resistance protein RGA2; AltName: Full=Blight resistance protein RPI; AltName: Full=RGA2-blb && PF00931:NB-ARC domain	Q9LRR4	Putative disease resistance RPP13-like protein 1 OS=Arabidopsis thaliana OX=3702 GN=RPPL1 PE=3 SV=1	C2H2
novel.6820	6.14699	0.0100615	6.41643	0.00534525	6.46819	0.00601139	6.01527	0.0116975	Chr4	315242569	315244456	- && Q5SVZ6.1 RecName: Full=Zinc finger MYM-type protein 1 && -	Q5SVZ6	Zinc finger MYM-type protein 1 OS=Homo sapiens OX=9606 GN=ZMYM1 PE=1 SV=1	MYB
novel.5845	6.85913	0.00040509	6.72399	0.000367911	6.51263	0.000438109	6.35112	0.00115048	Chr3	390905314	390908708	- && - && -	--	--
novel.7537	6.9975	0.0130726	6.93802	0.0138123	6.51998	0.0252094	6.78358	0.0148164	Chr5	375877808	375879012	- && - && -	--	--	M-type_MADS
evm.TU.CTG3225.7	6.46445	0.000180837	5.52261	0.00214985	6.52173	0.000202078	6.53245	0.000479171	Chr2	331340722	331341660	- && P40267.1 RecName: Full=Histone H1 && PF00538:linker histone H1 and H5 family	P40267	Histone H1 OS=Solanum pennellii OX=28526 PE=2 SV=1	BBR-BPC
novel.3957	6.9549	0.00839491	7.06716	0.00388261	6.53642	0.0127733	6.86483	0.00148937	Chr2	155976853	155983816	- && - && PF02902:Ulp1 protease family, C-terminal catalytic domain	--	--
novel.8947	6.86357	3.14e-06	6.5824	1.04e-05	6.5531	1.5e-05	6.8885	1.6e-06	Chr6	323076797	323082357	- && - && -	--	--
novel.4849	7.07844	0.0127191	6.31217	0.0259975	6.59773	0.0206739	6.71391	0.0165876	Chr3	240287900	240289152	- && - && -	--	--
evm.TU.CTG145.93	7.02193	0.0122644	7.23998	0.00151399	6.60655	0.00589474	7.26796	0.00124172	Chr6	316583457	316584192	- && Q9FG13.1 RecName: Full=Probable carboxylesterase 15; AltName: Full=AtCXE15 && PF07859:alpha/beta hydrolase fold	Q9FG13	Probable carboxylesterase 15 OS=Arabidopsis thaliana OX=3702 GN=CXE15 PE=2 SV=1	NAC
evm.TU.CTG273.65	4.75701	0.00457333	5.17107	0.000852205	6.62156	0.000962517	4.98093	0.00137464	Chr3	122056211	122063403	- && F4J2M6.2 RecName: Full=Kinesin-like protein KIN-14L && PF00225:Kinesin motor domain|PF00307:Calponin homology (CH) domain	B9EUM5	Kinesin-like protein KIN-14A OS=Oryza sativa subsp. japonica OX=39947 GN=KIN14A PE=2 SV=2	MYB_related
evm.TU.CTG767.95	6.57279	0.00365118	6.84855	0.00290111	6.62421	0.00458796	6.85186	0.00287708	Chr5	267333100	267336550	- && Q38834.2 RecName: Full=Disease resistance RPP13-like protein 4; AltName: Full=Disease resistance protein ZAR1; AltName: Full=Protein HOPZ-ACTIVATED RESISTANCE 1 && PF00931:NB-ARC domain	F7J0N2	Disease resistance protein RGA5 OS=Oryza sativa subsp. japonica OX=39947 GN=RGA5 PE=1 SV=1	WRKY
evm.TU.CTG611.58	6.88516	0.0140906	6.14349	0.0344194	6.64294	0.0198824	6.19308	0.0306403	Chr3	357002217	357003245	- && - && -	--	--
novel.3239	7.01685	0.0124263	5.83274	0.0479776	6.64806	0.0205483	7.4355	0.00661746	Chr2	260768010	260768983	- && - && -	--	--
novel.5773	5.23224	0.0317272	6.10749	0.00899843	6.64969	0.004151	5.31594	0.0135746	Chr3	363676134	363681451	- && - && -	--	--	VOZ
novel.8457	6.24796	0.0107622	7.0297	0.00364825	6.65065	0.0101025	6.26497	0.0111563	Chr6	36909198	36911890	- && Q9ZS34.1 RecName: Full=Geranylgeranyl diphosphate reductase, chloroplastic; AltName: Full=Geranylgeranyl reductase; Flags: Precursor && -	Q9ZS34	Geranylgeranyl diphosphate reductase, chloroplastic OS=Nicotiana tabacum OX=4097 GN=CHLP PE=2 SV=1
evm.TU.CTG933.78	6.07969	0.0364125	7.19379	0.0102335	6.72334	0.0186185	6.32392	0.0257888	Chr7	443147637	443154042	- && - && -	--	--
evm.TU.CTG3497.11	7.16231	0.011733	7.26932	0.00476599	6.72508	0.0121302	6.91793	0.0156658	CTG3497	71848	74353	- && - && PF03004:Plant transposase (Ptta/En/Spm family)	--	--
evm.TU.CTG5824.2	6.77761	1.13e-05	6.91064	0.000169857	6.72709	0.000253743	6.65675	1.26e-05	CTG5824	365	11175	- && - && -	--	--	WRKY
evm.TU.CTG4028.8	7.23599	0.00929732	6.68235	0.0185479	6.72811	0.0184008	7.51896	0.0021055	Chr5	250099062	250102600	- && - && -	--	--
evm.TU.CTG2107.7	8.17927	0.00236334	7.16732	0.0105449	6.73286	0.0181577	7.80059	0.0038247	Chr4	266326806	266328649	- && - && -	--	--
evm.TU.CTG2277.4	6.64031	0.00011574	6.78221	0.000170333	6.75104	0.00013196	6.62669	0.000593831	Chr7	438583771	438586589	- && Q8WUD4.1 RecName: Full=Coiled-coil domain-containing protein 12 && PF08315:cwf18 pre-mRNA splicing factor	Q8WUD4	Coiled-coil domain-containing protein 12 OS=Homo sapiens OX=9606 GN=CCDC12 PE=1 SV=1
novel.9671	6.73545	0.0032771	6.75281	0.00431711	6.7708	0.00300282	6.45905	0.00555143	Chr6	350581176	350582427	- && - && -	--	--
evm.TU.CTG1741.5	6.1369	0.0339928	6.48876	0.0231304	6.77961	0.0168398	6.26206	0.0281675	Chr1	196519993	196522716	- && Q2QYH7.1 RecName: Full=Cytochrome P450 714C2 && -	Q2QYH7	Cytochrome P450 714C2 OS=Oryza sativa subsp. japonica OX=39947 GN=CYP714C2 PE=2 SV=1
evm.TU.CTG4215.6	6.51342	0.0250063	7.17447	0.0112239	6.80252	0.0180742	7.10321	0.0116653	CTG4215	41725	42195	- && Q9M667.2 RecName: Full=Disease resistance protein RPP13; AltName: Full=Resistance to Peronospora parasitica protein 13 && PF00931:NB-ARC domain	F7J0N2	Disease resistance protein RGA5 OS=Oryza sativa subsp. japonica OX=39947 GN=RGA5 PE=1 SV=1	WRKY
novel.11142	7.02861	0.011899	6.19269	0.0321576	6.81891	0.015919	6.44967	0.0219353	Chr7	350664965	350665871	- && - && -	--	--
evm.TU.CTG817.29	6.44955	0.0055462	6.54663	0.00522152	6.8454	0.00491103	7.65361	0.000434266	Chr2	394184687	394185674	- && Q39134.2 RecName: Full=Amino acid permease 3; AltName: Full=Amino acid transporter AAP3 && PF01490:Transmembrane amino acid transporter protein	Q39134	Amino acid permease 3 OS=Arabidopsis thaliana OX=3702 GN=AAP3 PE=1 SV=2	MYB
novel.6693	7.62912	0.000534249	7.08667	0.00307715	6.84583	0.00365085	7.53704	0.000618954	Chr4	248885042	248885880	- && - && -	--	--	GATA
novel.5620	6.47174	0.0231868	6.57791	0.0212047	6.84927	0.015571	6.6921	0.0161649	Chr3	296558532	296560808	- && Q5SVZ6.1 RecName: Full=Zinc finger MYM-type protein 1 && -	Q5SVZ6	Zinc finger MYM-type protein 1 OS=Homo sapiens OX=9606 GN=ZMYM1 PE=1 SV=1	G2-like
novel.5573	7.12186	0.0107512	8.14	0.00245461	6.85681	0.0153014	7.61306	0.00485834	Chr3	260788716	260790793	- && - && -	--	--
novel.428	5.83054	0.0492816	6.78716	0.0165698	6.85929	0.0187894	6.27074	0.0302273	CTG4621	83453	84946	- && - && -	--	--
evm.TU.CTG29.163	8.02268	0.00300583	7.45993	0.00689617	6.86237	0.0150943	7.21572	0.0087055	Chr2	64737610	64738674	- && - && PF07893:Protein of unknown function (DUF1668)	--	--	ARR-B
novel.1213	7.44038	0.0070585	9.24686	0.000369699	6.89202	0.0146875	7.93461	0.0031769	CTG6921	17013	20966	- && - && -	--	--
novel.4222	7.81122	0.0207503	7.5047	0.02859	6.89432	0.047232	7.55765	0.0249474	Chr2	384344502	384354018	- && - && -	--	--
evm.TU.CTG3141.13	6.45058	0.00518992	6.8025	0.00287756	6.8972	0.00328863	7.01778	0.00204603	Chr6	332297517	332297894	- && - && -	--	--
novel.5584	6.60027	0.019436	7.18333	0.0100121	6.89771	0.0150519	6.28827	0.0260188	Chr3	267606329	267607854	- && - && -	--	--
novel.1029	8.36499	0.0115519	7.39836	0.0310353	6.92442	0.0458842	8.00936	0.0159569	CTG6207	31676	32618	- && - && -	--	--
novel.10785	6.78179	0.0174767	7.20159	0.0103574	6.93585	0.0139548	6.74024	0.0162525	Chr7	89754555	89757736	- && - && -	--	--
novel.10548	7.05508	0.0419024	7.30726	0.0337902	6.95389	0.0448184	7.29143	0.0321337	Chr7	444462897	444467382	- && - && -	--	--
novel.1001	7.00099	0.0130177	7.06136	0.0123794	6.99569	0.0124282	6.84641	0.0168844	CTG6080	33850	35947	- && - && -	--	--	M-type_MADS
novel.1222	6.90097	0.0478328	7.74928	0.0223846	7.01111	0.0422188	7.68451	0.0223058	CTG6954	34485	35699	- && Q9LPZ3.3 RecName: Full=G-type lectin S-receptor-like serine/threonine-protein kinase At1g11410; Flags: Precursor && PF00069:Protein kinase domain|PF07714:Protein tyrosine kinase	Q9LPZ3	G-type lectin S-receptor-like serine/threonine-protein kinase At1g11410 OS=Arabidopsis thaliana OX=3702 GN=At1g11410 PE=3 SV=3	MYB_related
novel.931	7.27182	0.0346542	7.39836	0.031003	7.01111	0.0422087	7.06141	0.0391947	CTG5831	46873	47622	- && Q9SXB3.1 RecName: Full=G-type lectin S-receptor-like serine/threonine-protein kinase At1g11280; Flags: Precursor && -	O64781	G-type lectin S-receptor-like serine/threonine-protein kinase At1g61390 OS=Arabidopsis thaliana OX=3702 GN=At1g61390 PE=3 SV=1
novel.1764	7.5763	0.0058532	7.43728	0.00715161	7.02595	0.012385	7.37822	0.00700046	Chr1	110806199	110807078	- && - && -	--	--
evm.TU.CTG1131.62	8.39443	0.00182244	9.422	0.000295946	7.03158	0.0119514	7.71997	0.00421415	Chr3	66368965	66374304	- && Q6JD73.1 RecName: Full=7-epi-sesquithujene synthase; AltName: Full=Terpene synthase 4; Short=tps4-B73 && PF03936:Terpene synthase family, metal binding domain|PF01397:Terpene synthase, N-terminal domain	Q6JD73	7-epi-sesquithujene synthase OS=Zea mays OX=4577 GN=TPS4 PE=1 SV=2	GRAS
evm.TU.CTG817.11	7.51011	0.00132272	8.78148	5.18e-05	7.03171	0.00374818	7.88462	0.000447457	Chr2	394346714	394349842	- && Q7XA42.2 RecName: Full=Putative disease resistance protein RGA1; AltName: Full=RGA3-blb && PF00931:NB-ARC domain	Q7XA40	Putative disease resistance protein RGA3 OS=Solanum bulbocastanum OX=147425 GN=RGA3 PE=2 SV=2	FAR1
novel.503	6.13788	0.0185876	6.82074	0.0062631	7.04035	0.0038685	6.62635	0.0175648	CTG4812	39932	40866	- && - && -	--	--
evm.TU.CTG933.29	7.14757	0.0123083	6.66532	0.0219823	7.04885	0.00776665	7.27792	0.0090573	Chr7	442551018	442552736	- && - && -	Q7XA42	Putative disease resistance protein RGA1 OS=Solanum bulbocastanum OX=147425 GN=RGA1 PE=2 SV=2	NAC
evm.TU.CTG6473.3	7.0696	0.00545631	6.01993	0.0415307	7.05761	0.00592113	6.27099	0.0281511	CTG6473	103057	104576	- && - && -	--	--
evm.TU.CTG206.57	6.54835	0.0382431	6.58644	0.0323181	7.08411	0.0416305	6.42142	0.0228947	Chr5	229234162	229235197	- && - && -	--	--
novel.1804	6.12989	0.0410819	6.68348	0.0186337	7.0876	0.0124027	6.94476	0.0125262	Chr1	157152969	157156844	- && - && PF02309:AUX/IAA family	--	--
novel.4105	7.08719	0.00179078	7.5308	0.000570183	7.08793	0.00179168	7.48097	0.000629002	Chr2	310629325	310629876	- && Q6K9U2.1 RecName: Full=Replication protein A 32 kDa subunit A; Short=OsRPA32A; AltName: Full=OsRPA32-1; AltName: Full=Replication factor A protein 2A; AltName: Full=Replication protein A 2A && -	Q6K9U2	Replication protein A 32 kDa subunit A OS=Oryza sativa subsp. japonica OX=39947 GN=RPA2A PE=1 SV=1	TCP
novel.468	6.80143	0.00854425	7.13241	0.0106973	7.10438	0.0111945	6.16483	0.0309559	CTG4689	30790	32953	- && - && -	--	--	ERF
evm.TU.CTG929.22	6.4806	0.0227686	6.81772	0.0160105	7.11074	0.0110962	6.69667	0.0161806	Chr7	85040627	85041830	- && - && -	--	--
evm.TU.CTG1912.31	6.6202	0.0038585	7.09463	0.00153653	7.1117	0.00177464	6.64201	0.00354328	Chr6	331895124	331895541	- && - && -	--	--	FAR1
evm.TU.CTG369.18	6.77086	0.000625902	6.80893	0.00242844	7.12838	0.00147016	6.65961	0.000634054	Chr7	364685112	364687069	- && - && -	Q9LRR5	Putative disease resistance protein At3g14460 OS=Arabidopsis thaliana OX=3702 GN=At3g14460 PE=3 SV=1	WRKY
novel.1813	6.95093	0.0130233	7.29037	0.0114307	7.12869	0.0123458	6.61895	0.0202955	Chr1	171212177	171215082	- && - && -	--	--
novel.5041	6.9646	0.0455105	7.33058	0.0329733	7.14493	0.0370445	7.0299	0.0410292	Chr3	347729931	347733973	- && - && -	--	--
novel.6074	7.29676	0.0339344	7.73187	0.0227465	7.14493	0.0370385	7.41856	0.0284203	Chr4	104277371	104279878	- && - && -	--	--
evm.TU.CTG1531.35	7.05638	4.25e-07	7.23812	6.56e-07	7.147	2.02e-07	7.11804	1.49e-07	Chr5	312428405	312434061	- && Q2R3K5.1 RecName: Full=Transport inhibitor response 1-like protein Os11g0515500; Short=TIR1-like protein && -	Q2R3K5	Transport inhibitor response 1-like protein Os11g0515500 OS=Oryza sativa subsp. japonica OX=39947 GN=Os11g0515500 PE=2 SV=1	WRKY
evm.TU.CTG2170.33	8.85626	0.000960632	7.14599	0.0128766	7.15471	0.0105461	8.11969	0.00235564	Chr2	356742583	356744798	- && P23252.1 RecName: Full=Cold-regulated protein 2 && -	P23252	Cold-regulated protein 2 (Fragment) OS=Hordeum vulgare OX=4513 PE=2 SV=1
evm.TU.CTG1115.25	6.00413	0.0140483	6.74308	0.00306689	7.15784	0.00136342	5.45891	0.0242047	Chr6	350565171	350565539	- && - && PF00931:NB-ARC domain	Q2R8L1	Disease resistance protein RGA5 OS=Oryza sativa subsp. japonica OX=39947 GN=RGA5 PE=2 SV=1	WRKY
novel.285	6.71367	0.0086345	6.00412	0.0136641	7.16202	0.00531185	6.58413	0.00589476	CTG4326	1	1928	- && - && -	--	--	NAC
evm.TU.CTG2506.9	7.72197	0.0225829	7.8656	0.0199322	7.17026	0.0369553	7.51276	0.0260699	Chr2	330435508	330436442	- && - && PF02902:Ulp1 protease family, C-terminal catalytic domain	--	--	FAR1
evm.TU.CTG2997.10	8.85796	0.000376403	5.94701	0.012072	7.17285	0.0377158	6.60469	0.0217035	Chr7	415432385	415434206	- && P27626.1 RecName: Full=Senescence-associated protein DIN1 && PF00581:Rhodanese-like domain	P27626	Senescence-associated protein DIN1 OS=Raphanus sativus OX=3726 GN=DIN1 PE=2 SV=1
novel.352	6.69554	0.0194641	6.72999	0.00459526	7.17357	0.00387712	6.37476	0.0134411	CTG4438	20399	22991	- && - && -	--	--
evm.TU.CTG6948.10	6.47095	0.0260936	6.51832	0.02417	7.17606	0.0109977	6.41565	0.0262588	CTG6948	38767	39755	- && - && PF00931:NB-ARC domain	Q2R8L1	Disease resistance protein RGA5 OS=Oryza sativa subsp. japonica OX=39947 GN=RGA5 PE=2 SV=1	WRKY
evm.TU.CTG3070.1	6.78693	0.015789	7.0245	0.012396	7.19469	0.0100609	7.22044	0.00873511	Chr7	439635543	439635803	- && Q9XIF2.1 RecName: Full=DExH-box ATP-dependent RNA helicase DExH9; AltName: Full=Protein MTR4 homolog; Short=AtMTR4 && -	Q9XIF2	DExH-box ATP-dependent RNA helicase DExH9 OS=Arabidopsis thaliana OX=3702 GN=MTR4 PE=2 SV=1	C3H
novel.6073	7.56658	0.0261484	8.0734	0.0161416	7.19516	0.0360994	8.35286	0.011	Chr4	104274613	104277152	- && - && -	--	--
novel.9923	7.48043	0.0284381	7.8055	0.0211774	7.198	0.0354737	7.43226	0.0274902	Chr7	82028721	82031063	- && - && -	--	--
evm.TU.CTG5318.7	7.46661	0.00113374	7.17789	0.001337	7.22589	0.00190895	7.20048	0.0012874	CTG5318	113462	118118	- && - && -	--	--
novel.10291	7.98113	0.0176513	8.30257	0.012715	7.22912	0.0360558	8.00347	0.0153655	Chr7	339654879	339655703	- && - && -	Q9LVP9	Vesicle transport v-SNARE 13 OS=Arabidopsis thaliana OX=3702 GN=VTI13 PE=2 SV=1
novel.1754	7.61614	0.00554737	7.81222	0.00412167	7.23959	0.00925725	7.51311	0.0057824	Chr1	103508665	103509904	- && - && -	--	--
evm.TU.CTG698.12	6.99785	0.00269311	8.32335	0.00012957	7.24278	0.00221625	6.98235	0.00190349	Chr6	329476553	329478774	- && O81291.1 RecName: Full=L-type lectin-domain containing receptor kinase IV.4; Short=LecRK-IV.4; Flags: Precursor && PF00139:Legume lectin domain|PF07714:Protein tyrosine kinase	Q7XUN6	L-type lectin-domain containing receptor kinase SIT2 OS=Oryza sativa subsp. japonica OX=39947 GN=SIT2 PE=2 SV=2	S1Fa-like
novel.1939	7.04331	0.00175427	6.86995	0.0010078	7.24821	0.00127282	7.06442	0.000637973	Chr1	260838990	260841440	- && Q2RAK2.1 RecName: Full=Pyruvate kinase 1, cytosolic; Short=OsPK1 >B8BJ39.1 RecName: Full=Pyruvate kinase 1, cytosolic; Short=OsPK1 && PF00224:Pyruvate kinase, barrel domain	Q2RAK2	Pyruvate kinase 1, cytosolic OS=Oryza sativa subsp. japonica OX=39947 GN=Os11g0148500 PE=1 SV=1
novel.7866	7.99006	0.0174782	8.10078	0.0156356	7.26738	0.0335184	8.02544	0.0157252	Chr5	189775507	189778032	- && - && -	--	--
evm.TU.CTG6087.1	7.32128	0.0331264	8.33789	0.0124239	7.29067	0.0328151	7.57959	0.0244624	CTG6087	87395	87982	- && - && PF07893:Protein of unknown function (DUF1668)	--	--
novel.3204	7.36909	0.0317009	7.33058	0.0329845	7.29067	0.0328116	7.181	0.03533	Chr2	227894020	227908892	- && - && -	--	--
evm.TU.CTG3152.4	7.86268	0.000267416	7.11569	0.00298908	7.30277	0.00102963	7.29349	0.00119616	Chr3	389086172	389086453	- && - && -	--	--
evm.TU.CTG6948.7	6.47375	0.023836	6.10393	0.0440315	7.3285	0.0102859	6.50197	0.0239783	CTG6948	35286	36272	- && - && -	--	--
evm.TU.CTG929.21	7.25589	0.00924504	6.96813	0.013501	7.33212	0.00816306	7.25557	0.00797628	Chr7	85035921	85037833	- && - && -	--	--
evm.TU.CTG6087.2	7.97469	0.0177886	8.26714	0.01322	7.33615	0.0314381	8.10321	0.0145488	CTG6087	88112	88463	- && - && -	--	--
evm.TU.CTG3325.7	7.27182	0.0346438	7.30726	0.033794	7.33615	0.031435	7.08659	0.0232147	Chr4	266426217	266430620	- && - && -	--	--
evm.TU.CTG5006.7	7.66443	0.0135268	7.78348	0.0215807	7.34026	0.0102569	7.4427	0.0278817	CTG5006	75334	78652	- && - && PF03017:TNP1/EN/SPM transposase	--	--
novel.8387	7.5027	0.00665864	7.60078	0.000676266	7.34045	0.00122051	7.43188	0.00116941	Chr6	10760287	10775805	- && Q7XP59.1 RecName: Full=Glutamate receptor 3.1; AltName: Full=Ligand-gated ion channel 3.1; Flags: Precursor && -	Q7XP59	Glutamate receptor 3.1 OS=Oryza sativa subsp. japonica OX=39947 GN=GLR3.1 PE=1 SV=1	M-type_MADS
novel.9702	7.19431	0.0372314	8.58091	0.00971741	7.35836	0.0306941	8.40293	0.0104452	Chr7	3004079	3005173	- && - && -	--	--
novel.7854	7.85034	0.00538322	7.70792	0.00493499	7.36002	0.0134245	7.91932	0.00352094	Chr5	180834199	180837155	- && - && -	--	--
evm.TU.CTG311.16	7.29732	0.0337717	7.4987	0.0285957	7.36089	0.0321261	6.99706	0.04008	Chr7	444531354	444535377	- && - && -	Q9ZUU3	Pentatricopeptide repeat-containing protein At2g37230 OS=Arabidopsis thaliana OX=3702 GN=At2g37230 PE=2 SV=1
evm.TU.CTG1687.28	7.54255	0.0269312	7.35202	0.0322218	7.36089	0.0321372	7.31077	0.0299442	Chr7	85763650	85770773	- && - && -	--	--
novel.483	6.96958	0.0442717	7.12505	0.0401552	7.36396	0.030696	6.95	0.042166	CTG4739	74414	77150	- && - && -	--	--
novel.166	7.46022	0.0291624	7.62275	0.0255329	7.38024	0.0301629	7.11691	0.0226847	CTG4089	110578	111628	- && - && -	--	--
novel.8972	6.91834	0.00222285	6.47447	0.00489909	7.38825	0.00119201	6.55731	0.00481687	Chr6	332297969	332298609	- && - && -	--	--
evm.TU.CTG5257.6	7.72028	0.000413561	7.8455	0.000362349	7.39068	0.000896008	8.15396	0.000139091	CTG5257	62501	62815	- && - && -	--	--
evm.TU.CTG5233.12	6.66994	0.0243526	7.0623	0.0186615	7.39146	0.0113788	6.79082	0.0163697	Chr2	446108973	446110473	- && - && PF03732:Retrotransposon gag protein	--	--	NF-YC
evm.TU.CTG493.60	7.11239	0.0397895	7.18465	0.0380062	7.40179	0.0295063	7.0299	0.0410218	Chr5	269201448	269202444	- && - && -	--	--
novel.2465	8.24237	0.0132039	7.27086	0.0352036	7.40807	0.0294652	7.96034	0.0161364	Chr1	173433095	173433943	- && - && -	--	--
novel.5354	7.6264	0.013772	6.98942	0.0191448	7.40815	0.0142651	6.66459	0.027536	Chr3	59758710	59761182	- && - && -	--	--	NAC
novel.7084	7.32128	0.0331129	7.98798	0.0178184	7.42302	0.0288992	7.78233	0.0201726	Chr5	105681723	105683058	- && - && -	--	--
novel.9563	6.82003	0.0152694	6.06085	0.0369143	7.4404	0.00707145	7.22514	0.00876029	Chr6	311514079	311515252	- && - && -	--	--
novel.7648	7.86166	0.00280152	8.10805	0.00428763	7.44373	0.00452515	7.74286	0.00242155	Chr5	20788998	20791626	- && - && -	--	--
novel.10324	7.86223	0.0197781	7.07846	0.0421067	7.44395	0.0283581	7.87392	0.0183232	Chr7	354925663	354930196	- && - && -	--	--
evm.TU.CTG2687.4_evm.TU.CTG2687.5	7.54754	0.00635759	7.59602	0.00596621	7.454	0.0037226	7.71101	0.0047985	Chr7	440925586	440929124	- && Q9SD53.1 RecName: Full=UPF0481 protein At3g47200 && -	Q9SD53	UPF0481 protein At3g47200 OS=Arabidopsis thaliana OX=3702 GN=At3g47200 PE=2 SV=1	CPP
novel.2904	8.22907	0.0134795	9.08466	0.00586945	7.46457	0.0278656	8.95778	0.00604741	Chr2	37693248	37694129	- && - && -	--	--
evm.TU.CTG3850.9	7.14022	0.0389202	7.15882	0.0391807	7.46457	0.0278572	7.23727	0.0336606	Chr2	346278040	346279200	- && - && -	--	--
novel.611	7.5451	0.0127829	7.2554	0.0135121	7.47353	0.00861262	7.74298	0.00711603	CTG5116	8933	10823	- && Q5SVZ6.1 RecName: Full=Zinc finger MYM-type protein 1 && -	Q5SVZ6	Zinc finger MYM-type protein 1 OS=Homo sapiens OX=9606 GN=ZMYM1 PE=1 SV=1	G2-like
novel.9279	7.14022	0.0389258	8.03132	0.0170162	7.48491	0.0273833	7.12245	0.0373089	Chr6	84107245	84109843	- && - && -	--	--
evm.TU.CTG3648.25	6.88642	0.0187472	7.62226	0.00603445	7.48854	0.00754065	6.33551	0.0290981	Chr1	271103741	271107188	- && - && -	--	--
evm.TU.CTG738.20	7.02457	0.00183772	7.11354	0.0018963	7.49095	0.000715328	6.56166	0.00419699	Chr6	328750476	328750886	- && - && -	--	--
novel.8574	7.97457	0.00336595	8.72103	0.000153576	7.49132	0.00235655	8.21561	0.00190379	Chr6	67059975	67061492	- && - && -	--	--
novel.629	7.50371	0.0276298	7.84954	0.0203222	7.50496	0.0268626	7.06141	0.0391921	CTG5172	16030	16994	- && - && -	--	--
novel.2835	7.39607	0.0303657	8.04055	0.0167152	7.51277	0.0268521	7.26332	0.0318759	Chr2	11965849	11967639	- && - && -	--	--
novel.38	6.07198	0.0166255	7.38893	0.000925019	7.51404	0.00558931	7.54171	0.000749632	CTG3505	76001	80270	- && - && -	--	--
novel.11351	8.51797	0.00130055	6.07106	0.0371287	7.51543	0.0081423	8.19538	0.00213299	Chr7	442524920	442528844	- && Q42484.1 RecName: Full=Disease resistance protein RPS2; AltName: Full=Resistance to Pseudomonas syringae protein 2 && PF00931:NB-ARC domain	Q2QZF1	Disease resistance protein PIK6-NP OS=Oryza sativa subsp. japonica OX=39947 GN=PIK6-NP PE=2 SV=1	WRKY
evm.TU.CTG7056.1	6.56503	0.000490105	6.21068	0.00631774	7.52151	0.000754799	6.21117	0.00629434	Chr1	46779149	46789155	- && - && -	Q2QZF1	Disease resistance protein PIK6-NP OS=Oryza sativa subsp. japonica OX=39947 GN=PIK6-NP PE=2 SV=1	WRKY
evm.TU.CTG1798.19	7.87115	0.0195935	7.94133	0.0187094	7.52723	0.0275378	7.3323	0.0293035	Chr7	24185866	24186198	- && - && -	--	--
evm.TU.CTG62.257	7.60909	0.00129601	8.25718	0.00202506	7.54867	0.000770509	7.83592	0.000527721	Chr2	296785319	296787301	- && A3A871.1 RecName: Full=Ent-isokaurene C2-hydroxylase; AltName: Full=Cytochrome P450 71Z6 && PF00067:Cytochrome P450	A6YIH8	Premnaspirodiene oxygenase OS=Hyoscyamus muticus OX=35626 GN=CYP71D55 PE=1 SV=1	E2F/DP
novel.4201	7.9831	0.000208526	8.55906	3.33e-05	7.5675	0.000592922	7.59287	0.000489599	Chr2	375078936	375084671	- && - && -	--	--
evm.TU.CTG5107.10	8.06915	0.0161601	7.83487	0.0205735	7.59303	0.0260464	7.94878	0.0161117	Chr7	87590112	87591691	- && - && -	--	--
evm.TU.CTG5169.2	7.64158	0.0244882	8.68176	0.00876504	7.59303	0.0260522	8.05616	0.0144855	CTG5169	25557	26620	- && - && -	--	--
evm.TU.CTG137.185	7.86792	0.00382473	8.56265	0.00128663	7.59532	0.0062709	7.60906	0.00528087	Chr7	436003369	436003946	- && - && -	--	--
novel.6231	7.24645	0.0357052	7.02228	0.0445082	7.60124	0.024988	7.29143	0.0321426	Chr4	264158494	264161033	- && - && -	--	--
novel.9551	8.07844	0.00714484	6.7367	0.0344794	7.61975	0.0244979	8.51694	0.00270515	Chr6	305208831	305211353	- && - && -	--	--
novel.5766	7.68793	1.59e-06	7.62686	2.64e-06	7.62311	1.47e-05	7.22829	4.7e-05	Chr3	359598032	359602537	- && - && -	--	--
novel.10584	7.7049	0.00518291	8.68163	0.00104945	7.62484	0.00569652	8.04253	0.00261611	Chr7	14829092	14834845	- && - && -	--	--
novel.10323	7.67357	0.00164698	6.28487	0.0204199	7.62665	0.00108152	7.11567	0.00352954	Chr7	354591741	354604645	- && - && -	--	--
evm.TU.CTG4215.4	7.00751	0.013291	7.41427	0.00740629	7.6296	0.00638006	7.08356	0.0107958	CTG4215	40710	41240	- && - && -	Q9SX38	Putative disease resistance protein At1g50180 OS=Arabidopsis thaliana OX=3702 GN=At1g50180 PE=3 SV=2	WRKY
novel.1274	8.30479	0.0123415	7.39836	0.0310284	7.63802	0.0240185	7.26461	0.0329226	CTG7206	5854	9257	- && - && -	--	--
evm.TU.CTG3505.9	7.65768	0.000527556	7.27919	0.00112283	7.64117	0.00050668	7.43233	0.000858805	CTG3505	95144	97163	- && Q9CX11.1 RecName: Full=rRNA-processing protein UTP23 homolog && PF04900:Fcf1	Q9CX11	rRNA-processing protein UTP23 homolog OS=Mus musculus OX=10090 GN=Utp23 PE=2 SV=1
novel.3920	6.8622	0.00953361	7.32755	0.010566	7.65244	0.00750337	7.27957	0.00575462	Chr2	120951570	120955461	- && - && -	--	--
novel.4124	6.9954	0.0443084	7.73187	0.0227498	7.65607	0.0234904	7.41856	0.0284282	Chr2	321113738	321117981	- && - && -	--	--
novel.3956	8.04997	0.016459	7.4631	0.029178	7.65607	0.0234888	7.41405	0.0169564	Chr2	155975290	155976815	- && - && -	--	--
evm.TU.CTG493.61	7.54593	0.0266642	7.39836	0.0310159	7.65607	0.0234845	7.34363	0.0307052	Chr5	269200952	269201360	- && - && -	--	--
novel.7502	8.08959	0.015745	8.05405	0.0163926	7.66595	0.0231059	7.87913	0.017457	Chr5	363207821	363209875	- && - && -	--	--
evm.TU.CTG1030.29	8.43373	0.00147026	7.81327	0.00413188	7.66613	0.00521314	8.09207	0.00242686	Chr1	268136302	268169808	- && - && -	--	--	MYB_related
novel.10580	7.61962	0.011649	8.04294	0.00608572	7.684	0.0230192	7.2855	0.0183914	Chr7	11698288	11702358	- && - && -	--	--
evm.TU.CTG1434.64	7.93473	0.000705018	7.9716	0.000410536	7.69076	0.000714753	8.29809	0.000108301	Chr3	46118294	46123190	- && Q3E6S8.2 RecName: Full=Putative protease Do-like 14 && PF13365:Trypsin-like peptidase domain	--	--
novel.4186	8.18967	0.0142064	8.34936	0.0122597	7.6915	0.0226706	7.96005	0.0167341	Chr2	368546320	368547695	- && - && -	--	--
evm.TU.CTG1799.49	7.68364	0.000208926	8.23827	1.62e-05	7.70065	0.000575955	7.73625	9.9e-05	Chr3	59613376	59614704	- && - && -	--	--
novel.11205	6.86003	0.015192	7.49901	0.00657558	7.70122	0.00506015	6.95641	0.0120718	Chr7	377634573	377635207	- && - && -	--	--
novel.8321	8.26633	0.0128211	7.63641	0.0250639	7.70182	0.0227063	7.5206	0.0250819	Chr5	385923963	385926959	- && Q9SAB3.1 RecName: Full=Polyadenylate-binding protein RBP45B; Short=Poly(A)-binding protein RBP45B; AltName: Full=RNA-binding protein 45B; Short=AtRBP45B && -	Q9SAB3	Polyadenylate-binding protein RBP45B OS=Arabidopsis thaliana OX=3702 GN=RBP45B PE=1 SV=1
evm.TU.CTG1912.33	7.52873	0.000586788	7.48998	0.000690209	7.70484	0.000473881	7.25111	0.00106466	Chr6	331896825	331897750	- && Q9LRR4.1 RecName: Full=Putative disease resistance RPP13-like protein 1 && PF00931:NB-ARC domain	Q9LRR5	Putative disease resistance protein At3g14460 OS=Arabidopsis thaliana OX=3702 GN=At3g14460 PE=3 SV=1	FAR1
evm.TU.CTG3073.5	7.11239	0.039805	7.94329	0.01851	7.70889	0.0223395	8.39057	0.0105351	Chr3	28030888	28032175	- && - && -	--	--
novel.5944	7.99006	0.0174868	7.02228	0.0444945	7.72608	0.0220061	7.0299	0.0410324	Chr4	19970146	19972271	- && - && -	--	--
novel.1098	7.23068	0.00966055	7.60848	0.00254904	7.72949	0.00599134	6.63327	0.0172661	CTG6474	14836	18184	- && - && -	--	--	HSF
novel.8192	7.28298	0.00862252	8.17414	0.000735218	7.73012	0.000957424	7.23269	0.00390342	Chr5	335757680	335761242	- && - && -	--	--
novel.4285	8.00074	0.000184289	7.80623	0.000372571	7.73403	0.000462646	7.76501	0.000303143	Chr2	403647761	403655222	- && Q0J968.1 RecName: Full=Probable carboxylesterase Os04g0669600 && -	Q0J968	Probable carboxylesterase Os04g0669600 OS=Oryza sativa subsp. japonica OX=39947 GN=Os04g0669600 PE=2 SV=1
novel.3180	8.02581	0.016838	8.15867	0.014761	7.73583	0.0229265	8.49832	0.00910172	Chr2	209844855	209848255	- && - && -	--	--
novel.284	8.66731	0.00257384	8.86502	0.00178886	7.75941	0.00762556	8.83626	0.00652963	CTG4326	8267	11477	- && - && -	--	--
novel.2201	8.15647	0.0010335	7.62297	0.00593514	7.76813	0.0047901	7.409	0.00697921	Chr1	8443191	8444100	- && - && -	--	--
evm.TU.CTG5913.10	8.11123	0.0154651	7.99881	0.0175426	7.77416	0.0221014	8.01682	0.0152177	CTG5913	52986	53507	- && - && -	--	--
evm.TU.CTG4215.7	7.15202	0.0103451	7.7833	0.00470177	7.78551	0.00475443	7.5382	0.00587208	CTG4215	42252	42983	- && - && -	P0DO10	Disease resistance protein Piks-2 OS=Oryza sativa subsp. japonica OX=39947 GN=PIKS-2 PE=3 SV=1	NAC
evm.TU.CTG6918.1	7.93992	0.000221677	7.87352	0.000252083	7.78715	0.00037302	7.46025	0.000656517	CTG6918	29021	34043	- && Q9ZUU9.2 RecName: Full=ABC transporter G family member 3; Short=ABC transporter ABCG.3; Short=AtABCG3; AltName: Full=White-brown complex homolog protein 3; Short=AtWBC3 && -	--	--
evm.TU.CTG2077.6	10.1817	0.00173114	10.8272	0.000876649	7.8115	0.0210146	8.931	0.00589542	Chr7	24051208	24052317	- && - && -	--	--
evm.TU.CTG789.35	7.634	0.00132062	8.39641	0.00209001	7.83647	0.00413623	7.81995	0.00397616	Chr6	355116918	355117987	- && Q9SLY8.2 RecName: Full=Calreticulin; Flags: Precursor && PF00262:Calreticulin family	Q9SLY8	Calreticulin OS=Oryza sativa subsp. japonica OX=39947 GN=CRO1 PE=1 SV=2
novel.5897	6.61244	0.0079119	7.44582	0.00265977	7.83699	0.00622696	7.22002	0.0015276	Chr4	102755	109220	- && Q54T85.2 RecName: Full=Probable transcription-associated protein 1 && -	Q54T85	Probable transcription-associated protein 1 OS=Dictyostelium discoideum OX=44689 GN=tra1 PE=3 SV=2
novel.2341	8.54351	4.07e-05	6.80046	0.00284077	7.84173	0.00029222	8.50077	5.84e-05	Chr1	58406548	58411599	- && - && -	--	--
evm.TU.CTG291.112	8.76254	0.00284632	7.46136	0.0096696	7.84338	0.0110235	8.35286	0.0109996	Chr2	58743296	58816696	- && Q9LMA1.1 RecName: Full=Probable flavin-containing monooxygenase 1 && PF00743:Flavin-binding monooxygenase-like	Q9LMA1	Probable flavin-containing monooxygenase 1 OS=Arabidopsis thaliana OX=3702 GN=FMO1 PE=2 SV=1
novel.11249	7.56291	0.026411	7.8661	0.0199042	7.8479	0.0203117	7.73917	0.0200817	Chr7	392923374	392926998	- && Q9SWG3.1 RecName: Full=Protein FAR-RED IMPAIRED RESPONSE 1 && PF04434:SWIM zinc finger	Q9SWG3	Protein FAR-RED IMPAIRED RESPONSE 1 OS=Arabidopsis thaliana OX=3702 GN=FAR1 PE=1 SV=1	FAR1
novel.4979	8.30424	0.000837895	7.70278	0.00206322	7.84945	0.00594126	8.03512	0.00230285	Chr3	322872159	322879588	- && - && -	--	--
novel.4615	8.27999	0.0126876	8.04548	0.0167109	7.85666	0.0194343	8.10321	0.0145468	Chr3	43540791	43546451	- && - && -	--	--
novel.3026	8.03522	0.0166833	8.60979	0.00939798	7.85666	0.0194286	8.26084	0.0122073	Chr2	90537640	90539268	- && - && -	--	--	B3
novel.2191	7.36909	0.031698	6.93368	0.0479634	7.85666	0.0194236	7.48978	0.026694	Chr1	5032981	5035864	- && - && -	--	--
novel.4805	8.22907	0.0134913	7.6964	0.0236958	7.85666	0.0194214	8.301	0.0116835	Chr3	175164272	175180385	- && - && -	--	--
novel.1968	7.71471	0.00519423	7.595	0.00705362	7.86802	0.00678791	7.67159	0.00490033	Chr1	275135414	275136248	- && Q5JJV0.1 RecName: Full=Beta-fructofuranosidase, insoluble isoenzyme 4; AltName: Full=Cell wall beta-fructosidase 4; AltName: Full=Invertase 4; AltName: Full=OsCIN4; AltName: Full=Sucrose hydrolase 4; Flags: Precursor && -	Q5JJV0	Beta-fructofuranosidase, insoluble isoenzyme 4 OS=Oryza sativa subsp. japonica OX=39947 GN=CIN4 PE=2 SV=1
novel.385	7.24789	0.0355303	7.26097	0.0352536	7.8834	0.0196578	7.39501	0.0280535	CTG4513	20344	21627	- && - && -	--	--
novel.4751	7.54593	0.026672	7.66004	0.0245306	7.88753	0.0188221	7.39402	0.0294913	Chr3	113424765	113426518	- && Q8VZZ4.3 RecName: Full=ABC transporter C family member 6; Short=ABC transporter ABCC.6; Short=AtABCC6; AltName: Full=ATP-energized glutathione S-conjugate pump 8; AltName: Full=Glutathione S-conjugate-transporting ATPase 8; AltName: Full=Multidrug resistance-associated protein 8 && -	Q8VZZ4	ABC transporter C family member 6 OS=Arabidopsis thaliana OX=3702 GN=ABCC6 PE=2 SV=3
evm.TU.CTG3029.25	8.10147	0.00148425	7.43249	0.00279694	7.89081	0.00211201	8.50074	0.000296786	Chr3	31634869	31636293	- && Q9M156.1 RecName: Full=UDP-glycosyltransferase 72B1; AltName: Full=Arbutin synthase; AltName: Full=Probable hydroquinone glucosyltransferase && PF00201:UDP-glucoronosyl and UDP-glucosyl transferase	Q9M156	UDP-glycosyltransferase 72B1 OS=Arabidopsis thaliana OX=3702 GN=UGT72B1 PE=1 SV=1	bHLH
novel.3070	8.33015	0.000558379	8.56341	0.000704346	7.89456	0.00285204	8.35688	0.00108367	Chr2	111845770	111848282	- && - && -	--	--
novel.8738	7.56658	0.0261561	8.11428	0.0154277	7.90273	0.01855	7.83798	0.0190802	Chr6	192037452	192038448	- && - && -	--	--
novel.7859	7.52531	0.00801217	8.36795	0.00210012	7.91111	0.00527982	7.73086	0.00642975	Chr5	183046256	183047894	- && - && -	--	--
evm.TU.CTG8844.4	8.26734	0.00285934	8.89384	0.00359744	7.91343	0.00887405	7.55575	0.0111316	CTG8844	21535	22629	- && Q52T38.1 RecName: Full=Protein S-acyltransferase 24; AltName: Full=Ankyrin repeat-containing S-palmitoyltransferase; AltName: Full=Palmitoyltransferase TIP1; AltName: Full=Protein TIP GROWTH DEFECTIVE 1; Short=AtTIP1; AltName: Full=Zinc finger DHHC domain-containing protein TIP1 && -	Q52T38	Protein S-acyltransferase 24 OS=Arabidopsis thaliana OX=3702 GN=PAT24 PE=2 SV=1
evm.TU.CTG359.27	8.04049	0.00301614	8.27816	0.00196344	7.9157	0.00370473	8.12912	0.00226019	Chr1	74498769	74500129	- && - && PF13519:von Willebrand factor type A domain	Q9LTA6	E3 ubiquitin-protein ligase WAV3 OS=Arabidopsis thaliana OX=3702 GN=WAV3 PE=1 SV=1
novel.8505	7.58695	0.025646	7.13253	0.0401194	7.91776	0.0182925	6.89193	0.0225818	Chr6	49812271	49855251	- && - && -	--	--
novel.3556	7.79381	0.0211826	7.78348	0.0215924	7.93265	0.0180756	8.34007	0.0111117	Chr2	438195694	438199924	- && - && -	--	--
evm.TU.CTG112.118	8.05858	0.00333225	7.91373	0.0038402	7.94545	0.00372579	8.34513	0.00158884	Chr1	290059781	290062730	- && - && -	--	--
evm.TU.CTG6948.8	7.61091	0.00575678	7.71071	0.00605926	7.94722	0.00391495	7.61007	0.00571688	CTG6948	36495	37259	- && - && -	--	--
novel.1706	8.7371	0.00810765	7.44184	0.0298809	7.96195	0.0175764	8.10321	0.0145491	Chr1	75601177	75604550	- && - && -	--	--
evm.TU.CTG1092.51	8.35315	0.0116803	8.46978	0.0108252	7.96195	0.0175755	8.11827	0.0143432	Chr2	387880412	387882250	- && P24846.1 RecName: Full=4-hydroxy-tetrahydrodipicolinate synthase 1, chloroplastic; Short=HTPA synthase 1; Flags: Precursor && PF00701:Dihydrodipicolinate synthetase family	P24846	4-hydroxy-tetrahydrodipicolinate synthase 1, chloroplastic OS=Triticum aestivum OX=4565 PE=1 SV=1	BBR-BPC
evm.TU.CTG842.25	7.42656	0.00713448	7.44809	0.007344	7.9683	0.00355256	7.76281	0.00404721	Chr7	432628822	432629933	- && - && -	--	--
novel.3794	7.58879	0.000407671	6.36085	0.00367235	7.96861	0.000182294	6.81899	0.00195111	Chr2	60321502	60325313	- && - && -	P0C2F6	Putative ribonuclease H protein At1g65750 OS=Arabidopsis thaliana OX=3702 GN=At1g65750 PE=3 SV=1	bZIP
evm.TU.CTG3401.24	8.63804	0.00875024	8.08096	0.0159004	7.98495	0.017998	8.47915	0.00930022	Chr3	389379411	389385543	- && - && -	--	--
novel.10532	8.15788	0.00303682	8.00582	0.00355822	7.98889	0.00379032	7.93221	0.00345614	Chr7	440183037	440201155	- && F4JQ95.1 RecName: Full=Diacylglycerol kinase 7; Short=AtDGK7; Short=DAG kinase 7; AltName: Full=Diglyceride kinase 7; Short=DGK 7 && -	F4JQ95	Diacylglycerol kinase 7 OS=Arabidopsis thaliana OX=3702 GN=DGK7 PE=1 SV=1
evm.TU.CTG5904.2	7.72897	0.00131397	7.38873	0.00296033	8.00132	0.00140695	7.58654	0.00143138	CTG5904	21736	24106	- && - && PF13855:Leucine rich repeat	Q6JN47	Receptor-like protein EIX1 OS=Solanum lycopersicum OX=4081 GN=EIX1 PE=2 SV=2	ARR-B
novel.4049	8.47526	0.00547002	9.25377	0.00489564	8.01727	0.0174595	8.19187	0.0124361	Chr2	260734552	260739806	- && - && PF13976:GAG-pre-integrase domain	--	--	NAC
evm.TU.CTG1650.25	7.67194	0.00057513	7.32914	0.0010452	8.018	0.000290503	7.58834	0.000623411	Chr3	362110383	362111361	- && - && -	--	--
novel.4755	7.91151	0.018932	8.26714	0.01322	8.01885	0.0165533	8.00636	0.00896101	Chr3	116394180	116398540	- && - && -	--	--
novel.6264	8.16378	0.00240551	7.84857	0.00406857	8.02087	0.00313268	7.96468	0.00295883	Chr4	277536642	277553036	- && - && -	--	--	B3
evm.TU.CTG4042.2	8.38804	0.00157211	8.0457	0.00293463	8.04063	0.00308746	8.10055	0.00243244	Chr2	353320152	353320565	- && - && -	--	--
evm.TU.CTG1798.1	8.25579	0.0129964	8.75865	0.0080847	8.06443	0.0164903	8.7981	0.00678143	Chr7	24484193	24486938	- && Q9LK43.1 RecName: Full=Receptor-like kinase TMK4; AltName: Full=BAK1-associating receptor-like kinase 1; AltName: Full=Leucine-rich repeat receptor-like kinases TMK4; AltName: Full=Transmembrane kinase 4; Flags: Precursor && PF07714:Protein tyrosine kinase	Q9M0G7	MDIS1-interacting receptor like kinase 1 OS=Arabidopsis thaliana OX=3702 GN=MIK1 PE=1 SV=1	Trihelix
evm.TU.CTG6655.5	8.43322	5.09e-05	8.61059	3.19e-05	8.08073	0.000172533	9.19888	2.1e-06	CTG6655	17400	19746	- && O82054.1 RecName: Full=Caffeic acid 3-O-methyltransferase; Short=CAOMT; Short=COMT; AltName: Full=S-adenosysl-L-methionine:caffeic acid 3-O-methyltransferase && PF00891:O-methyltransferase	O82054	Caffeic acid 3-O-methyltransferase OS=Saccharum officinarum OX=4547 GN=COMT PE=2 SV=1	C3H
novel.10531	8.51745	0.00179584	9.0908	0.000727715	8.11544	0.00315877	8.81344	0.000917649	Chr7	440178719	440182926	- && - && -	--	--
evm.TU.CTG2437.13	8.53095	8.27e-05	8.75253	4.76e-05	8.13784	0.000204765	8.49525	7.07e-05	Chr6	359382700	359387086	- && - && -	--	--
novel.7144	8.17806	0.00235704	8.18314	0.00232035	8.1386	0.00251657	7.73198	0.00442859	Chr5	176365914	176369160	- && - && -	--	--
novel.999	7.92757	0.0187235	8.24276	0.0135327	8.1392	0.0147181	7.90899	0.0178193	CTG6063	18709	24374	- && - && -	--	--
novel.5559	8.25476	0.0131167	8.10078	0.0156257	8.1392	0.0147172	8.0726	0.0150209	Chr3	248634341	248638657	- && - && -	--	--
evm.TU.CTG2874.23	7.70551	0.00508396	7.52624	0.00776361	8.14479	0.00264632	8.15836	0.00262174	Chr1	17743702	17744124	- && - && -	--	--
novel.5092	8.49705	0.0101253	8.15867	0.0147632	8.15234	0.00835385	7.85023	0.00973504	Chr3	368332796	368346763	- && O23657.1 RecName: Full=Ras-related protein RABC1; Short=AtRABC1; AltName: Full=Ras-related protein Rab18; Short=AtRab18 && -	O23657	Ras-related protein RABC1 OS=Arabidopsis thaliana OX=3702 GN=RABC1 PE=1 SV=1	NAC
novel.653	8.02033	0.0169392	8.32634	0.0124141	8.15392	0.00792352	7.96005	0.0167254	CTG5193	34861	37313	- && - && -	--	--
evm.TU.CTG781.4	8.04873	0.0163626	8.02693	0.0170003	8.15437	0.0145164	7.84532	0.0181089	Chr6	249402168	249403085	- && Q39256.1 RecName: Full=Polyubiquitin 8; Contains: RecName: Full=Ubiquitin-related 1; Contains: RecName: Full=Ubiquitin-related 2; Contains: RecName: Full=Ubiquitin-related 3; Contains: RecName: Full=Ubiquitin-related 4; Contains: RecName: Full=Ubiquitin-related 5; Contains: RecName: Full=Ubiquitin-related 6; Contains: RecName: Full=Ubiquitin-related 7; Contains: RecName: Full=Ubiquitin-relat…	P69322	Polyubiquitin OS=Pisum sativum OX=3888 GN=PU1 PE=2 SV=2	MYB_related
evm.TU.CTG2975.26	9.30343	0.000371488	9.26093	0.000370083	8.15568	0.00283254	9.07858	0.000447449	Chr3	392929781	392931410	- && - && -	--	--	RAV
novel.7602	8.19322	0.0140819	8.51071	0.0104625	8.16726	0.0143106	8.08146	0.0142763	Chr5	3161638	3163660	- && Q9FMU6.1 RecName: Full=Mitochondrial phosphate carrier protein 3, mitochondrial; AltName: Full=Mitochondrial phosphate transporter 3; Short=MPT3; AltName: Full=Phosphate transporter 3;1; Flags: Precursor && -	Q9FMU6	Mitochondrial phosphate carrier protein 3, mitochondrial OS=Arabidopsis thaliana OX=3702 GN=MPT3 PE=1 SV=1
novel.4838	9.06826	0.00051321	7.81089	0.00418641	8.17202	0.00253979	8.38009	0.00138015	Chr3	223435564	223436717	- && - && -	--	--
novel.9504	8.19322	0.0140748	8.17012	0.0145783	8.18003	0.0140945	7.86232	0.0177424	Chr6	281963403	281967077	- && - && -	--	--
novel.9589	7.91151	0.0189347	8.67468	0.00462942	8.21094	0.00457498	8.49194	0.00370751	Chr6	320812156	320813509	- && - && -	Q9FNK0	Putative F-box/FBD/LRR-repeat protein At5g22610 OS=Arabidopsis thaliana OX=3702 GN=At5g22610 PE=4 SV=1
novel.4178	8.98741	0.00628616	8.54148	0.0101363	8.21419	0.0134872	8.04133	0.0155595	Chr2	364886728	364894707	- && Q9SYS3.1 RecName: Full=Cysteine-rich receptor-like protein kinase 40; Short=Cysteine-rich RLK40; Flags: Precursor && PF00931:NB-ARC domain|PF00069:Protein kinase domain	Q9LRR4	Putative disease resistance RPP13-like protein 1 OS=Arabidopsis thaliana OX=3702 GN=RPPL1 PE=3 SV=1	LBD
novel.3229	8.43213	0.010756	8.62813	0.00925042	8.22526	0.0140496	8.53591	0.0088102	Chr2	250086478	250088018	- && - && -	--	--
evm.TU.CTG758.38	7.84543	0.0201303	8.62873	0.00927119	8.22632	0.0132575	7.96005	0.0167426	Chr6	49743335	49745269	- && Q8RWQ4.1 RecName: Full=Rho GTPase-activating protein 7; AltName: Full=Rho-type GTPase-activating protein 7 && -	Q8RWQ4	Rho GTPase-activating protein 7 OS=Arabidopsis thaliana OX=3702 GN=ROPGAP7 PE=2 SV=1
novel.8121	7.75834	0.0219649	7.97324	0.0181584	8.22632	0.0132553	7.96005	0.0167168	Chr5	306590006	306593032	- && - && -	--	--
novel.5367	8.05081	0.00290624	8.53324	0.00134465	8.22651	0.00221869	8.14955	0.0023105	Chr3	65720657	65724923	- && Q9LJR7.1 RecName: Full=Xyloglucan endotransglucosylase/hydrolase protein 3; Short=At-XTH3; Short=XTH-3; Flags: Precursor && PF06955:Xyloglucan endo-transglycosylase (XET) C-terminus|PF00722:Glycosyl hydrolases family 16	Q9LJR7	Xyloglucan endotransglucosylase/hydrolase protein 3 OS=Arabidopsis thaliana OX=3702 GN=XTH3 PE=2 SV=1	MYB_related
novel.8469	7.73959	0.00531049	6.11387	0.03507	8.23509	0.00230525	7.89015	0.00330875	Chr6	38948151	38952191	- && O81974.1 RecName: Full=Cytochrome P450 71D8; AltName: Full=Cytochrome P450 CP7 && PF00067:Cytochrome P450	G4XV71	2-hydroxyisoflavanone synthase OS=Glycyrrhiza uralensis OX=74613 GN=CYP93C2 PE=2 SV=2	HSF
novel.5540	8.05485	0.0163784	8.4018	0.0115095	8.23903	0.013687	8.27202	0.0114294	Chr3	235821011	235824666	- && - && -	--	--
novel.1541	8.20941	0.00278418	7.89052	0.00451802	8.24024	0.00220233	8.65798	0.00106924	Chr1	17741439	17742890	- && - && -	--	--
novel.10587	8.51545	7e-05	8.46274	0.00010984	8.25388	0.000170936	8.29774	8.29e-05	Chr7	15198482	15201779	- && Q8LPQ5.1 RecName: Full=Zinc finger protein BRUTUS; AltName: Full=Protein EMBRYO DEFECTIVE 2454 && -	Q8LPQ5	Zinc finger protein BRUTUS OS=Arabidopsis thaliana OX=3702 GN=BTS PE=1 SV=1
novel.760	9.67886	0.00303419	10.6139	0.0011048	8.26618	0.0132759	8.72676	0.0073079	CTG5417	58400	59791	- && C0LGP4.1 RecName: Full=Probable LRR receptor-like serine/threonine-protein kinase At3g47570; Flags: Precursor && PF07714:Protein tyrosine kinase	C0LGP4	Probable LRR receptor-like serine/threonine-protein kinase At3g47570 OS=Arabidopsis thaliana OX=3702 GN=At3g47570 PE=2 SV=1	WRKY
evm.TU.CTG1687.19	8.55291	0.00122469	8.61129	0.00114963	8.28553	0.00209737	8.74811	0.000767275	Chr7	85651044	85653411	- && - && PF12274:Protein of unknown function (DUF3615)	--	--	NAC
evm.TU.CTG1912.32	8.64481	2.61e-05	8.42461	4.56e-05	8.28821	8.05e-05	8.3506	5.02e-05	Chr6	331895590	331896751	- && Q7XBQ9.1 RecName: Full=Disease resistance protein RGA2; AltName: Full=Blight resistance protein RPI; AltName: Full=RGA2-blb && PF00931:NB-ARC domain	Q7XBQ9	Disease resistance protein RGA2 OS=Solanum bulbocastanum OX=147425 GN=RGA2 PE=1 SV=1	FAR1
evm.TU.CTG5830.6	9.10167	8.75e-06	7.36614	0.00784869	8.29373	0.000214574	8.17034	0.00010603	CTG5830	36927	37709	- && Q04836.1 RecName: Full=31 kDa ribonucleoprotein, chloroplastic; AltName: Full=RNA-binding protein 1/2/3; Short=AtRBP33; AltName: Full=RNA-binding protein CP31A; AltName: Full=RNA-binding protein RNP-T; AltName: Full=RNA-binding protein cp31; Flags: Precursor && PF00076:RNA recognition motif. (a.k.a. RRM, RBD, or RNP domain)	Q04836	31 kDa ribonucleoprotein, chloroplastic OS=Arabidopsis thaliana OX=3702 GN=CP31A PE=1 SV=1	NF-YA
novel.5776	8.34121	0.011845	7.92808	0.0188053	8.29703	0.01236	8.04133	0.0155549	Chr3	364171691	364175927	- && - && -	--	--
novel.2144	7.52497	0.0271184	8.01702	0.0172378	8.29703	0.0123584	7.31777	0.0314651	Chr1	335363830	335367776	- && - && -	--	--
novel.3470	8.3073	0.00185797	8.60069	0.00118593	8.32496	0.00188357	8.10503	0.00247193	Chr2	405486688	405489517	- && Q9LEK8.1 RecName: Full=Peptidyl-prolyl cis-trans isomerase Pin1; Short=PPIase Pin1; AltName: Full=DlPar13; AltName: Full=Rotamase Pin1 && PF00639:PPIC-type PPIASE domain	Q94G00	Peptidyl-prolyl cis-trans isomerase Pin1 OS=Malus domestica OX=3750 GN=PIN1 PE=2 SV=1
evm.TU.CTG3942.3	8.8126	1.3e-05	7.00331	0.00257907	8.32929	7.65e-05	8.3588	4.9e-05	CTG3942	100595	102982	- && P19683.1 RecName: Full=31 kDa ribonucleoprotein, chloroplastic; Flags: Precursor && PF00076:RNA recognition motif. (a.k.a. RRM, RBD, or RNP domain)	P19683	31 kDa ribonucleoprotein, chloroplastic OS=Nicotiana sylvestris OX=4096 PE=1 SV=1	NF-YA
evm.TU.CTG4112.2	8.27388	0.000954472	6.6733	0.0190134	8.33307	0.0008119	7.99477	0.00351431	CTG4112	13670	14575	- && B8XCH5.1 RecName: Full=Protein QUIRKY && PF00168:C2 domain	B8XCH5	Protein QUIRKY OS=Arabidopsis thaliana OX=3702 GN=QKY PE=2 SV=1	bZIP
evm.TU.CTG856.29	8.18967	0.0142054	7.5047	0.028593	8.34231	0.0117547	7.97668	0.016447	Chr4	90357193	90358601	- && - && -	--	--
evm.TU.CTG933.79	7.96136	0.00335088	8.43642	0.00167586	8.3553	0.00203274	7.68154	0.00477476	Chr7	443156436	443158795	- && - && -	--	--	Trihelix
novel.80	8.25579	0.012991	9.02389	0.00622707	8.36994	0.0119923	7.90636	0.0168686	CTG3854	8664	12812	- && - && -	--	--
novel.1905	8.22736	0.00210129	8.9093	0.000684789	8.3753	0.00182826	7.93381	0.00297947	Chr1	249669961	249673820	- && - && -	--	--
evm.TU.CTG1643.10	7.65877	0.00047131	7.5118	0.000645495	8.39049	0.000155154	7.05073	0.00166065	Chr6	351621295	351625215	- && Q9STE7.1 RecName: Full=Putative disease resistance RPP13-like protein 3 && PF00931:NB-ARC domain	F7J0N2	Disease resistance protein RGA5 OS=Oryza sativa subsp. japonica OX=39947 GN=RGA5 PE=1 SV=1	WRKY
novel.3269	8.55269	0.00964253	9.15167	0.00543046	8.39698	0.0110875	9.0705	0.0054013	Chr2	292736371	292739639	- && Q6AVI0.1 RecName: Full=Zinc finger BED domain-containing protein RICESLEEPER 2; AltName: Full=Transposase-like protein RICESLEEPER 2 && PF05699:hAT family C-terminal dimerisation region|PF14372:Domain of unknown function (DUF4413)	Q6AVI0	Zinc finger BED domain-containing protein RICESLEEPER 2 OS=Oryza sativa subsp. japonica OX=39947 GN=Os03g0733400 PE=2 SV=1	bHLH
novel.1090	7.97469	0.0177863	8.10078	0.0156233	8.40176	0.00425252	7.78233	0.0201762	CTG6418	30230	31511	- && - && -	Q2QZF2	Disease resistance protein PIK5-NP OS=Oryza sativa subsp. japonica OX=39947 GN=PIK5-NP PE=2 SV=1
novel.4747	7.11842	0.0105259	7.60781	0.00561341	8.41816	0.00164011	7.36657	0.00733754	Chr3	112046209	112050179	- && - && -	--	--
novel.2880	7.02555	0.0430894	9.03584	0.00612807	8.41829	0.0109723	8.50961	0.0094745	Chr2	28932063	28934740	- && - && -	--	--
novel.8515	8.06915	0.0161638	8.75865	0.00808432	8.41915	0.0113547	8.03005	0.0149584	Chr6	52917068	52923212	- && - && -	--	--
novel.7740	8.69478	0.00342397	7.92659	0.0187771	8.44878	0.00389572	8.32748	0.00340237	Chr5	59284290	59285010	- && - && -	--	--
novel.7545	8.80821	0.00753928	8.37201	0.0119307	8.44966	0.0106171	8.31414	0.011505	Chr5	379340622	379343415	- && - && -	--	--
evm.TU.CTG920.93	8.40983	0.0110249	8.89358	0.00708612	8.45221	0.00477707	8.26084	0.011565	Chr7	74625663	74628660	- && - && PF13855:Leucine rich repeat	Q9FI14	Disease resistance protein TAO1 OS=Arabidopsis thaliana OX=3702 GN=TAO1 PE=3 SV=1	WRKY
novel.8040	8.34702	0.00170438	8.06131	0.00293334	8.45531	0.00146041	8.58403	0.0010858	Chr5	274820583	274822158	- && - && -	--	--
evm.TU.CTG738.10	7.95981	7.93e-09	8.57167	2.46e-11	8.45682	1.75e-10	8.24587	5.92e-10	Chr6	328605545	328608108	- && - && PF00646:F-box domain	--	--
novel.1433	8.51067	0.0100605	7.83331	0.0206269	8.4702	0.0103563	8.39057	0.010537	CTG9014	1	3240	- && - && -	--	--
novel.4316	8.69081	0.00842879	8.76336	0.00802555	8.48037	0.010289	8.47492	0.00977561	Chr2	412889674	412892310	- && - && -	--	--
evm.TU.CTG2418.7	8.47607	0.00435361	8.63721	0.00914368	8.48835	0.00569364	8.12492	0.00596986	Chr3	343251297	343258656	- && A3BXL8.1 RecName: Full=ABC transporter G family member 53; Short=OsABCG53; AltName: Full=Pleiotropic drug resistance protein 20; Short=OsPDR20 && PF00005:ABC transporter|PF08370:Plant PDR ABC transporter associated|PF01061:ABC-2 type transporter|PF14510:ABC-transporter extracellular N-terminal	A3BXL8	ABC transporter G family member 53 OS=Oryza sativa subsp. japonica OX=39947 GN=ABCG53 PE=2 SV=1	MYB_related
novel.10993	8.28058	0.0126264	8.9746	0.0065126	8.48996	0.0106497	8.85125	0.00643185	Chr7	251445384	251447914	- && Q8S625.1 RecName: Full=Ubiquitin-fold modifier-conjugating enzyme 1; AltName: Full=Ufm1-conjugating enzyme 1 >A2Z5S8.1 RecName: Full=Ubiquitin-fold modifier-conjugating enzyme 1; AltName: Full=Ufm1-conjugating enzyme 1 && -	A2Z5S8	Ubiquitin-fold modifier-conjugating enzyme 1 OS=Oryza sativa subsp. indica OX=39946 GN=OsI_33008 PE=3 SV=1	ERF
novel.10139	8.5359	0.00136082	9.19335	0.000409853	8.49512	0.00143102	8.98804	0.000523658	Chr7	237052607	237056204	- && - && -	--	--
novel.5699	7.77618	0.0215609	7.60373	0.0261024	8.50048	0.0100276	7.68451	0.0223066	Chr3	340607436	340608461	- && - && -	--	--	C3H
novel.9390	8.50479	2.66e-06	9.17546	7.22e-08	8.51334	2.23e-06	8.35444	3.57e-06	Chr6	162542066	162573669	- && - && -	--	--
novel.5002	7.77618	0.0215545	8.60023	0.00950112	8.52032	0.00981374	7.53538	0.0254801	Chr3	333545159	333547116	- && - && -	--	--
novel.8011	8.22907	0.0134805	8.17995	0.0144315	8.53164	0.00511915	8.76066	0.007376	Chr5	268897050	268898402	- && - && -	--	--
evm.TU.CTG3141.12	8.55329	3.67e-05	8.72368	1.92e-05	8.53386	4.08e-05	8.43488	4.57e-05	Chr6	332294755	332295381	- && - && -	--	--
evm.TU.CTG1461.7	8.52129	0.00996082	9.03584	0.00613053	8.54957	0.00952718	8.52099	0.00936701	Chr1	43799726	43807779	- && Q8W3K0.1 RecName: Full=Probable disease resistance protein At1g58602 && -	P0DO10	Disease resistance protein Piks-2 OS=Oryza sativa subsp. japonica OX=39947 GN=PIKS-2 PE=3 SV=1	WRKY
evm.TU.CTG208.19	8.01763	0.000992607	9.27143	0.000357255	8.55133	0.00132801	7.78224	0.00402852	Chr2	86922588	86924866	- && O80939.1 RecName: Full=L-type lectin-domain containing receptor kinase IV.1; Short=Arabidopsis thaliana lectin-receptor kinase e; Short=AthlecRK-e; Short=LecRK-IV.1; AltName: Full=Lectin Receptor Kinase 1; Flags: Precursor && PF00139:Legume lectin domain|PF00069:Protein kinase domain	Q7XUN6	L-type lectin-domain containing receptor kinase SIT2 OS=Oryza sativa subsp. japonica OX=39947 GN=SIT2 PE=2 SV=2	S1Fa-like
evm.TU.CTG1486.3	8.6938	0.00100472	8.56056	0.00130419	8.56644	0.00127926	8.49007	0.00132154	Chr7	112021243	112025978	- && O22812.2 RecName: Full=AT-hook motif nuclear-localized protein 10; AltName: Full=AT-hook protein 1 && -	O22812	AT-hook motif nuclear-localized protein 10 OS=Arabidopsis thaliana OX=3702 GN=AHL10 PE=1 SV=2	NAC
evm.TU.CTG1912.35	9.17155	3.13e-06	9.21431	2.63e-06	8.58617	3.58e-05	9.19297	2.65e-06	Chr6	331926446	331927535	- && - && -	--	--
novel.6477	8.84144	0.00301539	9.53967	0.00363499	8.60636	0.0090205	8.99089	0.00581586	Chr4	44576312	44589834	- && - && -	--	--
novel.6139	9.21379	0.00495171	9.39784	0.00422262	8.60636	0.00902022	9.10872	0.00517113	Chr4	165120934	165125348	- && - && -	--	--
novel.6047	8.25461	0.00200975	9.03391	0.000578356	8.63046	0.00112764	8.72391	0.000829566	Chr4	71403320	71405403	- && - && -	--	--
novel.1708	8.16288	0.00241724	8.96894	0.000617809	8.66018	0.00107163	8.59736	0.00104264	Chr1	75733248	75737594	- && - && -	--	--
novel.8711	8.46739	0.010452	8.69312	0.00868045	8.661	0.00850975	8.52099	0.00936717	Chr6	154201385	154206042	- && - && -	--	--
evm.TU.CTG1551.26	8.99109	0.000578696	9.38355	0.000294289	8.66522	0.00114372	9.18363	0.000361942	Chr1	73676836	73683501	- && Q7GDL5.1 RecName: Full=Homeobox protein knotted-1-like 10; AltName: Full=Homeobox protein HOS9; AltName: Full=Homeobox protein OSH71; AltName: Full=Homeobox protein knotted-1-like 2; Short=Oskn2 >A2Y007.2 RecName: Full=Homeobox protein knotted-1-like 10; AltName: Full=Homeobox protein HOS9; AltName: Full=Homeobox protein OSH71; AltName: Full=Homeobox protein knotted-1-like 2; Short=Oskn2 && …	Q7GDL5	Homeobox protein knotted-1-like 10 OS=Oryza sativa subsp. japonica OX=39947 GN=OSH71 PE=2 SV=1	TALE
novel.6198	8.95011	7.33e-06	8.63507	5.82e-05	8.67361	2.24e-05	8.34474	5.61e-05	Chr4	218964447	218967688	- && - && -	--	--
evm.TU.CTG4064.1	7.57174	0.00577956	10.6845	1.71e-05	8.67786	0.00238092	8.71854	0.00108719	CTG4064	453	2026	- && Q9M0X5.1 RecName: Full=Cysteine-rich receptor-like protein kinase 25; Short=Cysteine-rich RLK25; Flags: Precursor && PF01657:Salt stress response/antifungal	Q9M0X5	Cysteine-rich receptor-like protein kinase 25 OS=Arabidopsis thaliana OX=3702 GN=CRK25 PE=3 SV=1	ERF
novel.3885	8.31703	0.0121527	8.2054	0.0140479	8.6963	0.00818354	8.48658	0.00966866	Chr2	99965850	99970700	- && P92555.1 RecName: Full=Uncharacterized mitochondrial protein AtMg01250; AltName: Full=ORF102 && -	P08548	LINE-1 reverse transcriptase homolog OS=Nycticebus coucang OX=9470 PE=4 SV=1	E2F/DP
novel.8751	6.63925	0.016662	7.84353	0.00494647	8.71098	0.00215657	7.91984	0.00215363	Chr6	216268683	216276991	- && - && -	--	--
novel.7017	8.7469	0.00794813	9.11698	0.00563969	8.71573	0.00801244	8.35812	0.0105763	Chr5	60690026	60693707	- && - && -	P0C2F6	Putative ribonuclease H protein At1g65750 OS=Arabidopsis thaliana OX=3702 GN=At1g65750 PE=3 SV=1	bZIP
evm.TU.CTG2402.18	8.90846	0.00676645	8.06894	0.00640541	8.74023	0.00346462	8.1565	0.00222386	Chr7	284480170	284481500	- && Q9C8W9.1 RecName: Full=NAC domain-containing protein 30; Short=ANAC030; AltName: Full=Protein VASCULAR RELATED NAC-DOMAIN 7 && PF02365:No apical meristem (NAM) protein	Q9FH59	NAC domain-containing protein 105 OS=Arabidopsis thaliana OX=3702 GN=NAC105 PE=1 SV=1	NAC
novel.9550	8.7212	0.00116786	8.17052	0.00281419	8.74774	0.000898662	8.32841	0.00185311	Chr6	303978063	303979944	- && - && -	--	--
novel.3826	8.92718	0.000648882	8.89904	0.000787498	8.75545	0.000957646	8.41407	0.00139363	Chr2	70705179	70710372	- && - && -	--	--
novel.6263	8.64171	0.00105026	8.4853	0.00151804	8.78383	0.000876216	8.80855	0.000734721	Chr4	277535326	277536583	- && - && -	--	--	MYB_related
evm.TU.CTG4180.11	8.04997	0.0164633	7.02228	0.04448	8.78916	0.00749096	7.81967	0.0194229	CTG4180	80628	88538	- && Q7XA39.1 RecName: Full=Putative disease resistance protein RGA4; AltName: Full=RGA4-blb && PF00931:NB-ARC domain	Q7XA39	Putative disease resistance protein RGA4 OS=Solanum bulbocastanum OX=147425 GN=RGA4 PE=2 SV=1	ARR-B
novel.3458	8.34883	0.00220416	9.07974	0.000890605	8.80796	0.00177031	8.44612	0.00220483	Chr2	402258745	402285716	- && - && -	--	--
novel.1751	8.78195	0.00771264	9.24053	0.00495408	8.81349	0.00731203	8.83549	0.00687622	Chr1	100979529	101009964	- && Q6AUC6.1 RecName: Full=Sulfhydryl oxidase 1; AltName: Full=Quiescin-sulfhydryl oxidase 1; Short=OsQSOX1; Flags: Precursor && -	Q6AUC6	Sulfhydryl oxidase 1 OS=Oryza sativa subsp. japonica OX=39947 GN=QSOX1 PE=2 SV=1
evm.TU.CTG1086.46	9.7937	0.000120343	9.31525	0.000332435	8.84239	0.000821188	9.40939	0.000232074	Chr1	258061058	258063892	- && Q9SIT5.1 RecName: Full=Cation/H(+) antiporter 15; AltName: Full=Protein CATION/H+ EXCHANGER 15; Short=AtCHX15 && PF00999:Sodium/hydrogen exchanger family	Q9SIT5	Cation/H(+) antiporter 15 OS=Arabidopsis thaliana OX=3702 GN=CHX15 PE=2 SV=1
evm.TU.CTG12.127	6.99848	0.0438611	8.54934	0.0100294	8.8656	0.00694065	8.12438	0.0136597	Chr6	216270865	216272039	- && - && -	--	--	MYB
novel.6174	8.96424	0.0064176	9.45201	0.00400851	8.86869	0.00693222	9.29923	0.00422008	Chr4	194837296	194841039	- && - && -	--	--
novel.6586	9.12606	0.00543286	8.36073	0.0120822	8.86869	0.00692724	8.70187	0.00785041	Chr4	138984979	138986755	- && - && -	--	--
evm.TU.CTG2990.5	8.73989	0.00802635	7.98465	0.0178054	8.87109	0.00369281	8.21789	0.00645794	Chr7	106272367	106273044	- && P68427.2 RecName: Full=Histone H3.2 >P68428.2 RecName: Full=Histone H3.2 >P68429.2 RecName: Full=Histone H3.2; AltName: Full=Histone H3.1; AltName: Full=Major histone H3 >P68430.2 RecName: Full=Histone H3.2 && PF00125:Core histone H2A/H2B/H3/H4	P68427	Histone H3.2 OS=Pisum sativum OX=3888 PE=1 SV=2	B3
novel.7835	8.0761	0.0159369	8.01318	0.0172202	8.88133	0.00682054	8.56961	0.00864956	Chr5	152928682	152930365	- && - && -	--	--
evm.TU.CTG1030.28	9.05692	0.000517438	8.40053	0.00160991	8.88137	0.000736911	8.86499	0.000682923	Chr1	268169927	268170538	- && - && -	--	--
novel.532	8.53346	0.00154965	8.47244	0.00189603	8.90652	0.000818102	8.57741	0.00187072	CTG4894	11288	34567	- && Q7XSA2.3 RecName: Full=Protein argonaute 1B; Short=OsAGO1b && PF02170:PAZ domain	Q7XSA2	Protein argonaute 1B OS=Oryza sativa subsp. japonica OX=39947 GN=AGO1B PE=2 SV=3	GATA
evm.TU.CTG6667.6	8.6476	0.00869623	7.8661	0.0199074	8.9071	0.0069255	7.73917	0.0200772	CTG6667	69431	70377	- && P48731.1 RecName: Full=Homeobox protein ATH1 && -	P48731	Homeobox protein ATH1 OS=Arabidopsis thaliana OX=3702 GN=ATH1 PE=1 SV=1	TALE
novel.7484	8.70019	0.00833552	8.40534	0.0115082	8.9293	0.00645574	8.27435	0.0120067	Chr5	357617173	357621094	- && - && -	--	--
evm.TU.CTG1551.16	8.73437	0.000911679	8.13628	0.00252509	8.94672	0.000650331	8.33158	0.001563	Chr1	73564785	73568123	- && P0C1U5.1 RecName: Full=Endoglucanase 14; AltName: Full=Endo-1,4-beta glucanase 14; Flags: Precursor && PF00759:Glycosyl hydrolase family 9	P0C1U5	Endoglucanase 14 OS=Oryza sativa subsp. japonica OX=39947 GN=Os05g0129200 PE=2 SV=1	WRKY
evm.TU.CTG1585.32	7.66564	0.0239221	8.46978	0.010824	8.95139	0.00632829	8.02544	0.0157165	Chr6	35862368	35863944	- && Q9LMN7.1 RecName: Full=Wall-associated receptor kinase 5; Flags: Precursor && PF00069:Protein kinase domain	Q9LMN7	Wall-associated receptor kinase 5 OS=Arabidopsis thaliana OX=3702 GN=WAK5 PE=2 SV=1	WRKY
novel.10000	8.61351	0.00914137	9.13851	0.00550798	8.97314	0.0062185	8.77974	0.00724886	Chr7	107431412	107435735	- && - && -	--	--
novel.7035	8.10296	0.0156224	9.04447	0.00606042	8.9796	0.00617025	8.60034	0.00840128	Chr5	64929575	64934612	- && Q3B724.1 RecName: Full=Callose synthase 5; AltName: Full=1,3-beta-glucan synthase; AltName: Full=Protein GLUCAN SYNTHASE-LIKE 2; AltName: Full=Protein LESS ADHERENT POLLEN 1 && PF02364:1,3-beta-glucan synthase component	Q3B724	Callose synthase 5 OS=Arabidopsis thaliana OX=3702 GN=CALS5 PE=1 SV=1
evm.TU.CTG3749.2	8.67187	0.00859215	8.51047	0.00452181	8.98142	0.0030853	8.58745	0.00888923	CTG3749	49532	53918	- && Q9H490.3 RecName: Full=Phosphatidylinositol glycan anchor biosynthesis class U protein; AltName: Full=Cell division cycle protein 91-like 1; Short=Protein CDC91-like 1; AltName: Full=GPI transamidase component PIG-U && PF06728:GPI transamidase subunit PIG-U	Q9H490	Phosphatidylinositol glycan anchor biosynthesis class U protein OS=Homo sapiens OX=9606 GN=PIGU PE=1 SV=3
novel.11352	9.10572	0.000473427	7.97161	0.00345833	8.98526	0.000809957	9.67434	0.000169268	Chr7	442538273	442543851	- && P10978.1 RecName: Full=Retrovirus-related Pol polyprotein from transposon TNT 1-94; Includes: RecName: Full=Protease; Includes: RecName: Full=Reverse transcriptase; Includes: RecName: Full=Endonuclease && PF00665:Integrase core domain|PF07727:Reverse transcriptase (RNA-dependent DNA polymerase)|PF13976:GAG-pre-integrase domain	P10978	Retrovirus-related Pol polyprotein from transposon TNT 1-94 OS=Nicotiana tabacum OX=4097 PE=2 SV=1	LBD
evm.TU.CTG767.74	8.81341	0.00079325	8.93399	0.000674157	8.99702	0.000566651	8.9644	0.000544801	Chr5	267177796	267183790	- && Q339M6.1 RecName: Full=CASP-like protein 5A2; Short=OsCASPL5A2 >A2Z669.1 RecName: Full=CASP-like protein 5A2; Short=OsCASPL5A2 && PF04535:Domain of unknown function (DUF588)	Q339M6	CASP-like protein 5A2 OS=Oryza sativa subsp. japonica OX=39947 GN=Os10g0343200 PE=2 SV=1
novel.4017	9.05758	3.84e-06	8.70567	7.29e-05	9.00312	3.08e-06	8.93695	3.83e-05	Chr2	219847334	219848627	- && - && -	--	--
evm.TU.CTG3642.28	9.48733	0.00372437	9.51444	0.00373683	9.00869	0.00595382	10.3311	0.00134562	Chr6	313620489	313623741	- && Q3E6P4.1 RecName: Full=F-box protein At2g02240 && PF14299:Phloem protein 2|PF12937:F-box-like	Q949S5	F-box protein PP2-B11 OS=Arabidopsis thaliana OX=3702 GN=PP2B11 PE=1 SV=1
novel.8597	9.08162	0.000500727	8.68735	0.00103372	9.0246	0.000592039	8.75096	0.000851837	Chr6	78069011	78069584	- && - && -	--	--
novel.5952	7.4598	0.0290473	8.28901	0.0130174	9.03691	0.00577716	7.62392	0.0228342	Chr4	22621955	22622808	- && - && PF02902:Ulp1 protease family, C-terminal catalytic domain	--	--
evm.TU.CTG933.56	8.92811	0.000644323	8.83434	0.000799188	9.0498	0.000543615	8.54264	0.00111978	Chr7	442909191	442911127	- && - && PF13359:DDE superfamily endonuclease	Q9M2U3	Protein ALP1-like OS=Arabidopsis thaliana OX=3702 GN=At3g55350 PE=2 SV=1	SBP
novel.11251	8.96424	0.0064168	8.19273	0.0142305	9.0638	0.00560384	9.0705	0.00540142	Chr7	393423070	393426366	- && - && -	--	--
evm.TU.CTG1064.73	9.30148	5.27e-06	9.20088	9.4e-06	9.0915	2.37e-05	8.93817	2.17e-05	Chr1	58336042	58337485	- && - && -	--	--	bZIP
novel.4604	8.69449	0.00832058	8.3911	0.0116626	9.09297	0.00569065	8.29412	0.011103	Chr3	42065160	42068334	- && - && -	--	--
novel.9458	8.43406	0.0108019	9.15167	0.00542511	9.0972	0.00541592	8.77974	0.00724998	Chr6	246714141	246722912	- && - && -	--	--
evm.TU.CTG4180.13	8.86768	0.00711653	7.54513	0.0275959	9.10379	0.00538829	8.27435	0.012005	CTG4180	96586	97930	- && - && -	--	--
evm.TU.CTG4180.15	8.43749	0.00303978	7.84438	0.0056457	9.11457	0.00143119	7.92228	0.00507534	CTG4180	100430	103201	- && Q39214.1 RecName: Full=Disease resistance protein RPM1; AltName: Full=Resistance to Pseudomonas syringae protein 3 && PF00931:NB-ARC domain	Q39214	Disease resistance protein RPM1 OS=Arabidopsis thaliana OX=3702 GN=RPM1 PE=1 SV=1	GATA
novel.2939	9.26595	0.00465788	8.86295	0.00729149	9.11554	0.00557133	8.83626	0.0065293	Chr2	48983187	48987022	- && - && -	--	--
novel.4892	9.22751	3.4e-06	10.1275	2.14e-08	9.12087	4.98e-06	9.30496	1.55e-06	Chr3	272946512	272952124	- && - && -	--	--
novel.3117	9.4037	0.00405111	8.69312	0.00867918	9.13629	0.00521258	9.47921	0.0035341	Chr2	145449485	145450792	- && - && -	--	--
evm.TU.CTG1798.18	9.0231	0.00606763	8.75865	0.00809107	9.13776	0.00546714	8.50781	0.00898957	Chr7	24186521	24187294	- && Q9ZVR7.4 RecName: Full=Phytosulfokine receptor 1; Short=AtPSKR1; AltName: Full=Guanylate cyclase; AltName: Full=Phytosulfokine LRR receptor kinase 1; AltName: Full=Protein serine-threonine kinase; Flags: Precursor && PF00069:Protein kinase domain	Q9M0G7	MDIS1-interacting receptor like kinase 1 OS=Arabidopsis thaliana OX=3702 GN=MIK1 PE=1 SV=1	bHLH
novel.10018	9.27783	0.00461615	9.99861	0.00217931	9.16808	0.00502699	9.38269	0.00386581	Chr7	115111213	115114719	- && - && -	--	--
evm.TU.CTG2086.23_evm.TU.CTG2086.24	8.4446	0.00280574	7.26256	0.0170726	9.20318	0.000469466	7.24939	0.0185514	Chr2	90935922	90971328	- && B1B1U3.1 RecName: Full=Alpha-humulene synthase && PF01397:Terpene synthase, N-terminal domain|PF03936:Terpene synthase family, metal binding domain	Q5GJ59	Tau-cadinol synthase OS=Zea mays OX=4577 GN=TPS7 PE=1 SV=1	GRAS
evm.TU.CTG933.55	8.9824	0.000588083	8.66777	0.00103164	9.20513	0.000404586	8.90164	0.000599932	Chr7	442903439	442909179	- && P0DI17.1 RecName: Full=Probable disease resistance protein RF9 >P0DI18.1 RecName: Full=Probable disease resistance protein RDL6 && PF00931:NB-ARC domain	Q9LRR4	Putative disease resistance RPP13-like protein 1 OS=Arabidopsis thaliana OX=3702 GN=RPPL1 PE=3 SV=1	B3
evm.TU.CTG6087.5	8.62278	0.00472621	8.87066	0.00727356	9.21752	0.00478695	8.78918	0.00717887	CTG6087	94874	98393	- && - && -	--	--
novel.2941	9.1215	0.000545487	8.86574	0.00029351	9.22614	0.000410293	9.16245	4.93e-05	Chr2	49647540	49650873	- && - && -	--	--
evm.TU.CTG6087.6	8.96424	0.00641737	8.80558	0.00772356	9.27119	0.00447586	8.89793	0.00638388	CTG6087	102657	104396	- && - && -	--	--
evm.TU.CTG1798.21	9.32674	0.0043676	9.07155	0.00588314	9.28441	0.00461733	9.09736	0.00496963	Chr7	24175953	24177965	- && Q9T096.2 RecName: Full=Protein yippee-like At4g27745 && -	Q9T096	Protein yippee-like At4g27745 OS=Arabidopsis thaliana OX=3702 GN=At4g27745 PE=3 SV=2
evm.TU.CTG849.4	9.5525	1.44e-05	9.79696	4.05e-06	9.29173	0.000342608	9.3214	2.44e-05	Chr3	9837529	9854063	- && - && PF07534:TLD	Q755A3	Oxidation resistance protein 1 OS=Ashbya gossypii (strain ATCC 10895 / CBS 109.51 / FGSC 9923 / NRRL Y-1056) OX=284811 GN=OXR1 PE=3 SV=2
evm.TU.CTG2495.12	9.64576	0.000227665	9.37226	0.000316766	9.32755	0.000328635	8.24639	0.00194275	Chr3	401307624	401311458	- && Q9STE7.1 RecName: Full=Putative disease resistance RPP13-like protein 3 && PF00931:NB-ARC domain	Q2R8L1	Disease resistance protein RGA5 OS=Oryza sativa subsp. japonica OX=39947 GN=RGA5 PE=2 SV=1	WRKY
evm.TU.CTG137.186	9.7315	0.000136522	9.6806	0.000161148	9.35709	0.000295318	9.42739	0.000228398	Chr7	435999444	436000728	- && Q9XG83.1 RecName: Full=Gibberellin 2-beta-dioxygenase; AltName: Full=GA 2-oxidase; AltName: Full=Gibberellin 2-beta-hydroxylase; AltName: Full=Gibberellin 2-oxidase && PF14226:non-haem dioxygenase in morphine synthesis N-terminal|PF03171:2OG-Fe(II) oxygenase superfamily	Q8S0S6	Gibberellin 2-beta-dioxygenase 3 OS=Oryza sativa subsp. japonica OX=39947 GN=GA2OX3 PE=1 SV=1	Dof
novel.4573	9.11371	0.000586527	8.70088	0.00286744	9.36308	0.000428137	8.70781	0.00200396	Chr3	33588242	33594252	- && - && -	--	--	CO-like
evm.TU.CTG5257.5	9.60524	4.9e-07	9.89778	1.03e-07	9.36837	1.28e-06	10.0525	2.04e-08	CTG5257	61245	62429	- && Q9LTA3.1 RecName: Full=UDP-glycosyltransferase 91C1 && -	D4Q9Z5	Soyasaponin III rhamnosyltransferase OS=Glycine max OX=3847 GN=GmSGT3 PE=1 SV=1
novel.9177	8.73989	0.00803141	8.9746	0.00651097	9.38073	0.00414385	8.74293	0.00715884	Chr6	49037000	49040336	- && Q6EPN8.1 RecName: Full=CAAX prenyl protease 1 homolog; AltName: Full=Farnesylated proteins-converting enzyme 1; Short=FACE-1; AltName: Full=Prenyl protein-specific endoprotease 1; AltName: Full=Zinc metalloproteinase Ste24 homolog && -	Q6EPN8	CAAX prenyl protease 1 homolog OS=Oryza sativa subsp. japonica OX=39947 GN=FACE1 PE=2 SV=1
evm.TU.CTG1030.27	9.85566	0.000106166	9.34609	0.000326025	9.3883	0.000276686	9.55517	0.000194125	Chr1	268170642	268172016	- && - && -	--	--
evm.TU.CTG4906.4	9.38362	0.00413642	9.37526	0.0043286	9.39569	0.00390359	8.93368	0.005978	CTG4906	91064	91594	- && - && -	--	--
evm.TU.CTG2543.6	9.7692	0.000126552	8.85565	0.00110165	9.39983	0.000271271	9.86616	9.18e-05	Chr7	431290266	431291293	- && - && -	--	--
evm.TU.CTG767.96	8.74618	0.0080249	9.02158	0.00623373	9.41058	0.00383522	8.88917	0.0064499	Chr5	267336725	267338368	- && Q9FL62.1 RecName: Full=Probable WRKY transcription factor 30; AltName: Full=WRKY DNA-binding protein 30 && PF03106:WRKY DNA -binding domain	Q9FL62	Probable WRKY transcription factor 30 OS=Arabidopsis thaliana OX=3702 GN=WRKY30 PE=1 SV=1	WRKY
novel.11228	9.00833	0.00613049	8.34743	0.00662487	9.43474	0.0019227	8.42321	0.00416744	Chr7	386738947	386764520	- && - && PF05577:Serine carboxypeptidase S28	Q7TMR0	Lysosomal Pro-X carboxypeptidase OS=Mus musculus OX=10090 GN=Prcp PE=1 SV=2
novel.4855	9.45831	4.75e-05	9.49169	7.97e-05	9.43779	0.000253288	9.15094	0.000130588	Chr3	245815320	245824396	- && - && -	--	--
novel.9032	10.4441	1.33e-09	10.092	2.18e-08	9.48835	7.86e-07	10.2245	4.61e-09	Chr6	351701785	351708032	- && - && -	--	--
novel.10120	9.90699	0.00233419	9.90336	0.00240606	9.49417	0.00369039	9.28012	0.00411026	Chr7	211161993	211165552	- && - && -	--	--
novel.5406	9.15324	0.00176169	9.37738	0.000183342	9.49532	0.000278408	9.13735	0.000163321	Chr3	89954270	89959536	- && - && -	--	--
novel.2783	9.85369	0.00247993	9.73584	0.00292878	9.51808	0.00343677	9.70554	0.00278642	Chr1	341638400	341644329	- && Q941Q3.1 RecName: Full=Zinc finger CCCH domain-containing protein 37; Short=AtC3H37; AltName: Full=ENHANCER OF AG-4 protein 1 && PF00642:Zinc finger C-x8-C-x5-C-x3-H type (and similar)	Q941Q3	Zinc finger CCCH domain-containing protein 37 OS=Arabidopsis thaliana OX=3702 GN=HUA1 PE=1 SV=1	C3H
evm.TU.CTG3141.10	9.08229	4.46e-06	9.60815	5.14e-07	9.52433	6.33e-07	9.17614	2.82e-06	Chr6	332290327	332292514	- && Q7XA40.2 RecName: Full=Putative disease resistance protein RGA3; AltName: Full=Blight resistance protein B149; AltName: Full=RGA1-blb && PF00931:NB-ARC domain	Q7XA40	Putative disease resistance protein RGA3 OS=Solanum bulbocastanum OX=147425 GN=RGA3 PE=2 SV=2	FAR1
novel.8244	7.4598	0.0290507	8.93204	0.00681187	9.54142	0.00335647	8.4843	0.00940724	Chr5	360025519	360026896	- && - && -	--	--	B3
evm.TU.CTG3141.11	9.36525	1.25e-06	9.93195	6.96e-08	9.5866	5.09e-07	9.38332	1.12e-06	Chr6	332292964	332294601	- && - && -	--	--	FAR1
novel.3445	9.96174	0.000995417	11.3045	7.83e-05	9.60117	0.000859493	10.3019	9.3e-05	Chr2	395764048	395767159	- && Q5SVZ6.1 RecName: Full=Zinc finger MYM-type protein 1 && -	Q5SVZ6	Zinc finger MYM-type protein 1 OS=Homo sapiens OX=9606 GN=ZMYM1 PE=1 SV=1	MYB
evm.TU.CTG4263.1	9.31122	0.000328713	8.70156	0.00101386	9.64506	0.000168643	8.85802	0.000660183	CTG4263	16681	21592	- && - && -	--	--
novel.10421	9.68816	0.00299169	9.21185	0.0051136	9.69235	0.00302286	8.66873	0.00769359	Chr7	386750007	386753394	- && Q5RBU7.1 RecName: Full=Lysosomal Pro-X carboxypeptidase; AltName: Full=Proline carboxypeptidase; AltName: Full=Prolylcarboxypeptidase; Short=PRCP; Flags: Precursor && PF05577:Serine carboxypeptidase S28	P42785	Lysosomal Pro-X carboxypeptidase OS=Homo sapiens OX=9606 GN=PRCP PE=1 SV=1
novel.3025	9.51947	0.00360505	10.2909	0.00160455	9.75417	0.00268298	9.47921	0.00353586	Chr2	90089448	90095103	- && - && -	--	--
novel.4403	9.95773	9.57e-05	9.42059	0.00034276	9.7832	0.000150562	9.37506	0.00026172	Chr2	442839653	442844133	- && Q9XID0.1 RecName: Full=Putative 1-phosphatidylinositol-3-phosphate 5-kinase FAB1D; Short=Phosphatidylinositol 3-phosphate 5-kinase; AltName: Full=Phosphatidylinositol 3-phosphate 5-kinase type III; Short=PIPkin-III; Short=Type III PIP kinase; AltName: Full=Protein FORMS APLOID AND BINUCLEATE CELLS 1D && PF00069:Protein kinase domain|PF00118:TCP-1/cpn60 chaperonin family	Q9XID0	Putative 1-phosphatidylinositol-3-phosphate 5-kinase FAB1D OS=Arabidopsis thaliana OX=3702 GN=FAB1D PE=3 SV=1	LBD
novel.2184	9.94063	0.000776986	9.52818	0.00178815	9.78666	0.00259333	9.69571	0.000441887	Chr1	2624250	2627314	- && - && -	--	--
evm.TU.CTG9588.2	9.80972	0.00049878	9.18629	0.0025854	9.7944	0.000512956	9.94194	0.000396652	CTG9588	10122	13267	- && - && -	--	--
novel.11140	10.2321	4.7e-05	10.1448	5.83e-05	9.80425	0.000122459	9.88527	8.23e-05	Chr7	350235602	350237841	- && - && -	--	--
novel.8598	9.69799	0.000150278	9.56473	0.000203641	9.82103	0.000122965	9.67309	0.000140697	Chr6	78069701	78072101	- && - && -	--	--
novel.4480	9.48733	0.000226924	9.91627	9.45e-05	9.82881	0.000110168	9.04316	0.000479171	Chr2	463595004	463599794	- && Q885J0.1 RecName: Full=Alanine--tRNA ligase; AltName: Full=Alanyl-tRNA synthetase; Short=AlaRS && PF01411:tRNA synthetases class II (A)	P36428	Alanine--tRNA ligase OS=Arabidopsis thaliana OX=3702 GN=ALATS PE=1 SV=3
novel.6465	10.1929	0.00172083	9.91622	0.00236551	9.85526	0.00240554	9.81506	0.0011764	Chr4	35490796	35497751	- && - && -	--	--
novel.7525	10.467	5.39e-08	8.70391	0.000118849	9.8769	1.08e-06	9.77396	4.99e-06	Chr5	369666514	369669124	- && P04146.3 RecName: Full=Copia protein; AltName: Full=Gag-int-pol protein; Contains: RecName: Full=Copia VLP protein; Contains: RecName: Full=Copia protease && PF07727:Reverse transcriptase (RNA-dependent DNA polymerase)	Q94HW2	Retrovirus-related Pol polyprotein from transposon RE1 OS=Arabidopsis thaliana OX=3702 GN=RE1 PE=2 SV=1	LBD
novel.9186	9.24617	0.00478919	8.8135	0.00398145	9.89379	0.00231493	9.50236	0.00346317	Chr6	54426195	54428491	- && Q5Z5Q3.1 RecName: Full=Zinc finger CCCH domain-containing protein 43; Short=OsC3H43 && -	Q5Z5Q3	Zinc finger CCCH domain-containing protein 43 OS=Oryza sativa subsp. japonica OX=39947 GN=Os06g0520600 PE=2 SV=1	C3H
evm.TU.CTG1660.1	10.1692	1.22e-08	10.5056	1.01e-09	9.92411	6.92e-08	10.1303	1.01e-08	Chr6	328298640	328463952	- && - && -	--	--
evm.TU.CTG1660.8	9.94122	5.5e-08	10.4284	1.73e-09	10.0366	3.45e-08	10.2109	5.49e-09	Chr6	328231950	328236143	- && - && -	--	--
novel.4120	10.8611	0.00011519	9.91968	0.000707658	10.0522	0.000377752	10.9975	4.43e-06	Chr2	316731811	316733152	- && - && -	--	--
novel.9088	9.74915	0.00279894	9.32423	0.00457907	10.207	0.00164308	9.56966	0.0032287	Chr6	11574265	11575136	- && - && -	--	--
novel.5003	9.01773	0.00613044	9.96919	0.00225575	10.2844	0.00151847	9.18224	0.00478488	Chr3	333547710	333549261	- && A2ZET6.1 RecName: Full=Auxin response factor 23; AltName: Full=OsARF1 && -	--	--
evm.TU.CTG933.77	10.2328	4.51e-05	10.5473	2.32e-05	10.3675	3.54e-05	9.75512	0.000131131	Chr7	443142301	443144554	- && - && -	--	--
novel.4263	10.5985	0.00106762	10.6997	0.00100098	10.412	0.00129202	10.437	0.00117681	Chr2	396830874	396882936	- && - && -	--	--
novel.5420	10.4459	2.72e-05	10.333	4.1e-05	10.496	7.4e-06	10.2357	3.82e-05	Chr3	108066578	108070002	- && P49174.1 RecName: Full=Beta-fructofuranosidase, cell wall isozyme; AltName: Full=Invertase; AltName: Full=Sucrose hydrolase; Flags: Precursor && -	Q0JDC6	Beta-fructofuranosidase, insoluble isoenzyme 3 OS=Oryza sativa subsp. japonica OX=39947 GN=CIN3 PE=2 SV=1
novel.2128	9.57659	0.0033676	8.94054	0.00677439	10.5243	0.00112276	9.0705	0.00540083	Chr1	329767205	329768315	- && - && -	--	--	Trihelix
novel.10368	10.8366	1.12e-05	10.6475	1.83e-05	10.5483	2.5e-05	10.5163	1.93e-05	Chr7	369050572	369053965	- && - && -	--	--
evm.TU.CTG1844.7	10.0163	0.000716806	10.233	0.000582504	10.5869	0.000449058	10.44	0.00116827	Chr2	90667934	90672438	- && - && -	Q9Y2M2	Protein SSUH2 homolog OS=Homo sapiens OX=9606 GN=SSUH2 PE=1 SV=1
novel.11062	10.6521	0.000998678	10.1228	0.00191784	10.6433	0.00104781	9.80756	0.00234208	Chr7	306109127	306111492	- && - && -	--	--
evm.TU.CTG550.78	10.0979	6.85e-05	9.66977	0.000175759	10.7571	1.78e-05	9.88599	8.9e-05	Chr4	11726247	11729025	- && Q652P4.1 RecName: Full=Cleavage and polyadenylation specificity factor subunit 2; AltName: Full=Cleavage and polyadenylation specificity factor 100 kDa subunit; Short=CPSF 100 kDa subunit && PF13299:Cleavage and polyadenylation factor 2 C-terminal	Q652P4	Cleavage and polyadenylation specificity factor subunit 2 OS=Oryza sativa subsp. japonica OX=39947 GN=Os09g0569400 PE=2 SV=1
novel.2547	10.6391	1.71e-05	10.7585	1.41e-05	10.8029	1.31e-05	10.0003	6.72e-05	Chr1	246727052	246731231	- && - && -	--	--
evm.TU.CTG371.175	10.3235	3.74e-05	11.0979	6.59e-06	10.8047	1.25e-05	10.7131	1.2e-05	Chr6	335647842	335654249	- && - && -	--	--	B3
evm.TU.CTG1410.55	10.3769	0.00137783	10.8135	0.000892095	10.8591	0.000784387	10.4565	0.00110117	Chr3	362779823	362794282	- && Q9LMB9.2 RecName: Full=Cysteine-rich receptor-like protein kinase 1; Short=Cysteine-rich RLK1; AltName: Full=Receptor-like kinase in flowers 2; Flags: Precursor && PF13768:von Willebrand factor type A domain|PF00069:Protein kinase domain	Q39086	Receptor-like serine/threonine-protein kinase SD1-7 OS=Arabidopsis thaliana OX=3702 GN=SD17 PE=1 SV=1	GRAS
evm.TU.CTG2659.8	10.8297	0.000843437	10.8444	0.000862522	10.9452	0.000714632	10.6489	0.000948943	Chr2	401564416	401572179	- && - && -	--	--
evm.TU.CTG802.193	10.9754	1.4e-05	11.0138	1.5e-05	10.9963	1.72e-05	11.3136	7.56e-06	Chr7	368355307	368356174	- && - && -	--	--
evm.TU.CTG933.76	10.3382	3.73e-05	11.4838	2.85e-06	11.0054	7.73e-06	10.3067	3.28e-05	Chr7	443126885	443129245	- && - && -	--	--	Trihelix
evm.TU.CTG1352.6	9.5405	0.00349949	9.90073	0.00240929	11.0851	0.000145446	9.76896	0.00259342	Chr4	167931990	167933357	- && P0C8Z0.2 RecName: Full=Uncharacterized protein OsI_027940 && PF04969:CS domain	Q9FR62	Co-chaperone protein p23-1 OS=Brassica napus OX=3708 GN=P23-1 PE=1 SV=1
novel.3152	11.7012	8.66e-06	11.8228	8.13e-06	11.0916	1.36e-05	11.3972	3.88e-05	Chr2	189118721	189122727	- && - && -	--	--
evm.TU.CTG673.1	10.7998	1.22e-05	10.6442	2.15e-06	11.0917	7.08e-06	10.8711	1.32e-05	Chr5	206505020	206505925	- && - && -	--	--
evm.TU.CTG7056.8	10.3004	3.91e-05	9.82134	0.000115871	11.1149	5.97e-06	9.83835	0.000101219	Chr1	46827443	46829877	- && P0C8S1.1 RecName: Full=Probable disease resistance RPP8-like protein 2 && PF00931:NB-ARC domain	F7J0N2	Disease resistance protein RGA5 OS=Oryza sativa subsp. japonica OX=39947 GN=RGA5 PE=1 SV=1	WRKY
evm.TU.CTG1916.25	11.0023	7.45e-06	10.4876	2.69e-05	11.1594	6.63e-06	10.6662	1.4e-05	Chr7	113692641	113694675	- && O48958.1 RecName: Full=4-hydroxyphenylacetaldehyde oxime monooxygenase; AltName: Full=Cytochrome P450 71E1 && PF00067:Cytochrome P450	O48958	4-hydroxyphenylacetaldehyde oxime monooxygenase OS=Sorghum bicolor OX=4558 GN=CYP71E1 PE=1 SV=1	HSF
evm.TU.CTG933.74	11.2967	3.85e-06	11.1629	6.34e-06	11.1595	5.43e-06	11.0083	7.96e-06	Chr7	443112748	443116220	- && - && -	--	--
novel.3880	10.9663	3.07e-05	10.1804	0.000137246	11.1962	1.79e-05	11.1182	2.55e-05	Chr2	98096612	98097753	- && - && -	--	--
novel.4714	11.0911	0.000631739	11.0407	0.00071511	11.2289	0.000567478	10.9613	0.000655655	Chr3	89138199	89145864	- && - && -	--	--	B3
evm.TU.CTG1643.19	11.3194	2.53e-13	11.4125	1.18e-13	11.2716	6.23e-13	11.4743	1.68e-14	Chr6	351713174	351715046	- && - && -	--	--
novel.8946	11.8056	1e-15	11.2903	7.8e-12	11.2797	6.67e-13	11.9439	4.98e-16	Chr6	322953991	322958768	- && - && -	--	--
novel.4592	11.5136	5.39e-06	11.1673	1.16e-05	11.2963	9.15e-06	11.3246	9.35e-06	Chr3	38584260	38591893	- && - && -	--	--
evm.TU.CTG3159.13	11.5085	2.46e-06	11.5368	2.56e-06	11.4217	3.18e-06	11.559	1.91e-06	Chr7	418962785	418966020	- && - && -	--	--
evm.TU.CTG3443.13	11.6996	0.00034135	11.8813	0.000305923	11.4374	0.000452928	10.5756	0.000952617	Chr7	383789729	383791406	- && Q1MX30.1 RecName: Full=Receptor kinase-like protein Xa21; Contains: RecName: Full=Receptor kinase-like protein Xa21, processed; Flags: Precursor && PF08263:Leucine rich repeat N-terminal domain	Q9SD62	Putative receptor-like protein kinase At3g47110 OS=Arabidopsis thaliana OX=3702 GN=At3g47110 PE=3 SV=1	WRKY
evm.TU.CTG929.23	11.1275	5.51e-06	11.6706	1.69e-06	11.5241	2.31e-06	11.4465	2.1e-06	Chr7	85042601	85045433	- && - && PF12274:Protein of unknown function (DUF3615)	--	--	NAC
novel.2490	11.7275	1.38e-06	11.2128	5.97e-06	11.5338	2.25e-06	11.5925	1.82e-06	Chr1	191147273	191150549	- && - && -	--	--
evm.TU.CTG344.17	11.5133	2.15e-06	11.5138	2.52e-06	11.6314	1.76e-06	11.4796	2.12e-06	Chr2	178714870	178715978	- && - && -	O65731	40S ribosomal protein S5 (Fragment) OS=Cicer arietinum OX=3827 GN=RPS5 PE=2 SV=1
evm.TU.CTG1643.18	12.2732	2.81e-20	12.307	3.14e-20	11.7739	5.89e-16	12.2943	7.64e-21	Chr6	351708534	351709432	- && - && -	--	--
novel.5862	10.0683	0.00194393	10.7733	0.000931265	11.9094	0.000269982	10.6525	0.00090395	Chr3	397260437	397263949	- && - && PF02902:Ulp1 protease family, C-terminal catalytic domain	Q8GYL3	Ubiquitin-like-specific protease 1A OS=Arabidopsis thaliana OX=3702 GN=ULP1A PE=2 SV=2
evm.TU.CTG933.19	11.2563	4.15e-06	10.7284	1.54e-05	12.0026	1.96e-06	11.6098	1.48e-06	Chr7	442340052	442350190	- && Q9LRR5.1 RecName: Full=Putative disease resistance protein At3g14460 && PF00931:NB-ARC domain	Q7XA40	Putative disease resistance protein RGA3 OS=Solanum bulbocastanum OX=147425 GN=RGA3 PE=2 SV=2	C2H2
evm.TU.CTG1643.24	12.3073	1.37e-20	12.1867	6.76e-19	12.1429	1.91e-18	12.0369	9.99e-19	Chr6	351751114	351758588	- && B9F2Y7.1 RecName: Full=Kinesin-like protein KIN-4C && PF00225:Kinesin motor domain|PF00633:Helix-hairpin-helix motif	B9F2Y7	Kinesin-like protein KIN-4C OS=Oryza sativa subsp. japonica OX=39947 GN=KIN4C PE=2 SV=1	MYB_related
evm.TU.CTG137.126	13.3062	5.84e-08	12.5057	2.62e-07	12.2621	4.55e-07	12.187	5.92e-07	Chr7	436825822	436830239	- && - && -	--	--
evm.TU.CTG137.12	13.3062	5.84e-08	12.5057	2.62e-07	12.2621	4.55e-07	12.187	5.92e-07	Chr7	438270776	438277185	- && Q9LMN7.1 RecName: Full=Wall-associated receptor kinase 5; Flags: Precursor && PF13947:Wall-associated receptor kinase galacturonan-binding|PF07714:Protein tyrosine kinase	Q9LMN8	Wall-associated receptor kinase 3 OS=Arabidopsis thaliana OX=3702 GN=WAK3 PE=2 SV=2	WRKY
novel.4984	12.4927	0.000165926	11.9657	0.000282064	12.8268	0.000136872	11.9443	0.000234316	Chr3	325475644	325492216	- && - && -	--	--
evm.TU.CTG3505.7	11.8416	3.37e-16	12.9618	9.77e-24	13.2753	1.08e-16	12.1743	2.56e-19	CTG3505	65720	72484	- && - && PF12796:Ankyrin repeats (3 copies)|PF13857:Ankyrin repeats (many copies)|PF13962:Domain of unknown function	Q8LPS2	Protein ACCELERATED CELL DEATH 6 OS=Arabidopsis thaliana OX=3702 GN=ACD6 PE=1 SV=1	NAC
evm.TU.CTG137.173	13.4977	4.34e-08	13.4969	4.68e-08	13.4949	5.06e-08	13.123	7.7e-09	Chr7	436100387	436108791	- && Q7XA40.2 RecName: Full=Putative disease resistance protein RGA3; AltName: Full=Blight resistance protein B149; AltName: Full=RGA1-blb && PF00931:NB-ARC domain	Q7XA40	Putative disease resistance protein RGA3 OS=Solanum bulbocastanum OX=147425 GN=RGA3 PE=2 SV=2	FAR1
evm.TU.CTG1987.9	15.7783	9.05e-09	16.8737	7.45e-09	15.1352	1.39e-08	16.1162	6.72e-09	Chr7	423884726	423890909	- && Q7XA40.2 RecName: Full=Putative disease resistance protein RGA3; AltName: Full=Blight resistance protein B149; AltName: Full=RGA1-blb && PF00931:NB-ARC domain	Q7XA39	Putative disease resistance protein RGA4 OS=Solanum bulbocastanum OX=147425 GN=RGA4 PE=2 SV=1	FAR1
