# Supplementary material for: A chromosome level genome assembly of Pseudoroegneria Libanotica reveals a key Kcs gene involves in the cuticular wax elongation for drought resistance
Source: BMC Genomics. 2024 Mar 6;25:253. doi: 10.1186/s12864-024-10140-5 (PMC10916072; doi:10.1186/s12864-024-10140-5)
Supplement: Supplementary file 13 — Supplementary Material 13 [file 12864_2024_10140_MOESM13_ESM.xlsx]

## Sheet: Sheet1
Supplementary Table 19 Fatty acid biosynthesis candidate genes under 28 days of drought stress in Pse. libanotica
Gene name	GeneID	Chr	Log2 FC 7d vs 0d	Log2 FC 14d vs 0d	log2 FC 21d vs 0d	log2 FC 28d vs 0d	gene description
ACC	evm.TU.CTG40.132	Chr5		5.93132	5.04544		Q8S6N5.1 RecName: Full=Acetyl-CoA carboxylase 1; Includes: RecName: Full=Biotin carboxylase. PF00364:Biotin-requiring enzyme|PF02785:Biotin carboxylase C-terminal domain|PF08326:Acetyl-CoA carboxylase, central region|PF02786:Carbamoyl-phosphate synthase L chain, ATP binding domain|PF01039:Carboxyl transferase domain|PF00289:Carbamoyl-phosphate synthase L chain, N-terminal domain
FATB	novel.7326		7.79381	7.18465	7.8251		Q9SJE2.1 RecName: Full=Palmitoyl-acyl carrier protein thioesterase, chloroplastic; AltName: Full=16:0-acyl-carrier protein thioesterase; Short=16:0-ACP thioesterase; AltName: Full=Acyl-[acyl-carrier-protein] hydrolase; AltName: Full=Acyl-acyl carrier protein thioesterase B1; Short=AtFATB1; Flags: Precursor. PF01643:Acyl-ACP thioesterase
FACR	evm.TU.CTG815.66	Chr7		5.99371			Q9XGY7.1 RecName: Full=Alcohol-forming fatty acyl-CoA reductase. PF03015:Male sterility protein|PF07993:Male sterility protein
FACR1.1	evm.TU.CTG5611.2	CTG5611		-9.18257		-3.19769	Q39152.1 RecName: Full=Fatty acyl-CoA reductase 1. PF07993:Male sterility protein|PF03015:Male sterility protein
FACR1.2	evm.TU.CTG2039.10	Chr7		8.36694		6.00555	Q39152.1 RecName: Full=Fatty acyl-CoA reductase 1. PF03015:Male sterility protein|PF07993:Male sterility protein
FACR4	evm.TU.CTG425.87	Chr4	2.29816		2.93092	1.40474	Q9LXN3.1 RecName: Full=Probable fatty acyl-CoA reductase 4. PF03015:Male sterility protein|PF07993:Male sterility protein
KCS1	evm.TU.CTG86.51	Chr4		-2.17066			Q9MAM3.1 RecName: Full=3-ketoacyl-CoA synthase 1; Short=KCS-1; AltName: Full=Very long-chain fatty acid condensing enzyme 1; Short=VLCFA condensing enzyme 1. PF08392:FAE1/Type III polyketide synthase-like protein|PF08541:3-Oxoacyl-[acyl-carrier-protein (ACP)] synthase III C terminal
KCS5.1	evm.TU.CTG2776.1	Chr7	1.76705	2.92247		1.72904	Q9C6L5.1 RecName: Full=3-ketoacyl-CoA synthase 5; Short=KCS-5; AltName: Full=Eceriferum 60; AltName: Full=Very long-chain fatty acid condensing enzyme 5; Short=VLCFA condensing enzyme 5. PF08541:3-Oxoacyl-[acyl-carrier-protein (ACP)] synthase III C terminal|PF08392:FAE1/Type III polyketide synthase-like protein
KCS5.2	evm.TU.CTG4348.1	CTG4348			1.87635		Q9C6L5.1 RecName: Full=3-ketoacyl-CoA synthase 5; Short=KCS-5; AltName: Full=Eceriferum 60; AltName: Full=Very long-chain fatty acid condensing enzyme 5; Short=VLCFA condensing enzyme 5. PF08541:3-Oxoacyl-[acyl-carrier-protein (ACP)] synthase III C terminal|PF08392:FAE1/Type III polyketide synthase-like protein
KCS5.3	evm.TU.CTG175.54	Chr6			2.83761	2.287	Q9C6L5.1 RecName: Full=3-ketoacyl-CoA synthase 5; Short=KCS-5; AltName: Full=Eceriferum 60; AltName: Full=Very long-chain fatty acid condensing enzyme 5; Short=VLCFA condensing enzyme 5. PF08392:FAE1/Type III polyketide synthase-like protein|PF08541:3-Oxoacyl-[acyl-carrier-protein (ACP)] synthase III C terminal
KCS6	evm.TU.CTG204.86	Chr4		-2.16848			Q9XF43.1 RecName: Full=3-ketoacyl-CoA synthase 6; Short=KCS-6; AltName: Full=Cuticular protein 1; AltName: Full=Eceriferum 6; AltName: Full=Very long-chain fatty acid condensing enzyme 6; Short=VLCFA condensing enzyme 6. PF08392:FAE1/Type III polyketide synthase-like protein|PF08541:3-Oxoacyl-[acyl-carrier-protein (ACP)] synthase III C terminal
KCS11.1	evm.TU.CTG25.36	Chr6		-3.14339		-2.06926	O48780.1 RecName: Full=3-ketoacyl-CoA synthase 11; Short=KCS-11; AltName: Full=Very long-chain fatty acid condensing enzyme 11; Short=VLCFA condensing enzyme 11. PF08541:3-Oxoacyl-[acyl-carrier-protein (ACP)] synthase III C terminal|PF08392:FAE1/Type III polyketide synthase-like protein
KCS11.2	evm.TU.CTG668.7	Chr7				-1.88166	O48780.1 RecName: Full=3-ketoacyl-CoA synthase 11; Short=KCS-11; AltName: Full=Very long-chain fatty acid condensing enzyme 11; Short=VLCFA condensing enzyme 11. PF08392:FAE1/Type III polyketide synthase-like protein|PF08541:3-Oxoacyl-[acyl-carrier-protein (ACP)] synthase III C terminal
KCS12.1	evm.TU.CTG336.57	Chr1		-5.40314		-4.16564	Q9SIB2.1 RecName: Full=3-ketoacyl-CoA synthase 12; Short=KCS-12; AltName: Full=Very long-chain fatty acid condensing enzyme 12; Short=VLCFA condensing enzyme 12; Flags: Precursor. PF08392:FAE1/Type III polyketide synthase-like protein|PF08541:3-Oxoacyl-[acyl-carrier-protein (ACP)] synthase III C terminal
KCS12.2	evm.TU.CTG5846.3	CTG5846		-2.45353			Q9SIB2.1 RecName: Full=3-ketoacyl-CoA synthase 12; Short=KCS-12; AltName: Full=Very long-chain fatty acid condensing enzyme 12; Short=VLCFA condensing enzyme 12; Flags: Precursor. PF08392:FAE1/Type III polyketide synthase-like protein|PF08541:3-Oxoacyl-[acyl-carrier-protein (ACP)] synthase III C terminal
KCS20	evm.TU.CTG172.73	Chr4		-1.27966			Q9FG87.1 RecName: Full=3-ketoacyl-CoA synthase 20; Short=KCS-20; AltName: Full=Very long-chain fatty acid condensing enzyme 20; Short=VLCFA condensing enzyme 20. PF08392:FAE1/Type III polyketide synthase-like protein
CER1	evm.TU.CTG1334.59	Chr6				1.41445	F4HVY0.1 RecName: Full=Protein ECERIFERUM 1. PF04116:Fatty acid hydroxylase superfamily|PF12076:WAX2 C-terminal domain
CER3	evm.TU.CTG1145.8	Chr5	1.36475		1.62388	1.78929	Q8H1Z0.1 RecName: Full=Protein ECERIFERUM 3; AltName: Full=Protein FACELESS POLLEN 1; AltName: Full=Protein WAX2; AltName: Full=Protein YORE-YORE. PF04116:Fatty acid hydroxylase superfamily|PF12076:WAX2 C-terminal domain
CYP96A15	evm.TU.CTG1642.5	Chr7	6.55466			5.20271	Q9FVS9.1 RecName: Full=Alkane hydroxylase MAH1; AltName: Full=Cytochrome P450 96A15; AltName: Full=Protein MID-CHAIN ALKANE HYDROXYLASE 1. PF00067:Cytochrome P450
