# Supplementary material for: A chromosome level genome assembly of Pseudoroegneria Libanotica reveals a key Kcs gene involves in the cuticular wax elongation for drought resistance
Source: BMC Genomics. 2024 Mar 6;25:253. doi: 10.1186/s12864-024-10140-5 (PMC10916072; doi:10.1186/s12864-024-10140-5)
Supplement: Supplementary file 14 — Supplementary Material 14 [file 12864_2024_10140_MOESM14_ESM.xlsx]

## Sheet: Sheet1
Supplementary Table 9 RNA annotation information
Chr	type	start	end	ID
Chr3	miRNA	191351207	191351367	ID=miRNA_28080;Target=RF00906 1 135;Threshold=1.4e-05 48.5;type="Gene; miRNA";Annotation=microRNA MIR1122;
Chr3	miRNA	191304898	191304999	ID=miRNA_15543;Target=RF00906 1 135;Threshold=1.3e-08 60.2;type="Gene; miRNA";Annotation=microRNA MIR1122;
Chr3	miRNA	191301719	191301812	ID=miRNA_30081;Target=RF00906 1 135;Threshold=3.9e-05 46.8;type="Gene; miRNA";Annotation=microRNA MIR1122;
Chr3	miRNA	190891177	190891270	ID=miRNA_30205;Target=RF00906 1 135;Threshold=4e-05 46.8;type="Gene; miRNA";Annotation=microRNA MIR1122;
Chr3	miRNA	190875617	190875709	ID=miRNA_30114;Target=RF00906 1 135;Threshold=3.9e-05 46.8;type="Gene; miRNA";Annotation=microRNA MIR1122;
Chr3	miRNA	190470712	190470806	ID=miRNA_25244;Target=RF00906 1 135;Threshold=3.3e-06 51.0;type="Gene; miRNA";Annotation=microRNA MIR1122;
Chr3	miRNA	190459519	190459688	ID=miRNA_23503;Target=RF00906 1 135;Threshold=1.3e-06 52.5;type="Gene; miRNA";Annotation=microRNA MIR1122;
Chr3	miRNA	190397633	190397725	ID=miRNA_25353;Target=RF00906 1 135;Threshold=3.5e-06 50.9;type="Gene; miRNA";Annotation=microRNA MIR1122;
Chr3	miRNA	190286649	190286741	ID=miRNA_25896;Target=RF00906 1 135;Threshold=4.6e-06 50.4;type="Gene; miRNA";Annotation=microRNA MIR1122;
Chr3	miRNA	190187309	190187407	ID=miRNA_31584;Target=RF00906 1 135;Threshold=7.8e-05 45.6;type="Gene; miRNA";Annotation=microRNA MIR1122;
Chr3	miRNA	190183021	190183145	ID=miRNA_01380;Target=RF00906 1 135;Threshold=3.5e-26 128.4;type="Gene; miRNA";Annotation=microRNA MIR1122;
Chr3	miRNA	190009734	190009835	ID=miRNA_30249;Target=RF00906 1 135;Threshold=4.1e-05 46.7;type="Gene; miRNA";Annotation=microRNA MIR1122;
Chr3	miRNA	189945752	189945844	ID=miRNA_28754;Target=RF00906 1 135;Threshold=2e-05 48.0;type="Gene; miRNA";Annotation=microRNA MIR1122;
Chr3	miRNA	189747946	189748060	ID=miRNA_08385;Target=RF00906 1 135;Threshold=1.4e-11 71.8;type="Gene; miRNA";Annotation=microRNA MIR1122;
Chr3	miRNA	189543805	189543898	ID=miRNA_24483;Target=RF00906 1 135;Threshold=2.2e-06 51.7;type="Gene; miRNA";Annotation=microRNA MIR1122;
Chr3	miRNA	189331494	189331598	ID=miRNA_06862;Target=RF00906 1 135;Threshold=9e-13 76.4;type="Gene; miRNA";Annotation=microRNA MIR1122;
Chr3	miRNA	188987730	188987822	ID=miRNA_23102;Target=RF00906 1 135;Threshold=1e-06 52.9;type="Gene; miRNA";Annotation=microRNA MIR1122;
Chr3	miRNA	188794855	188794947	ID=miRNA_25673;Target=RF00906 1 135;Threshold=4.1e-06 50.6;type="Gene; miRNA";Annotation=microRNA MIR1122;
Chr3	miRNA	188788924	188789014	ID=miRNA_19546;Target=RF00906 1 135;Threshold=1.5e-07 56.2;type="Gene; miRNA";Annotation=microRNA MIR1122;
Chr3	miRNA	188620289	188620412	ID=miRNA_02251;Target=RF00906 1 135;Threshold=2.4e-22 113.5;type="Gene; miRNA";Annotation=microRNA MIR1122;
Chr3	miRNA	188486976	188487068	ID=miRNA_18464;Target=RF00906 1 135;Threshold=8.1e-08 57.2;type="Gene; miRNA";Annotation=microRNA MIR1122;
Chr3	miRNA	188421963	188422132	ID=miRNA_16570;Target=RF00906 1 135;Threshold=2.6e-08 59.1;type="Gene; miRNA";Annotation=microRNA MIR1122;
Chr3	miRNA	188295064	188295156	ID=miRNA_24560;Target=RF00906 1 135;Threshold=2.3e-06 51.6;type="Gene; miRNA";Annotation=microRNA MIR1122;
Chr3	miRNA	187853134	187853256	ID=miRNA_28259;Target=RF00906 1 135;Threshold=1.5e-05 48.4;type="Gene; miRNA";Annotation=microRNA MIR1122;
Chr3	miRNA	187751975	187752098	ID=miRNA_01600;Target=RF00906 1 135;Threshold=9.6e-25 122.8;type="Gene; miRNA";Annotation=microRNA MIR1122;
Chr3	miRNA	187701423	187701516	ID=miRNA_14945;Target=RF00906 1 135;Threshold=8.6e-09 61.0;type="Gene; miRNA";Annotation=microRNA MIR1122;
Chr3	miRNA	187563653	187563717	ID=miRNA_26440;Target=RF00906 1 135;Threshold=6.2e-06 49.9;type="Gene; miRNA";Annotation=microRNA MIR1122;
Chr3	miRNA	187550266	187550435	ID=miRNA_15663;Target=RF00906 1 135;Threshold=1.5e-08 60.1;type="Gene; miRNA";Annotation=microRNA MIR1122;
Chr3	miRNA	187519421	187519500	ID=miRNA_17803;Target=RF00906 1 135;Threshold=5.4e-08 57.9;type="Gene; miRNA";Annotation=microRNA MIR1122;
Chr3	miRNA	187343542	187343646	ID=miRNA_25554;Target=RF00906 1 135;Threshold=3.9e-06 50.7;type="Gene; miRNA";Annotation=microRNA MIR1122;
Chr3	miRNA	186764976	186765071	ID=miRNA_30467;Target=RF00906 1 135;Threshold=4.6e-05 46.6;type="Gene; miRNA";Annotation=microRNA MIR1122;
Chr3	miRNA	186408635	186408727	ID=miRNA_27004;Target=RF00906 1 135;Threshold=8.2e-06 49.4;type="Gene; miRNA";Annotation=microRNA MIR1122;
Chr3	miRNA	186013487	186013578	ID=miRNA_26208;Target=RF00906 1 135;Threshold=5.4e-06 50.1;type="Gene; miRNA";Annotation=microRNA MIR1122;
Chr3	miRNA	185922758	185922929	ID=miRNA_26671;Target=RF00906 1 135;Threshold=6.9e-06 49.7;type="Gene; miRNA";Annotation=microRNA MIR1122;
Chr3	miRNA	185914798	185914967	ID=miRNA_16833;Target=RF00906 1 135;Threshold=3e-08 58.9;type="Gene; miRNA";Annotation=microRNA MIR1122;
Chr3	miRNA	185911873	185911984	ID=miRNA_07574;Target=RF00906 1 135;Threshold=3.6e-12 74.1;type="Gene; miRNA";Annotation=microRNA MIR1122;
Chr3	miRNA	185540729	185540843	ID=miRNA_05207;Target=RF00906 1 135;Threshold=1.8e-15 86.9;type="Gene; miRNA";Annotation=microRNA MIR1122;
Chr3	miRNA	185442913	185443019	ID=miRNA_09861;Target=RF00906 1 135;Threshold=9.2e-11 68.6;type="Gene; miRNA";Annotation=microRNA MIR1122;
Chr3	miRNA	185069284	185069397	ID=miRNA_13532;Target=RF00906 1 135;Threshold=3e-09 62.8;type="Gene; miRNA";Annotation=microRNA MIR1122;
Chr3	miRNA	184960602	184960745	ID=miRNA_18366;Target=RF00906 1 135;Threshold=7.7e-08 57.3;type="Gene; miRNA";Annotation=microRNA MIR1122;
Chr3	miRNA	184690480	184690603	ID=miRNA_02113;Target=RF00906 1 135;Threshold=1.1e-22 114.9;type="Gene; miRNA";Annotation=microRNA MIR1122;
Chr3	miRNA	184690295	184690420	ID=miRNA_02381;Target=RF00906 1 135;Threshold=4.7e-22 112.4;type="Gene; miRNA";Annotation=microRNA MIR1122;
Chr3	miRNA	184681823	184681916	ID=miRNA_13149;Target=RF00906 1 135;Threshold=2.2e-09 63.3;type="Gene; miRNA";Annotation=microRNA MIR1122;
Chr3	miRNA	184335205	184335309	ID=miRNA_08747;Target=RF00906 1 135;Threshold=2.3e-11 71.0;type="Gene; miRNA";Annotation=microRNA MIR1122;
Chr3	miRNA	183930620	183930788	ID=miRNA_29067;Target=RF00906 1 135;Threshold=2.3e-05 47.7;type="Gene; miRNA";Annotation=microRNA MIR1122;
Chr3	miRNA	183701981	183702146	ID=miRNA_03821;Target=RF00906 1 135;Threshold=5.1e-19 100.7;type="Gene; miRNA";Annotation=microRNA MIR1122;
Chr3	miRNA	183528956	183529080	ID=miRNA_02978;Target=RF00906 1 135;Threshold=7.5e-21 107.7;type="Gene; miRNA";Annotation=microRNA MIR1122;
Chr3	miRNA	183311273	183311377	ID=miRNA_08299;Target=RF00906 1 135;Threshold=1.2e-11 72.1;type="Gene; miRNA";Annotation=microRNA MIR1122;
Chr3	miRNA	183304100	183304211	ID=miRNA_26712;Target=RF00906 1 135;Threshold=7.1e-06 49.7;type="Gene; miRNA";Annotation=microRNA MIR1122;
Chr3	miRNA	183129571	183129758	ID=miRNA_16522;Target=RF00906 1 135;Threshold=2.5e-08 59.2;type="Gene; miRNA";Annotation=microRNA MIR1122;
Chr3	miRNA	183113044	183113148	ID=miRNA_10087;Target=RF00906 1 135;Threshold=1.2e-10 68.2;type="Gene; miRNA";Annotation=microRNA MIR1122;
Chr3	miRNA	182913082	182913175	ID=miRNA_15137;Target=RF00906 1 135;Threshold=9.9e-09 60.8;type="Gene; miRNA";Annotation=microRNA MIR1122;
Chr3	miRNA	182898638	182898762	ID=miRNA_03922;Target=RF00906 1 135;Threshold=9.1e-19 99.7;type="Gene; miRNA";Annotation=microRNA MIR1122;
Chr3	miRNA	182794971	182795140	ID=miRNA_09603;Target=RF00906 1 135;Threshold=6.6e-11 69.2;type="Gene; miRNA";Annotation=microRNA MIR1122;
Chr3	miRNA	182747496	182747588	ID=miRNA_12798;Target=RF00906 1 135;Threshold=1.7e-09 63.8;type="Gene; miRNA";Annotation=microRNA MIR1122;
Chr3	miRNA	182564679	182564848	ID=miRNA_12810;Target=RF00906 1 135;Threshold=1.7e-09 63.7;type="Gene; miRNA";Annotation=microRNA MIR1122;
Chr3	miRNA	181757927	181758028	ID=miRNA_30417;Target=RF00906 1 135;Threshold=4.4e-05 46.6;type="Gene; miRNA";Annotation=microRNA MIR1122;
Chr3	miRNA	181419819	181419945	ID=miRNA_27608;Target=RF00906 1 135;Threshold=1.1e-05 48.9;type="Gene; miRNA";Annotation=microRNA MIR1122;
Chr3	miRNA	181183409	181183501	ID=miRNA_23692;Target=RF00906 1 135;Threshold=1.4e-06 52.4;type="Gene; miRNA";Annotation=microRNA MIR1122;
Chr3	miRNA	181181709	181181801	ID=miRNA_25481;Target=RF00906 1 135;Threshold=3.7e-06 50.8;type="Gene; miRNA";Annotation=microRNA MIR1122;
Chr3	miRNA	180478965	180479056	ID=miRNA_19650;Target=RF00906 1 135;Threshold=1.6e-07 56.1;type="Gene; miRNA";Annotation=microRNA MIR1122;
Chr3	miRNA	180319580	180319669	ID=miRNA_21999;Target=RF00906 1 135;Threshold=5.7e-07 53.9;type="Gene; miRNA";Annotation=microRNA MIR1122;
Chr3	miRNA	180310191	180310360	ID=miRNA_15359;Target=RF00906 1 135;Threshold=1.2e-08 60.5;type="Gene; miRNA";Annotation=microRNA MIR1122;
Chr3	miRNA	180263280	180263449	ID=miRNA_16005;Target=RF00906 1 135;Threshold=1.8e-08 59.8;type="Gene; miRNA";Annotation=microRNA MIR1122;
Chr3	miRNA	180220975	180221067	ID=miRNA_25963;Target=RF00906 1 135;Threshold=4.8e-06 50.3;type="Gene; miRNA";Annotation=microRNA MIR1122;
Chr3	miRNA	180153357	180153450	ID=miRNA_13291;Target=RF00906 1 135;Threshold=2.5e-09 63.1;type="Gene; miRNA";Annotation=microRNA MIR1122;
Chr3	miRNA	179806189	179806281	ID=miRNA_28449;Target=RF00906 1 135;Threshold=1.7e-05 48.2;type="Gene; miRNA";Annotation=microRNA MIR1122;
Chr3	miRNA	179704412	179704509	ID=miRNA_19687;Target=RF00906 1 135;Threshold=1.6e-07 56.0;type="Gene; miRNA";Annotation=microRNA MIR1122;
Chr3	miRNA	179347113	179347228	ID=miRNA_21399;Target=RF00906 1 135;Threshold=4.2e-07 54.4;type="Gene; miRNA";Annotation=microRNA MIR1122;
Chr3	miRNA	179292929	179293021	ID=miRNA_27595;Target=RF00906 1 135;Threshold=1.1e-05 48.9;type="Gene; miRNA";Annotation=microRNA MIR1122;
Chr3	miRNA	179292630	179292796	ID=miRNA_11549;Target=RF00906 1 135;Threshold=5.5e-10 65.6;type="Gene; miRNA";Annotation=microRNA MIR1122;
Chr3	miRNA	199045280	199045384	ID=miRNA_10634;Target=RF00906 1 135;Threshold=2.3e-10 67.1;type="Gene; miRNA";Annotation=microRNA MIR1122;
Chr3	miRNA	199099716	199099807	ID=miRNA_26178;Target=RF00906 1 135;Threshold=5.4e-06 50.2;type="Gene; miRNA";Annotation=microRNA MIR1122;
Chr3	miRNA	199109867	199109959	ID=miRNA_20644;Target=RF00906 1 135;Threshold=2.8e-07 55.2;type="Gene; miRNA";Annotation=microRNA MIR1122;
Chr3	miRNA	199387824	199387916	ID=miRNA_33674;Target=RF02516 1 129;Threshold=2.8e-05 43.8;type="Gene; miRNA";Annotation=mir-393 microRNA precursor family;
Chr3	miRNA	199692067	199692159	ID=miRNA_15418;Target=RF00906 1 135;Threshold=1.2e-08 60.4;type="Gene; miRNA";Annotation=microRNA MIR1122;
Chr3	miRNA	199754420	199754513	ID=miRNA_17317;Target=RF00906 1 135;Threshold=4e-08 58.4;type="Gene; miRNA";Annotation=microRNA MIR1122;
Chr3	miRNA	199801777	199801891	ID=miRNA_05726;Target=RF00906 1 135;Threshold=3.3e-14 82.0;type="Gene; miRNA";Annotation=microRNA MIR1122;
Chr3	miRNA	199937609	199937723	ID=miRNA_07036;Target=RF00906 1 135;Threshold=1.3e-12 75.8;type="Gene; miRNA";Annotation=microRNA MIR1122;
Chr3	miRNA	200187159	200187319	ID=miRNA_26365;Target=RF00906 1 135;Threshold=5.9e-06 50.0;type="Gene; miRNA";Annotation=microRNA MIR1122;
Chr3	miRNA	200196582	200196674	ID=miRNA_25844;Target=RF00906 1 135;Threshold=4.5e-06 50.4;type="Gene; miRNA";Annotation=microRNA MIR1122;
Chr3	miRNA	200408473	200408569	ID=miRNA_19095;Target=RF00906 1 135;Threshold=1.2e-07 56.6;type="Gene; miRNA";Annotation=microRNA MIR1122;
Chr3	miRNA	200490472	200490564	ID=miRNA_31503;Target=RF00906 1 135;Threshold=7.5e-05 45.7;type="Gene; miRNA";Annotation=microRNA MIR1122;
Chr3	miRNA	200490590	200490682	ID=miRNA_16451;Target=RF00906 1 135;Threshold=2.4e-08 59.3;type="Gene; miRNA";Annotation=microRNA MIR1122;
Chr3	miRNA	200549073	200549165	ID=miRNA_18561;Target=RF00906 1 135;Threshold=8.6e-08 57.1;type="Gene; miRNA";Annotation=microRNA MIR1122;
Chr3	miRNA	200762715	200762838	ID=miRNA_02600;Target=RF00906 1 135;Threshold=1.3e-21 110.7;type="Gene; miRNA";Annotation=microRNA MIR1122;
Chr3	miRNA	200967085	200967213	ID=miRNA_10287;Target=RF00906 1 135;Threshold=1.5e-10 67.8;type="Gene; miRNA";Annotation=microRNA MIR1122;
Chr3	miRNA	201102969	201103094	ID=miRNA_03694;Target=RF00906 1 135;Threshold=2.7e-19 101.7;type="Gene; miRNA";Annotation=microRNA MIR1122;
Chr3	miRNA	201136894	201137017	ID=miRNA_04039;Target=RF00906 1 135;Threshold=1.6e-18 98.7;type="Gene; miRNA";Annotation=microRNA MIR1122;
Chr3	miRNA	201327176	201327344	ID=miRNA_28625;Target=RF00906 1 135;Threshold=1.9e-05 48.1;type="Gene; miRNA";Annotation=microRNA MIR1122;
Chr3	miRNA	201351919	201351994	ID=miRNA_25261;Target=RF00906 1 135;Threshold=3.3e-06 51.0;type="Gene; miRNA";Annotation=microRNA MIR1122;
Chr3	miRNA	201360351	201360488	ID=miRNA_18613;Target=RF00906 1 135;Threshold=8.8e-08 57.1;type="Gene; miRNA";Annotation=microRNA MIR1122;
Chr3	miRNA	201547793	201547906	ID=miRNA_24069;Target=RF00906 1 135;Threshold=1.7e-06 52.0;type="Gene; miRNA";Annotation=microRNA MIR1122;
Chr3	miRNA	202121822	202121947	ID=miRNA_02136;Target=RF00906 1 135;Threshold=1.3e-22 114.6;type="Gene; miRNA";Annotation=microRNA MIR1122;
Chr3	miRNA	202433303	202433395	ID=miRNA_17496;Target=RF00906 1 135;Threshold=4.5e-08 58.2;type="Gene; miRNA";Annotation=microRNA MIR1122;
Chr3	miRNA	202433462	202433621	ID=miRNA_20161;Target=RF00906 1 135;Threshold=2.1e-07 55.6;type="Gene; miRNA";Annotation=microRNA MIR1122;
Chr3	miRNA	202443793	202443885	ID=miRNA_29060;Target=RF00906 1 135;Threshold=2.3e-05 47.7;type="Gene; miRNA";Annotation=microRNA MIR1122;
Chr3	miRNA	202528635	202528739	ID=miRNA_14735;Target=RF00906 1 135;Threshold=7.4e-09 61.2;type="Gene; miRNA";Annotation=microRNA MIR1122;
Chr3	miRNA	202927630	202927755	ID=miRNA_03826;Target=RF00906 1 135;Threshold=5.1e-19 100.6;type="Gene; miRNA";Annotation=microRNA MIR1122;
Chr3	miRNA	202930315	202930406	ID=miRNA_20029;Target=RF00906 1 135;Threshold=2e-07 55.7;type="Gene; miRNA";Annotation=microRNA MIR1122;
Chr3	miRNA	203244120	203244224	ID=miRNA_28305;Target=RF00906 1 135;Threshold=1.6e-05 48.3;type="Gene; miRNA";Annotation=microRNA MIR1122;
Chr3	miRNA	203295198	203295299	ID=miRNA_30973;Target=RF00906 1 135;Threshold=5.8e-05 46.2;type="Gene; miRNA";Annotation=microRNA MIR1122;
Chr3	miRNA	203374600	203374692	ID=miRNA_26249;Target=RF00906 1 135;Threshold=5.6e-06 50.1;type="Gene; miRNA";Annotation=microRNA MIR1122;
Chr3	miRNA	203468237	203468351	ID=miRNA_07120;Target=RF00906 1 135;Threshold=1.5e-12 75.5;type="Gene; miRNA";Annotation=microRNA MIR1122;
Chr3	miRNA	203850208	203850300	ID=miRNA_15192;Target=RF00906 1 135;Threshold=1e-08 60.7;type="Gene; miRNA";Annotation=microRNA MIR1122;
Chr3	miRNA	204031901	204032042	ID=miRNA_29332;Target=RF00906 1 135;Threshold=2.7e-05 47.5;type="Gene; miRNA";Annotation=microRNA MIR1122;
Chr3	miRNA	204033682	204033798	ID=miRNA_33710;Target=RF02516 1 129;Threshold=6.1e-05 42.6;type="Gene; miRNA";Annotation=mir-393 microRNA precursor family;
Chr3	miRNA	204189564	204189658	ID=miRNA_09892;Target=RF00906 1 135;Threshold=9.5e-11 68.6;type="Gene; miRNA";Annotation=microRNA MIR1122;
Chr3	miRNA	204200049	204200222	ID=miRNA_17713;Target=RF00906 1 135;Threshold=5.2e-08 58.0;type="Gene; miRNA";Annotation=microRNA MIR1122;
Chr3	miRNA	204427466	204427558	ID=miRNA_28377;Target=RF00906 1 135;Threshold=1.6e-05 48.3;type="Gene; miRNA";Annotation=microRNA MIR1122;
Chr3	miRNA	204466458	204466592	ID=miRNA_01157;Target=RF00906 1 135;Threshold=8.4e-30 142.5;type="Gene; miRNA";Annotation=microRNA MIR1122;
Chr3	miRNA	204498229	204498398	ID=miRNA_12014;Target=RF00906 1 135;Threshold=8.6e-10 64.9;type="Gene; miRNA";Annotation=microRNA MIR1122;
Chr3	miRNA	204585923	204586058	ID=miRNA_03266;Target=RF00906 1 135;Threshold=3.2e-20 105.3;type="Gene; miRNA";Annotation=microRNA MIR1122;
Chr3	miRNA	204971905	204971997	ID=miRNA_13898;Target=RF00906 1 135;Threshold=4e-09 62.3;type="Gene; miRNA";Annotation=microRNA MIR1122;
Chr3	miRNA	204973633	204973725	ID=miRNA_17559;Target=RF00906 1 135;Threshold=4.7e-08 58.1;type="Gene; miRNA";Annotation=microRNA MIR1122;
Chr3	miRNA	204974534	204974626	ID=miRNA_19226;Target=RF00906 1 135;Threshold=1.3e-07 56.5;type="Gene; miRNA";Annotation=microRNA MIR1122;
Chr3	miRNA	205031283	205031393	ID=miRNA_20519;Target=RF00906 1 135;Threshold=2.6e-07 55.3;type="Gene; miRNA";Annotation=microRNA MIR1122;
Chr3	miRNA	205569310	205569422	ID=miRNA_08977;Target=RF00906 1 135;Threshold=3e-11 70.5;type="Gene; miRNA";Annotation=microRNA MIR1122;
Chr3	miRNA	205657954	205658123	ID=miRNA_08570;Target=RF00906 1 135;Threshold=1.8e-11 71.4;type="Gene; miRNA";Annotation=microRNA MIR1122;
Chr3	miRNA	206225181	206225306	ID=miRNA_04667;Target=RF00906 1 135;Threshold=5.9e-17 92.7;type="Gene; miRNA";Annotation=microRNA MIR1122;
Chr3	miRNA	206293059	206293163	ID=miRNA_20578;Target=RF00906 1 135;Threshold=2.7e-07 55.2;type="Gene; miRNA";Annotation=microRNA MIR1122;
Chr3	miRNA	206851051	206851129	ID=miRNA_15138;Target=RF00906 1 135;Threshold=9.9e-09 60.8;type="Gene; miRNA";Annotation=microRNA MIR1122;
Chr3	miRNA	207009219	207009312	ID=miRNA_06838;Target=RF00906 1 135;Threshold=8.6e-13 76.5;type="Gene; miRNA";Annotation=microRNA MIR1122;
Chr3	miRNA	207015426	207015518	ID=miRNA_28261;Target=RF00906 1 135;Threshold=1.5e-05 48.4;type="Gene; miRNA";Annotation=microRNA MIR1122;
Chr3	miRNA	207016789	207016882	ID=miRNA_22605;Target=RF00906 1 135;Threshold=7.9e-07 53.4;type="Gene; miRNA";Annotation=microRNA MIR1122;
Chr7	miRNA	194308404	194308516	ID=miRNA_15782;Target=RF00906 1 135;Threshold=1.6e-08 60.0;type="Gene; miRNA";Annotation=microRNA MIR1122;
Chr7	miRNA	194487014	194487138	ID=miRNA_06166;Target=RF00906 1 135;Threshold=1.7e-13 79.3;type="Gene; miRNA";Annotation=microRNA MIR1122;
Chr7	miRNA	195030927	195031031	ID=miRNA_30095;Target=RF00906 1 135;Threshold=3.9e-05 46.8;type="Gene; miRNA";Annotation=microRNA MIR1122;
Chr7	miRNA	195591730	195591837	ID=miRNA_30446;Target=RF00906 1 135;Threshold=4.5e-05 46.6;type="Gene; miRNA";Annotation=microRNA MIR1122;
CTG10004	miRNA	18961	19031	ID=miRNA_11411;Target=RF00906 1 135;Threshold=4.8e-10 65.9;type="Gene; miRNA";Annotation=microRNA MIR1122;
CTG10004	miRNA	23941	24033	ID=miRNA_15952;Target=RF00906 1 135;Threshold=1.7e-08 59.8;type="Gene; miRNA";Annotation=microRNA MIR1122;
Chr5	miRNA	206008842	206009011	ID=miRNA_23668;Target=RF00906 1 135;Threshold=1.4e-06 52.4;type="Gene; miRNA";Annotation=microRNA MIR1122;
CTG10013	miRNA	252	336	ID=miRNA_18746;Target=RF00906 1 135;Threshold=9.5e-08 57.0;type="Gene; miRNA";Annotation=microRNA MIR1122;
Chr2	miRNA	53377926	53378101	ID=miRNA_16059;Target=RF00906 1 135;Threshold=1.9e-08 59.7;type="Gene; miRNA";Annotation=microRNA MIR1122;
Chr2	miRNA	53264899	53265022	ID=miRNA_01681;Target=RF00906 1 135;Threshold=2.3e-24 121.3;type="Gene; miRNA";Annotation=microRNA MIR1122;
Chr2	miRNA	53261536	53261629	ID=miRNA_19943;Target=RF00906 1 135;Threshold=1.9e-07 55.8;type="Gene; miRNA";Annotation=microRNA MIR1122;
Chr2	miRNA	53246076	53246147	ID=miRNA_27288;Target=RF00906 1 135;Threshold=9.6e-06 49.2;type="Gene; miRNA";Annotation=microRNA MIR1122;
Chr2	miRNA	53110932	53111024	ID=miRNA_18870;Target=RF00906 1 135;Threshold=1e-07 56.8;type="Gene; miRNA";Annotation=microRNA MIR1122;
Chr2	miRNA	53005507	53005590	ID=miRNA_18126;Target=RF00906 1 135;Threshold=6.6e-08 57.6;type="Gene; miRNA";Annotation=microRNA MIR1122;
Chr2	miRNA	52987635	52987758	ID=miRNA_03092;Target=RF00906 1 135;Threshold=1.3e-20 106.8;type="Gene; miRNA";Annotation=microRNA MIR1122;
Chr2	miRNA	52977502	52977565	ID=miRNA_31886;Target=RF00906 1 135;Threshold=9.1e-05 45.4;type="Gene; miRNA";Annotation=microRNA MIR1122;
Chr2	miRNA	52975428	52975520	ID=miRNA_29175;Target=RF00906 1 135;Threshold=2.5e-05 47.6;type="Gene; miRNA";Annotation=microRNA MIR1122;
Chr5	miRNA	93205916	93206087	ID=miRNA_19624;Target=RF00906 1 135;Threshold=1.6e-07 56.1;type="Gene; miRNA";Annotation=microRNA MIR1122;
Chr5	miRNA	93247322	93247491	ID=miRNA_22546;Target=RF00906 1 135;Threshold=7.6e-07 53.5;type="Gene; miRNA";Annotation=microRNA MIR1122;
Chr5	miRNA	93485539	93485654	ID=miRNA_22971;Target=RF00906 1 135;Threshold=9.7e-07 53.0;type="Gene; miRNA";Annotation=microRNA MIR1122;
Chr5	miRNA	388339297	388339466	ID=miRNA_11970;Target=RF00906 1 135;Threshold=8.3e-10 64.9;type="Gene; miRNA";Annotation=microRNA MIR1122;
Chr5	miRNA	388419186	388419325	ID=miRNA_00505;Target=RF00690 1 136;Threshold=1.6e-05 39.7;type="Gene; miRNA";Annotation=microRNA MIR408;
Chr5	miRNA	388972995	388973080	ID=miRNA_33527;Target=RF02019 1 86;Threshold=2.5e-06 51.6;type="Gene; miRNA";Annotation=microRNA mir-1265;
Chr5	miRNA	389303863	389303978	ID=miRNA_00298;Target=RF00647 1 109;Threshold=7e-14 66.8;type="Gene; miRNA";Annotation=microRNA MIR164;
Chr5	miRNA	389516026	389516140	ID=miRNA_05414;Target=RF00906 1 135;Threshold=6.4e-15 84.8;type="Gene; miRNA";Annotation=microRNA MIR1122;
Chr5	miRNA	389518924	389519016	ID=miRNA_26204;Target=RF00906 1 135;Threshold=5.4e-06 50.1;type="Gene; miRNA";Annotation=microRNA MIR1122;
Chr5	miRNA	389529449	389529551	ID=miRNA_11224;Target=RF00906 1 135;Threshold=4.1e-10 66.1;type="Gene; miRNA";Annotation=microRNA MIR1122;
Chr5	miRNA	389615724	389615838	ID=miRNA_12154;Target=RF00906 1 135;Threshold=9.6e-10 64.7;type="Gene; miRNA";Annotation=microRNA MIR1122;
Chr5	miRNA	389617127	389617296	ID=miRNA_07836;Target=RF00906 1 135;Threshold=5.5e-12 73.4;type="Gene; miRNA";Annotation=microRNA MIR1122;
Chr5	miRNA	389623162	389623266	ID=miRNA_28666;Target=RF00906 1 135;Threshold=1.9e-05 48.0;type="Gene; miRNA";Annotation=microRNA MIR1122;
Chr5	miRNA	389625351	389625455	ID=miRNA_26960;Target=RF00906 1 135;Threshold=8e-06 49.5;type="Gene; miRNA";Annotation=microRNA MIR1122;
Chr5	miRNA	389734899	389734988	ID=miRNA_01012;Target=RF00905 1 97;Threshold=6.9e-05 48.1;type="Gene; miRNA";Annotation=microRNA mir-789;
Chr5	miRNA	389915259	389915384	ID=miRNA_02879;Target=RF00906 1 135;Threshold=4.8e-21 108.5;type="Gene; miRNA";Annotation=microRNA MIR1122;
Chr5	miRNA	389979225	389979394	ID=miRNA_29260;Target=RF00906 1 135;Threshold=2.6e-05 47.5;type="Gene; miRNA";Annotation=microRNA MIR1122;
Chr7	miRNA	83962314	83962402	ID=miRNA_08913;Target=RF00906 1 135;Threshold=2.8e-11 70.6;type="Gene; miRNA";Annotation=microRNA MIR1122;
Chr7	miRNA	83999835	83999960	ID=miRNA_04261;Target=RF00906 1 135;Threshold=6.7e-18 96.3;type="Gene; miRNA";Annotation=microRNA MIR1122;
Chr7	miRNA	84015571	84015740	ID=miRNA_20801;Target=RF00906 1 135;Threshold=3e-07 55.0;type="Gene; miRNA";Annotation=microRNA MIR1122;
Chr7	miRNA	84107909	84108065	ID=miRNA_03436;Target=RF00906 1 135;Threshold=7.1e-20 104.0;type="Gene; miRNA";Annotation=microRNA MIR1122;
Chr7	miRNA	84297906	84298098	ID=miRNA_31579;Target=RF00906 1 135;Threshold=7.8e-05 45.6;type="Gene; miRNA";Annotation=microRNA MIR1122;
Chr7	miRNA	84422330	84422435	ID=miRNA_31195;Target=RF00906 1 135;Threshold=6.4e-05 46.0;type="Gene; miRNA";Annotation=microRNA MIR1122;
Chr3	miRNA	343556105	343556209	ID=miRNA_10471;Target=RF00906 1 135;Threshold=1.9e-10 67.4;type="Gene; miRNA";Annotation=microRNA MIR1122;
Chr3	miRNA	343843991	343844160	ID=miRNA_08203;Target=RF00906 1 135;Threshold=1e-11 72.3;type="Gene; miRNA";Annotation=microRNA MIR1122;
Chr5	miRNA	194216975	194217067	ID=miRNA_29577;Target=RF00906 1 135;Threshold=3e-05 47.2;type="Gene; miRNA";Annotation=microRNA MIR1122;
Chr5	miRNA	194158384	194158540	ID=miRNA_30844;Target=RF00906 1 135;Threshold=5.4e-05 46.3;type="Gene; miRNA";Annotation=microRNA MIR1122;
Chr5	miRNA	194081268	194081402	ID=miRNA_01364;Target=RF00906 1 135;Threshold=2.6e-26 128.9;type="Gene; miRNA";Annotation=microRNA MIR1122;
Chr5	miRNA	193910025	193910154	ID=miRNA_30156;Target=RF00906 1 135;Threshold=4e-05 46.8;type="Gene; miRNA";Annotation=microRNA MIR1122;
Chr1	miRNA	305456885	305456977	ID=miRNA_28671;Target=RF00906 1 135;Threshold=1.9e-05 48.0;type="Gene; miRNA";Annotation=microRNA MIR1122;
Chr1	miRNA	305236045	305236215	ID=miRNA_16989;Target=RF00906 1 135;Threshold=3.3e-08 58.7;type="Gene; miRNA";Annotation=microRNA MIR1122;
Chr1	miRNA	305162968	305163137	ID=miRNA_24204;Target=RF00906 1 135;Threshold=1.9e-06 51.9;type="Gene; miRNA";Annotation=microRNA MIR1122;
Chr1	miRNA	304997203	304997362	ID=miRNA_10163;Target=RF00906 1 135;Threshold=1.3e-10 68.0;type="Gene; miRNA";Annotation=microRNA MIR1122;
CTG10084	miRNA	5311	5445	ID=miRNA_01479;Target=RF00906 1 135;Threshold=1.6e-25 125.8;type="Gene; miRNA";Annotation=microRNA MIR1122;
Chr7	miRNA	448142446	448142569	ID=miRNA_04434;Target=RF00906 1 135;Threshold=1.6e-17 94.9;type="Gene; miRNA";Annotation=microRNA MIR1122;
Chr7	miRNA	448164490	448164714	ID=miRNA_12335;Target=RF00906 1 135;Threshold=1.2e-09 64.4;type="Gene; miRNA";Annotation=microRNA MIR1122;
Chr7	miRNA	448328015	448328110	ID=miRNA_31725;Target=RF00906 1 135;Threshold=8.5e-05 45.5;type="Gene; miRNA";Annotation=microRNA MIR1122;
Chr2	miRNA	313341173	313341261	ID=miRNA_14819;Target=RF00906 1 135;Threshold=7.8e-09 61.2;type="Gene; miRNA";Annotation=microRNA MIR1122;
Chr2	miRNA	313350578	313350697	ID=miRNA_09076;Target=RF00906 1 135;Threshold=3.4e-11 70.3;type="Gene; miRNA";Annotation=microRNA MIR1122;
Chr2	miRNA	313799179	313799298	ID=miRNA_08177;Target=RF00906 1 135;Threshold=9.9e-12 72.4;type="Gene; miRNA";Annotation=microRNA MIR1122;
Chr2	miRNA	313808150	313808273	ID=miRNA_05388;Target=RF00906 1 135;Threshold=5.2e-15 85.1;type="Gene; miRNA";Annotation=microRNA MIR1122;
Chr2	miRNA	313856504	313856596	ID=miRNA_27210;Target=RF00906 1 135;Threshold=9.2e-06 49.3;type="Gene; miRNA";Annotation=microRNA MIR1122;
Chr2	miRNA	314004165	314004256	ID=miRNA_24520;Target=RF00906 1 135;Threshold=2.2e-06 51.7;type="Gene; miRNA";Annotation=microRNA MIR1122;
Chr2	miRNA	314017096	314017221	ID=miRNA_03278;Target=RF00906 1 135;Threshold=3.3e-20 105.2;type="Gene; miRNA";Annotation=microRNA MIR1122;
Chr2	miRNA	314859297	314859387	ID=miRNA_07325;Target=RF00906 1 135;Threshold=2.2e-12 74.9;type="Gene; miRNA";Annotation=microRNA MIR1122;
Chr2	miRNA	315221171	315221305	ID=miRNA_05779;Target=RF00906 1 135;Threshold=4e-14 81.7;type="Gene; miRNA";Annotation=microRNA MIR1122;
Chr2	miRNA	315231032	315231157	ID=miRNA_03422;Target=RF00906 1 135;Threshold=6.7e-20 104.1;type="Gene; miRNA";Annotation=microRNA MIR1122;
Chr7	miRNA	366030404	366030496	ID=miRNA_14058;Target=RF00906 1 135;Threshold=4.5e-09 62.1;type="Gene; miRNA";Annotation=microRNA MIR1122;
Chr7	miRNA	366060897	366061048	ID=miRNA_20636;Target=RF00906 1 135;Threshold=2.7e-07 55.2;type="Gene; miRNA";Annotation=microRNA MIR1122;
Chr7	miRNA	366069727	366069895	ID=miRNA_29828;Target=RF00906 1 135;Threshold=3.5e-05 47.0;type="Gene; miRNA";Annotation=microRNA MIR1122;
Chr7	miRNA	366147298	366147423	ID=miRNA_03067;Target=RF00906 1 135;Threshold=1.1e-20 107.1;type="Gene; miRNA";Annotation=microRNA MIR1122;
Chr7	miRNA	366164222	366164344	ID=miRNA_03505;Target=RF00906 1 135;Threshold=9.5e-20 103.5;type="Gene; miRNA";Annotation=microRNA MIR1122;
Chr7	miRNA	366311725	366311822	ID=miRNA_23337;Target=RF00906 1 135;Threshold=1.2e-06 52.7;type="Gene; miRNA";Annotation=microRNA MIR1122;
Chr7	miRNA	366392261	366392354	ID=miRNA_17438;Target=RF00906 1 135;Threshold=4.4e-08 58.3;type="Gene; miRNA";Annotation=microRNA MIR1122;
Chr7	miRNA	366402025	366402196	ID=miRNA_31045;Target=RF00906 1 135;Threshold=6e-05 46.1;type="Gene; miRNA";Annotation=microRNA MIR1122;
Chr7	miRNA	366479266	366479390	ID=miRNA_03128;Target=RF00906 1 135;Threshold=1.5e-20 106.6;type="Gene; miRNA";Annotation=microRNA MIR1122;
Chr7	miRNA	366481202	366481295	ID=miRNA_09185;Target=RF00906 1 135;Threshold=3.9e-11 70.1;type="Gene; miRNA";Annotation=microRNA MIR1122;
CTG10107	miRNA	12649	12752	ID=miRNA_29987;Target=RF00906 1 135;Threshold=3.7e-05 46.9;type="Gene; miRNA";Annotation=microRNA MIR1122;
Chr2	miRNA	12067991	12068114	ID=miRNA_02024;Target=RF00906 1 135;Threshold=6.6e-23 115.7;type="Gene; miRNA";Annotation=microRNA MIR1122;
Chr2	miRNA	12007079	12007241	ID=miRNA_29391;Target=RF00906 1 135;Threshold=2.8e-05 47.4;type="Gene; miRNA";Annotation=microRNA MIR1122;
Chr2	miRNA	11994728	11994896	ID=miRNA_16756;Target=RF00906 1 135;Threshold=2.8e-08 59.0;type="Gene; miRNA";Annotation=microRNA MIR1122;
Chr2	miRNA	11944170	11944262	ID=miRNA_13216;Target=RF00906 1 135;Threshold=2.3e-09 63.2;type="Gene; miRNA";Annotation=microRNA MIR1122;
Chr2	miRNA	11577678	11577812	ID=miRNA_01103;Target=RF00906 1 135;Threshold=2.7e-30 144.4;type="Gene; miRNA";Annotation=microRNA MIR1122;
Chr1	miRNA	119142460	119142591	ID=miRNA_00526;Target=RF00690 1 136;Threshold=3.2e-05 38.8;type="Gene; miRNA";Annotation=microRNA MIR408;
Chr1	miRNA	119520739	119520830	ID=miRNA_19911;Target=RF00906 1 135;Threshold=1.8e-07 55.8;type="Gene; miRNA";Annotation=microRNA MIR1122;
Chr1	miRNA	119759350	119759417	ID=miRNA_28613;Target=RF00906 1 135;Threshold=1.8e-05 48.1;type="Gene; miRNA";Annotation=microRNA MIR1122;
Chr1	miRNA	119761659	119761828	ID=miRNA_09533;Target=RF00906 1 135;Threshold=5.9e-11 69.4;type="Gene; miRNA";Annotation=microRNA MIR1122;
CTG10127	miRNA	3980	4173	ID=miRNA_00843;Target=RF00885 1 275;Threshold=1.2e-11 72.1;type="Gene; miRNA";Annotation=microRNA MIR821;
Chr2	miRNA	173909843	173909976	ID=miRNA_33579;Target=RF02516 1 129;Threshold=1.1e-06 48.8;type="Gene; miRNA";Annotation=mir-393 microRNA precursor family;
Chr6	miRNA	248840936	248840997	ID=miRNA_26161;Target=RF00906 1 135;Threshold=5.3e-06 50.2;type="Gene; miRNA";Annotation=microRNA MIR1122;
Chr6	miRNA	248793232	248793346	ID=miRNA_05477;Target=RF00906 1 135;Threshold=1e-14 84.0;type="Gene; miRNA";Annotation=microRNA MIR1122;
Chr6	miRNA	248513961	248514054	ID=miRNA_12658;Target=RF00906 1 135;Threshold=1.5e-09 63.9;type="Gene; miRNA";Annotation=microRNA MIR1122;
Chr2	miRNA	382782732	382782857	ID=miRNA_03145;Target=RF00906 1 135;Threshold=1.6e-20 106.5;type="Gene; miRNA";Annotation=microRNA MIR1122;
Chr2	miRNA	382716130	382716203	ID=miRNA_15699;Target=RF00906 1 135;Threshold=1.5e-08 60.1;type="Gene; miRNA";Annotation=microRNA MIR1122;
Chr2	miRNA	382701244	382701353	ID=miRNA_06220;Target=RF00906 1 135;Threshold=1.9e-13 79.0;type="Gene; miRNA";Annotation=microRNA MIR1122;
Chr2	miRNA	382512964	382513087	ID=miRNA_04216;Target=RF00906 1 135;Threshold=4.7e-18 96.9;type="Gene; miRNA";Annotation=microRNA MIR1122;
Chr2	miRNA	382509623	382509720	ID=miRNA_13647;Target=RF00906 1 135;Threshold=3.3e-09 62.6;type="Gene; miRNA";Annotation=microRNA MIR1122;
Chr2	miRNA	382422938	382423030	ID=miRNA_13722;Target=RF00906 1 135;Threshold=3.5e-09 62.5;type="Gene; miRNA";Annotation=microRNA MIR1122;
Chr2	miRNA	381935896	381936030	ID=miRNA_12191;Target=RF00906 1 135;Threshold=1e-09 64.6;type="Gene; miRNA";Annotation=microRNA MIR1122;
Chr2	miRNA	381928990	381929103	ID=miRNA_06615;Target=RF00906 1 135;Threshold=5.2e-13 77.4;type="Gene; miRNA";Annotation=microRNA MIR1122;
Chr3	miRNA	87554765	87554878	ID=miRNA_30970;Target=RF00906 1 135;Threshold=5.7e-05 46.2;type="Gene; miRNA";Annotation=microRNA MIR1122;
Chr3	miRNA	87562449	87562563	ID=miRNA_04646;Target=RF00906 1 135;Threshold=5.2e-17 92.9;type="Gene; miRNA";Annotation=microRNA MIR1122;
Chr3	miRNA	87748069	87748161	ID=miRNA_22167;Target=RF00906 1 135;Threshold=6.2e-07 53.8;type="Gene; miRNA";Annotation=microRNA MIR1122;
Chr3	miRNA	87751243	87751412	ID=miRNA_09439;Target=RF00906 1 135;Threshold=5.3e-11 69.6;type="Gene; miRNA";Annotation=microRNA MIR1122;
Chr3	miRNA	87758588	87758693	ID=miRNA_15150;Target=RF00906 1 135;Threshold=1e-08 60.7;type="Gene; miRNA";Annotation=microRNA MIR1122;
Chr3	miRNA	148139100	148139193	ID=miRNA_30463;Target=RF00906 1 135;Threshold=4.5e-05 46.6;type="Gene; miRNA";Annotation=microRNA MIR1122;
Chr3	miRNA	148067437	148067566	ID=miRNA_05601;Target=RF00906 1 135;Threshold=1.8e-14 83.0;type="Gene; miRNA";Annotation=microRNA MIR1122;
Chr3	miRNA	148065238	148065409	ID=miRNA_15139;Target=RF00906 1 135;Threshold=9.9e-09 60.8;type="Gene; miRNA";Annotation=microRNA MIR1122;
Chr3	miRNA	148064309	148064401	ID=miRNA_18047;Target=RF00906 1 135;Threshold=6.3e-08 57.6;type="Gene; miRNA";Annotation=microRNA MIR1122;
Chr3	miRNA	148029610	148029709	ID=miRNA_23152;Target=RF00906 1 135;Threshold=1.1e-06 52.9;type="Gene; miRNA";Annotation=microRNA MIR1122;
Chr3	miRNA	147821128	147821220	ID=miRNA_23389;Target=RF00906 1 135;Threshold=1.2e-06 52.6;type="Gene; miRNA";Annotation=microRNA MIR1122;
Chr3	miRNA	147528966	147529058	ID=miRNA_25689;Target=RF00906 1 135;Threshold=4.2e-06 50.6;type="Gene; miRNA";Annotation=microRNA MIR1122;
Chr3	miRNA	147463703	147463828	ID=miRNA_02601;Target=RF00906 1 135;Threshold=1.3e-21 110.7;type="Gene; miRNA";Annotation=microRNA MIR1122;
Chr3	miRNA	147459240	147459365	ID=miRNA_02383;Target=RF00906 1 135;Threshold=4.7e-22 112.4;type="Gene; miRNA";Annotation=microRNA MIR1122;
Chr1	miRNA	327959220	327959392	ID=miRNA_15030;Target=RF00906 1 135;Threshold=9.1e-09 60.9;type="Gene; miRNA";Annotation=microRNA MIR1122;
Chr1	miRNA	327789981	327790150	ID=miRNA_22514;Target=RF00906 1 135;Threshold=7.4e-07 53.5;type="Gene; miRNA";Annotation=microRNA MIR1122;
Chr1	miRNA	327757020	327757191	ID=miRNA_20490;Target=RF00906 1 135;Threshold=2.5e-07 55.3;type="Gene; miRNA";Annotation=microRNA MIR1122;
Chr1	miRNA	327756911	327757002	ID=miRNA_32053;Target=RF00906 1 135;Threshold=0.0001 45.2;type="Gene; miRNA";Annotation=microRNA MIR1122;
Chr1	miRNA	327726005	327726109	ID=miRNA_14929;Target=RF00906 1 135;Threshold=8.5e-09 61.0;type="Gene; miRNA";Annotation=microRNA MIR1122;
Chr1	miRNA	327589396	327589528	ID=miRNA_09267;Target=RF00906 1 135;Threshold=4.3e-11 69.9;type="Gene; miRNA";Annotation=microRNA MIR1122;
Chr1	miRNA	327541377	327541469	ID=miRNA_23946;Target=RF00906 1 135;Threshold=1.7e-06 52.1;type="Gene; miRNA";Annotation=microRNA MIR1122;
Chr4	miRNA	324361053	324361156	ID=miRNA_16895;Target=RF00906 1 135;Threshold=3.1e-08 58.8;type="Gene; miRNA";Annotation=microRNA MIR1122;
Chr4	miRNA	324301006	324301110	ID=miRNA_06708;Target=RF00906 1 135;Threshold=6.2e-13 77.0;type="Gene; miRNA";Annotation=microRNA MIR1122;
Chr4	miRNA	324298095	324298198	ID=miRNA_25557;Target=RF00906 1 135;Threshold=3.9e-06 50.7;type="Gene; miRNA";Annotation=microRNA MIR1122;
Chr4	miRNA	324215848	324215971	ID=miRNA_01869;Target=RF00906 1 135;Threshold=1.6e-23 118.1;type="Gene; miRNA";Annotation=microRNA MIR1122;
Chr4	miRNA	324125760	324125850	ID=miRNA_00961;Target=RF00905 1 97;Threshold=8.3e-06 51.7;type="Gene; miRNA";Annotation=microRNA mir-789;
Chr4	miRNA	324059191	324059360	ID=miRNA_16897;Target=RF00906 1 135;Threshold=3.1e-08 58.8;type="Gene; miRNA";Annotation=microRNA MIR1122;
Chr4	miRNA	324058695	324058844	ID=miRNA_10193;Target=RF00906 1 135;Threshold=1.4e-10 68.0;type="Gene; miRNA";Annotation=microRNA MIR1122;
Chr4	miRNA	323996560	323996652	ID=miRNA_27273;Target=RF00906 1 135;Threshold=9.6e-06 49.2;type="Gene; miRNA";Annotation=microRNA MIR1122;
Chr4	miRNA	323927459	323927600	ID=miRNA_09607;Target=RF00906 1 135;Threshold=6.6e-11 69.2;type="Gene; miRNA";Annotation=microRNA MIR1122;
Chr4	miRNA	323904624	323904716	ID=miRNA_22359;Target=RF00906 1 135;Threshold=6.9e-07 53.6;type="Gene; miRNA";Annotation=microRNA MIR1122;
Chr4	miRNA	323891426	323891549	ID=miRNA_02314;Target=RF00906 1 135;Threshold=3.3e-22 113.0;type="Gene; miRNA";Annotation=microRNA MIR1122;
Chr4	miRNA	323881396	323881559	ID=miRNA_11354;Target=RF00906 1 135;Threshold=4.6e-10 65.9;type="Gene; miRNA";Annotation=microRNA MIR1122;
Chr4	miRNA	323871043	323871211	ID=miRNA_27442;Target=RF00906 1 135;Threshold=1e-05 49.0;type="Gene; miRNA";Annotation=microRNA MIR1122;
Chr4	miRNA	323813664	323813756	ID=miRNA_17738;Target=RF00906 1 135;Threshold=5.3e-08 57.9;type="Gene; miRNA";Annotation=microRNA MIR1122;
Chr4	miRNA	323792983	323793154	ID=miRNA_26466;Target=RF00906 1 135;Threshold=6.3e-06 49.9;type="Gene; miRNA";Annotation=microRNA MIR1122;
Chr4	miRNA	323788404	323788538	ID=miRNA_01527;Target=RF00906 1 135;Threshold=3.4e-25 124.6;type="Gene; miRNA";Annotation=microRNA MIR1122;
Chr4	miRNA	323728136	323728240	ID=miRNA_12352;Target=RF00906 1 135;Threshold=1.2e-09 64.4;type="Gene; miRNA";Annotation=microRNA MIR1122;
Chr4	miRNA	323563125	323563239	ID=miRNA_03851;Target=RF00906 1 135;Threshold=5.7e-19 100.5;type="Gene; miRNA";Annotation=microRNA MIR1122;
Chr4	miRNA	323544673	323544843	ID=miRNA_29664;Target=RF00906 1 135;Threshold=3.2e-05 47.2;type="Gene; miRNA";Annotation=microRNA MIR1122;
Chr3	miRNA	400800791	400800915	ID=miRNA_11271;Target=RF00906 1 135;Threshold=4.2e-10 66.1;type="Gene; miRNA";Annotation=microRNA MIR1122;
Chr3	miRNA	400788512	400788636	ID=miRNA_10094;Target=RF00906 1 135;Threshold=1.2e-10 68.2;type="Gene; miRNA";Annotation=microRNA MIR1122;
Chr3	miRNA	400770366	400770614	ID=miRNA_30740;Target=RF00906 1 135;Threshold=5.1e-05 46.4;type="Gene; miRNA";Annotation=microRNA MIR1122;
Chr5	miRNA	190034760	190034847	ID=miRNA_17458;Target=RF00906 1 135;Threshold=4.4e-08 58.2;type="Gene; miRNA";Annotation=microRNA MIR1122;
Chr5	miRNA	190034858	190035018	ID=miRNA_16830;Target=RF00906 1 135;Threshold=3e-08 58.9;type="Gene; miRNA";Annotation=microRNA MIR1122;
Chr5	miRNA	190065162	190065322	ID=miRNA_28299;Target=RF00906 1 135;Threshold=1.6e-05 48.4;type="Gene; miRNA";Annotation=microRNA MIR1122;
Chr5	miRNA	190237659	190237763	ID=miRNA_31719;Target=RF00906 1 135;Threshold=8.4e-05 45.5;type="Gene; miRNA";Annotation=microRNA MIR1122;
Chr5	miRNA	190393841	190394010	ID=miRNA_17242;Target=RF00906 1 135;Threshold=3.8e-08 58.5;type="Gene; miRNA";Annotation=microRNA MIR1122;
Chr5	miRNA	190514743	190514912	ID=miRNA_24730;Target=RF00906 1 135;Threshold=2.5e-06 51.4;type="Gene; miRNA";Annotation=microRNA MIR1122;
Chr5	miRNA	191274632	191274727	ID=miRNA_23038;Target=RF00906 1 135;Threshold=1e-06 53.0;type="Gene; miRNA";Annotation=microRNA MIR1122;
Chr5	miRNA	191773377	191773488	ID=miRNA_29225;Target=RF00906 1 135;Threshold=2.5e-05 47.5;type="Gene; miRNA";Annotation=microRNA MIR1122;
Chr5	miRNA	191836835	191836936	ID=miRNA_15937;Target=RF00906 1 135;Threshold=1.7e-08 59.8;type="Gene; miRNA";Annotation=microRNA MIR1122;
Chr5	miRNA	191853475	191853597	ID=miRNA_07370;Target=RF00906 1 135;Threshold=2.4e-12 74.7;type="Gene; miRNA";Annotation=microRNA MIR1122;
Chr5	miRNA	192696075	192696167	ID=miRNA_25671;Target=RF00906 1 135;Threshold=4.1e-06 50.6;type="Gene; miRNA";Annotation=microRNA MIR1122;
Chr5	miRNA	192733499	192733623	ID=miRNA_04457;Target=RF00906 1 135;Threshold=1.8e-17 94.6;type="Gene; miRNA";Annotation=microRNA MIR1122;
Chr5	miRNA	192740992	192741096	ID=miRNA_09502;Target=RF00906 1 135;Threshold=5.7e-11 69.5;type="Gene; miRNA";Annotation=microRNA MIR1122;
Chr5	miRNA	193134472	193134641	ID=miRNA_15372;Target=RF00906 1 135;Threshold=1.2e-08 60.5;type="Gene; miRNA";Annotation=microRNA MIR1122;
Chr1	miRNA	7688233	7688402	ID=miRNA_32088;Target=RF00906 1 135;Threshold=0.0001 45.2;type="Gene; miRNA";Annotation=microRNA MIR1122;
Chr1	miRNA	7691044	7691167	ID=miRNA_05962;Target=RF00906 1 135;Threshold=8.6e-14 80.4;type="Gene; miRNA";Annotation=microRNA MIR1122;
Chr1	miRNA	7826432	7826537	ID=miRNA_17760;Target=RF00906 1 135;Threshold=5.3e-08 57.9;type="Gene; miRNA";Annotation=microRNA MIR1122;
Chr1	miRNA	7829212	7829381	ID=miRNA_09471;Target=RF00906 1 135;Threshold=5.4e-11 69.5;type="Gene; miRNA";Annotation=microRNA MIR1122;
Chr1	miRNA	7930649	7930740	ID=miRNA_21836;Target=RF00906 1 135;Threshold=5.2e-07 54.1;type="Gene; miRNA";Annotation=microRNA MIR1122;
Chr1	miRNA	7939768	7939853	ID=miRNA_28794;Target=RF00906 1 135;Threshold=2e-05 47.9;type="Gene; miRNA";Annotation=microRNA MIR1122;
Chr1	miRNA	7987462	7987566	ID=miRNA_10814;Target=RF00906 1 135;Threshold=2.7e-10 66.8;type="Gene; miRNA";Annotation=microRNA MIR1122;
Chr1	miRNA	8225359	8225451	ID=miRNA_30245;Target=RF00906 1 135;Threshold=4.1e-05 46.7;type="Gene; miRNA";Annotation=microRNA MIR1122;
Chr1	miRNA	8369386	8369491	ID=miRNA_11483;Target=RF00906 1 135;Threshold=5.1e-10 65.7;type="Gene; miRNA";Annotation=microRNA MIR1122;
Chr1	miRNA	8505384	8505476	ID=miRNA_30036;Target=RF00906 1 135;Threshold=3.8e-05 46.9;type="Gene; miRNA";Annotation=microRNA MIR1122;
CTG10208	miRNA	8280	8449	ID=miRNA_15202;Target=RF00906 1 135;Threshold=1e-08 60.7;type="Gene; miRNA";Annotation=microRNA MIR1122;
Chr1	miRNA	60446614	60446706	ID=miRNA_27741;Target=RF00906 1 135;Threshold=1.2e-05 48.8;type="Gene; miRNA";Annotation=microRNA MIR1122;
Chr1	miRNA	60191537	60191620	ID=miRNA_25108;Target=RF00906 1 135;Threshold=3.1e-06 51.1;type="Gene; miRNA";Annotation=microRNA MIR1122;
Chr1	miRNA	60188232	60188324	ID=miRNA_26438;Target=RF00906 1 135;Threshold=6.2e-06 49.9;type="Gene; miRNA";Annotation=microRNA MIR1122;
Chr1	miRNA	59864403	59864507	ID=miRNA_20719;Target=RF00906 1 135;Threshold=2.9e-07 55.1;type="Gene; miRNA";Annotation=microRNA MIR1122;
CTG10220	miRNA	9484	9604	ID=miRNA_19089;Target=RF00906 1 135;Threshold=1.2e-07 56.6;type="Gene; miRNA";Annotation=microRNA MIR1122;
Chr3	miRNA	8123283	8123374	ID=miRNA_22502;Target=RF00906 1 135;Threshold=7.4e-07 53.5;type="Gene; miRNA";Annotation=microRNA MIR1122;
Chr1	miRNA	177152203	177152307	ID=miRNA_19728;Target=RF00906 1 135;Threshold=1.7e-07 56.0;type="Gene; miRNA";Annotation=microRNA MIR1122;
Chr1	miRNA	300265008	300265122	ID=miRNA_10633;Target=RF00906 1 135;Threshold=2.3e-10 67.1;type="Gene; miRNA";Annotation=microRNA MIR1122;
Chr1	miRNA	300182925	300183094	ID=miRNA_19600;Target=RF00906 1 135;Threshold=1.6e-07 56.1;type="Gene; miRNA";Annotation=microRNA MIR1122;
Chr1	miRNA	300011122	300011291	ID=miRNA_05923;Target=RF00906 1 135;Threshold=7.6e-14 80.6;type="Gene; miRNA";Annotation=microRNA MIR1122;
Chr1	miRNA	299988788	299988917	ID=miRNA_00635;Target=RF00822 1 100;Threshold=7.6e-05 46.6;type="Gene; miRNA";Annotation=microRNA mir-274;
Chr1	miRNA	299951561	299951684	ID=miRNA_17741;Target=RF00906 1 135;Threshold=5.3e-08 57.9;type="Gene; miRNA";Annotation=microRNA MIR1122;
Chr1	miRNA	299949324	299949418	ID=miRNA_00975;Target=RF00905 1 97;Threshold=1.4e-05 50.8;type="Gene; miRNA";Annotation=microRNA mir-789;
Chr1	miRNA	299822780	299822881	ID=miRNA_22577;Target=RF00906 1 135;Threshold=7.7e-07 53.4;type="Gene; miRNA";Annotation=microRNA MIR1122;
Chr1	miRNA	299684748	299684827	ID=miRNA_26131;Target=RF00906 1 135;Threshold=5.2e-06 50.2;type="Gene; miRNA";Annotation=microRNA MIR1122;
Chr1	miRNA	299679798	299679901	ID=miRNA_18545;Target=RF00906 1 135;Threshold=8.5e-08 57.1;type="Gene; miRNA";Annotation=microRNA MIR1122;
Chr1	miRNA	299608847	299608973	ID=miRNA_02959;Target=RF00906 1 135;Threshold=6.8e-21 107.9;type="Gene; miRNA";Annotation=microRNA MIR1122;
Chr2	miRNA	33849506	33849620	ID=miRNA_26066;Target=RF00906 1 135;Threshold=5e-06 50.3;type="Gene; miRNA";Annotation=microRNA MIR1122;
Chr2	miRNA	33845332	33845446	ID=miRNA_26483;Target=RF00906 1 135;Threshold=6.3e-06 49.9;type="Gene; miRNA";Annotation=microRNA MIR1122;
Chr2	miRNA	33800486	33800600	ID=miRNA_19918;Target=RF00906 1 135;Threshold=1.8e-07 55.8;type="Gene; miRNA";Annotation=microRNA MIR1122;
Chr4	miRNA	94593898	94594067	ID=miRNA_13461;Target=RF00906 1 135;Threshold=2.8e-09 62.9;type="Gene; miRNA";Annotation=microRNA MIR1122;
Chr4	miRNA	95322521	95322691	ID=miRNA_23621;Target=RF00906 1 135;Threshold=1.4e-06 52.4;type="Gene; miRNA";Annotation=microRNA MIR1122;
Chr4	miRNA	95451783	95451954	ID=miRNA_31121;Target=RF00906 1 135;Threshold=6.2e-05 46.0;type="Gene; miRNA";Annotation=microRNA MIR1122;
Chr4	miRNA	95566519	95566633	ID=miRNA_06089;Target=RF00906 1 135;Threshold=1.3e-13 79.7;type="Gene; miRNA";Annotation=microRNA MIR1122;
Chr6	miRNA	104720811	104720915	ID=miRNA_15009;Target=RF00906 1 135;Threshold=9e-09 60.9;type="Gene; miRNA";Annotation=microRNA MIR1122;
Chr6	miRNA	104630082	104630196	ID=miRNA_05687;Target=RF00906 1 135;Threshold=2.7e-14 82.3;type="Gene; miRNA";Annotation=microRNA MIR1122;
Chr6	miRNA	104479573	104479649	ID=miRNA_22313;Target=RF00906 1 135;Threshold=6.7e-07 53.7;type="Gene; miRNA";Annotation=microRNA MIR1122;
Chr5	miRNA	155862307	155862421	ID=miRNA_04227;Target=RF00906 1 135;Threshold=5.1e-18 96.8;type="Gene; miRNA";Annotation=microRNA MIR1122;
Chr5	miRNA	156159848	156159952	ID=miRNA_28710;Target=RF00906 1 135;Threshold=1.9e-05 48.0;type="Gene; miRNA";Annotation=microRNA MIR1122;
Chr5	miRNA	156175581	156175751	ID=miRNA_11318;Target=RF00906 1 135;Threshold=4.4e-10 66.0;type="Gene; miRNA";Annotation=microRNA MIR1122;
Chr5	miRNA	156292433	156292602	ID=miRNA_24469;Target=RF00906 1 135;Threshold=2.2e-06 51.7;type="Gene; miRNA";Annotation=microRNA MIR1122;
Chr5	miRNA	156549470	156549585	ID=miRNA_29124;Target=RF00906 1 135;Threshold=2.4e-05 47.6;type="Gene; miRNA";Annotation=microRNA MIR1122;
Chr5	miRNA	156644217	156644377	ID=miRNA_25958;Target=RF00906 1 135;Threshold=4.8e-06 50.4;type="Gene; miRNA";Annotation=microRNA MIR1122;
Chr5	miRNA	156644670	156644760	ID=miRNA_17141;Target=RF00906 1 135;Threshold=3.6e-08 58.6;type="Gene; miRNA";Annotation=microRNA MIR1122;
Chr5	miRNA	156913652	156913765	ID=miRNA_00714;Target=RF00834 1 95;Threshold=1.5e-05 47.7;type="Gene; miRNA";Annotation=microRNA mir-268;
Chr5	miRNA	157057072	157057166	ID=miRNA_24200;Target=RF00906 1 135;Threshold=1.9e-06 51.9;type="Gene; miRNA";Annotation=microRNA MIR1122;
Chr1	miRNA	268568195	268568292	ID=miRNA_28624;Target=RF00906 1 135;Threshold=1.9e-05 48.1;type="Gene; miRNA";Annotation=microRNA MIR1122;
Chr1	miRNA	268520270	268520361	ID=miRNA_19481;Target=RF00906 1 135;Threshold=1.5e-07 56.2;type="Gene; miRNA";Annotation=microRNA MIR1122;
Chr1	miRNA	268491269	268491361	ID=miRNA_23335;Target=RF00906 1 135;Threshold=1.2e-06 52.7;type="Gene; miRNA";Annotation=microRNA MIR1122;
Chr1	miRNA	268483194	268483286	ID=miRNA_17087;Target=RF00906 1 135;Threshold=3.5e-08 58.6;type="Gene; miRNA";Annotation=microRNA MIR1122;
Chr1	miRNA	268366457	268366576	ID=miRNA_21402;Target=RF00906 1 135;Threshold=4.2e-07 54.4;type="Gene; miRNA";Annotation=microRNA MIR1122;
Chr1	miRNA	268341064	268341284	ID=miRNA_00212;Target=RF00452 1 119;Threshold=1.4e-10 62.9;type="Gene; miRNA";Annotation=mir-172 microRNA precursor family;
Chr1	miRNA	268340796	268340879	ID=miRNA_32106;Target=RF00906 1 135;Threshold=0.0001 45.2;type="Gene; miRNA";Annotation=microRNA MIR1122;
Chr1	miRNA	268301464	268301587	ID=miRNA_18156;Target=RF00906 1 135;Threshold=6.8e-08 57.5;type="Gene; miRNA";Annotation=microRNA MIR1122;
Chr1	miRNA	268235698	268235812	ID=miRNA_06205;Target=RF00906 1 135;Threshold=1.9e-13 79.1;type="Gene; miRNA";Annotation=microRNA MIR1122;
Chr1	miRNA	268234808	268234977	ID=miRNA_23279;Target=RF00906 1 135;Threshold=1.2e-06 52.7;type="Gene; miRNA";Annotation=microRNA MIR1122;
Chr2	miRNA	74581273	74581442	ID=miRNA_12873;Target=RF00906 1 135;Threshold=1.8e-09 63.7;type="Gene; miRNA";Annotation=microRNA MIR1122;
Chr6	miRNA	189377089	189377223	ID=miRNA_01453;Target=RF00906 1 135;Threshold=1.1e-25 126.5;type="Gene; miRNA";Annotation=microRNA MIR1122;
CTG10329	miRNA	22322	22413	ID=miRNA_01018;Target=RF00905 1 97;Threshold=8.7e-05 47.7;type="Gene; miRNA";Annotation=microRNA mir-789;
Chr7	miRNA	380750052	380750144	ID=miRNA_20104;Target=RF00906 1 135;Threshold=2.1e-07 55.6;type="Gene; miRNA";Annotation=microRNA MIR1122;
Chr7	miRNA	380763378	380763469	ID=miRNA_28850;Target=RF00906 1 135;Threshold=2.1e-05 47.9;type="Gene; miRNA";Annotation=microRNA MIR1122;
Chr7	miRNA	381199864	381199959	ID=miRNA_31110;Target=RF00906 1 135;Threshold=6.2e-05 46.1;type="Gene; miRNA";Annotation=microRNA MIR1122;
Chr7	miRNA	381438325	381438488	ID=miRNA_00374;Target=RF00690 1 136;Threshold=5e-08 47.9;type="Gene; miRNA";Annotation=microRNA MIR408;
Chr7	miRNA	381845354	381845458	ID=miRNA_17103;Target=RF00906 1 135;Threshold=3.5e-08 58.6;type="Gene; miRNA";Annotation=microRNA MIR1122;
Chr7	miRNA	38122056	38122148	ID=miRNA_00952;Target=RF00905 1 97;Threshold=3e-06 53.5;type="Gene; miRNA";Annotation=microRNA mir-789;
Chr7	miRNA	38053106	38053226	ID=miRNA_28876;Target=RF00906 1 135;Threshold=2.1e-05 47.9;type="Gene; miRNA";Annotation=microRNA MIR1122;
Chr7	miRNA	38037991	38038158	ID=miRNA_18577;Target=RF00906 1 135;Threshold=8.6e-08 57.1;type="Gene; miRNA";Annotation=microRNA MIR1122;
Chr7	miRNA	38030455	38030547	ID=miRNA_23085;Target=RF00906 1 135;Threshold=1e-06 52.9;type="Gene; miRNA";Annotation=microRNA MIR1122;
Chr7	miRNA	37968413	37968500	ID=miRNA_23458;Target=RF00906 1 135;Threshold=1.3e-06 52.6;type="Gene; miRNA";Annotation=microRNA MIR1122;
Chr7	miRNA	37964466	37964713	ID=miRNA_31552;Target=RF00906 1 135;Threshold=7.7e-05 45.7;type="Gene; miRNA";Annotation=microRNA MIR1122;
Chr7	miRNA	37887754	37887879	ID=miRNA_03370;Target=RF00906 1 135;Threshold=5.3e-20 104.5;type="Gene; miRNA";Annotation=microRNA MIR1122;
Chr7	miRNA	37840086	37840161	ID=miRNA_25267;Target=RF00906 1 135;Threshold=3.3e-06 51.0;type="Gene; miRNA";Annotation=microRNA MIR1122;
Chr7	miRNA	37825717	37825809	ID=miRNA_28380;Target=RF00906 1 135;Threshold=1.6e-05 48.3;type="Gene; miRNA";Annotation=microRNA MIR1122;
Chr6	miRNA	343401695	343401962	ID=miRNA_29217;Target=RF00906 1 135;Threshold=2.5e-05 47.6;type="Gene; miRNA";Annotation=microRNA MIR1122;
Chr3	miRNA	66014156	66014404	ID=miRNA_25521;Target=RF00906 1 135;Threshold=3.8e-06 50.7;type="Gene; miRNA";Annotation=microRNA MIR1122;
Chr3	miRNA	66025584	66025683	ID=miRNA_26652;Target=RF00906 1 135;Threshold=6.9e-06 49.7;type="Gene; miRNA";Annotation=microRNA MIR1122;
Chr3	miRNA	66104568	66104700	ID=miRNA_04327;Target=RF00906 1 135;Threshold=9.2e-18 95.8;type="Gene; miRNA";Annotation=microRNA MIR1122;
Chr3	miRNA	66269073	66269241	ID=miRNA_24873;Target=RF00906 1 135;Threshold=2.7e-06 51.3;type="Gene; miRNA";Annotation=microRNA MIR1122;
Chr3	miRNA	66291069	66291194	ID=miRNA_03991;Target=RF00906 1 135;Threshold=1.3e-18 99.1;type="Gene; miRNA";Annotation=microRNA MIR1122;
Chr3	miRNA	66386376	66386472	ID=miRNA_12137;Target=RF00906 1 135;Threshold=9.5e-10 64.7;type="Gene; miRNA";Annotation=microRNA MIR1122;
Chr3	miRNA	66493106	66493196	ID=miRNA_20041;Target=RF00906 1 135;Threshold=2e-07 55.7;type="Gene; miRNA";Annotation=microRNA MIR1122;
Chr3	miRNA	66512598	66512733	ID=miRNA_02543;Target=RF00906 1 135;Threshold=1e-21 111.1;type="Gene; miRNA";Annotation=microRNA MIR1122;
Chr3	miRNA	66580655	66580782	ID=miRNA_25601;Target=RF00906 1 135;Threshold=4e-06 50.7;type="Gene; miRNA";Annotation=microRNA MIR1122;
Chr3	miRNA	66584567	66584736	ID=miRNA_11875;Target=RF00906 1 135;Threshold=7.5e-10 65.1;type="Gene; miRNA";Annotation=microRNA MIR1122;
Chr3	miRNA	66608973	66609066	ID=miRNA_15490;Target=RF00906 1 135;Threshold=1.3e-08 60.3;type="Gene; miRNA";Annotation=microRNA MIR1122;
Chr3	miRNA	66609187	66609260	ID=miRNA_24935;Target=RF00906 1 135;Threshold=2.8e-06 51.3;type="Gene; miRNA";Annotation=microRNA MIR1122;
Chr7	miRNA	23958415	23958507	ID=miRNA_22337;Target=RF00906 1 135;Threshold=6.8e-07 53.6;type="Gene; miRNA";Annotation=microRNA MIR1122;
Chr7	miRNA	23957825	23957994	ID=miRNA_24734;Target=RF00906 1 135;Threshold=2.5e-06 51.4;type="Gene; miRNA";Annotation=microRNA MIR1122;
Chr7	miRNA	23834555	23834659	ID=miRNA_28306;Target=RF00906 1 135;Threshold=1.6e-05 48.3;type="Gene; miRNA";Annotation=microRNA MIR1122;
Chr1	miRNA	242793767	242793860	ID=miRNA_12262;Target=RF00906 1 135;Threshold=1.1e-09 64.5;type="Gene; miRNA";Annotation=microRNA MIR1122;
Chr1	miRNA	243071925	243072013	ID=miRNA_25720;Target=RF00906 1 135;Threshold=4.2e-06 50.6;type="Gene; miRNA";Annotation=microRNA MIR1122;
Chr1	miRNA	243098582	243098738	ID=miRNA_18375;Target=RF00906 1 135;Threshold=7.8e-08 57.3;type="Gene; miRNA";Annotation=microRNA MIR1122;
Chr1	miRNA	243104388	243104513	ID=miRNA_03736;Target=RF00906 1 135;Threshold=3.3e-19 101.4;type="Gene; miRNA";Annotation=microRNA MIR1122;
Chr1	miRNA	243392079	243392204	ID=miRNA_03202;Target=RF00906 1 135;Threshold=2.3e-20 105.9;type="Gene; miRNA";Annotation=microRNA MIR1122;
CTG10394	miRNA	9801	9914	ID=miRNA_06613;Target=RF00906 1 135;Threshold=5.1e-13 77.4;type="Gene; miRNA";Annotation=microRNA MIR1122;
Chr6	miRNA	239996363	239996533	ID=miRNA_08339;Target=RF00906 1 135;Threshold=1.3e-11 72.0;type="Gene; miRNA";Annotation=microRNA MIR1122;
Chr6	miRNA	239885982	239886074	ID=miRNA_20682;Target=RF00906 1 135;Threshold=2.8e-07 55.1;type="Gene; miRNA";Annotation=microRNA MIR1122;
Chr6	miRNA	239823546	239823715	ID=miRNA_21415;Target=RF00906 1 135;Threshold=4.3e-07 54.4;type="Gene; miRNA";Annotation=microRNA MIR1122;
Chr6	miRNA	239692120	239692198	ID=miRNA_21891;Target=RF00906 1 135;Threshold=5.4e-07 54.0;type="Gene; miRNA";Annotation=microRNA MIR1122;
Chr6	miRNA	239691719	239691844	ID=miRNA_03249;Target=RF00906 1 135;Threshold=2.8e-20 105.5;type="Gene; miRNA";Annotation=microRNA MIR1122;
Chr6	miRNA	239606162	239606253	ID=miRNA_32118;Target=RF00906 1 135;Threshold=0.0001 45.2;type="Gene; miRNA";Annotation=microRNA MIR1122;
Chr6	miRNA	239487187	239487280	ID=miRNA_22077;Target=RF00906 1 135;Threshold=5.9e-07 53.9;type="Gene; miRNA";Annotation=microRNA MIR1122;
Chr6	miRNA	239483290	239483394	ID=miRNA_08306;Target=RF00906 1 135;Threshold=1.2e-11 72.1;type="Gene; miRNA";Annotation=microRNA MIR1122;
Chr6	miRNA	239387096	239387186	ID=miRNA_09527;Target=RF00906 1 135;Threshold=5.9e-11 69.4;type="Gene; miRNA";Annotation=microRNA MIR1122;
Chr6	miRNA	239381545	239381618	ID=miRNA_27670;Target=RF00906 1 135;Threshold=1.2e-05 48.9;type="Gene; miRNA";Annotation=microRNA MIR1122;
Chr6	miRNA	239380285	239380368	ID=miRNA_28515;Target=RF00906 1 135;Threshold=1.8e-05 48.2;type="Gene; miRNA";Annotation=microRNA MIR1122;
Chr6	miRNA	239255921	239256036	ID=miRNA_25700;Target=RF00906 1 135;Threshold=4.2e-06 50.6;type="Gene; miRNA";Annotation=microRNA MIR1122;
Chr6	miRNA	237635370	237635538	ID=miRNA_12773;Target=RF00906 1 135;Threshold=1.6e-09 63.8;type="Gene; miRNA";Annotation=microRNA MIR1122;
Chr6	miRNA	237631093	237631203	ID=miRNA_00235;Target=RF00640 1 130;Threshold=1.7e-14 73.3;type="Gene; miRNA";Annotation=microRNA MIR167_1;
Chr6	miRNA	237264537	237264636	ID=miRNA_22724;Target=RF00906 1 135;Threshold=8.5e-07 53.3;type="Gene; miRNA";Annotation=microRNA MIR1122;
Chr6	miRNA	237057889	237057997	ID=miRNA_13172;Target=RF00906 1 135;Threshold=2.3e-09 63.2;type="Gene; miRNA";Annotation=microRNA MIR1122;
Chr6	miRNA	236733039	236733167	ID=miRNA_04356;Target=RF00906 1 135;Threshold=1.1e-17 95.5;type="Gene; miRNA";Annotation=microRNA MIR1122;
Chr6	miRNA	236675365	236675457	ID=miRNA_22845;Target=RF00906 1 135;Threshold=9e-07 53.2;type="Gene; miRNA";Annotation=microRNA MIR1122;
Chr6	miRNA	236107224	236107308	ID=miRNA_20283;Target=RF00906 1 135;Threshold=2.3e-07 55.5;type="Gene; miRNA";Annotation=microRNA MIR1122;
Chr6	miRNA	236026996	236027168	ID=miRNA_25715;Target=RF00906 1 135;Threshold=4.2e-06 50.6;type="Gene; miRNA";Annotation=microRNA MIR1122;
Chr6	miRNA	235249687	235249788	ID=miRNA_30479;Target=RF00906 1 135;Threshold=4.6e-05 46.5;type="Gene; miRNA";Annotation=microRNA MIR1122;
Chr6	miRNA	234893006	234893098	ID=miRNA_22917;Target=RF00906 1 135;Threshold=9.4e-07 53.1;type="Gene; miRNA";Annotation=microRNA MIR1122;
Chr6	miRNA	234861522	234861691	ID=miRNA_10380;Target=RF00906 1 135;Threshold=1.7e-10 67.6;type="Gene; miRNA";Annotation=microRNA MIR1122;
Chr6	miRNA	234859365	234859494	ID=miRNA_05297;Target=RF00906 1 135;Threshold=3e-15 86.0;type="Gene; miRNA";Annotation=microRNA MIR1122;
Chr6	miRNA	234521988	234522108	ID=miRNA_27508;Target=RF00906 1 135;Threshold=1.1e-05 49.0;type="Gene; miRNA";Annotation=microRNA MIR1122;
Chr6	miRNA	234449384	234449453	ID=miRNA_31664;Target=RF00906 1 135;Threshold=8.2e-05 45.6;type="Gene; miRNA";Annotation=microRNA MIR1122;
Chr6	miRNA	234394553	234394667	ID=miRNA_31509;Target=RF00906 1 135;Threshold=7.5e-05 45.7;type="Gene; miRNA";Annotation=microRNA MIR1122;
Chr6	miRNA	234357119	234357291	ID=miRNA_08902;Target=RF00906 1 135;Threshold=2.8e-11 70.7;type="Gene; miRNA";Annotation=microRNA MIR1122;
Chr6	miRNA	234031135	234031241	ID=miRNA_28925;Target=RF00906 1 135;Threshold=2.2e-05 47.8;type="Gene; miRNA";Annotation=microRNA MIR1122;
Chr6	miRNA	234028016	234028103	ID=miRNA_23186;Target=RF00906 1 135;Threshold=1.1e-06 52.8;type="Gene; miRNA";Annotation=microRNA MIR1122;
Chr6	miRNA	233083687	233083856	ID=miRNA_06334;Target=RF00906 1 135;Threshold=2.5e-13 78.6;type="Gene; miRNA";Annotation=microRNA MIR1122;
Chr6	miRNA	233081998	233082167	ID=miRNA_18829;Target=RF00906 1 135;Threshold=1e-07 56.9;type="Gene; miRNA";Annotation=microRNA MIR1122;
Chr6	miRNA	233079112	233079235	ID=miRNA_10237;Target=RF00906 1 135;Threshold=1.5e-10 67.9;type="Gene; miRNA";Annotation=microRNA MIR1122;
Chr4	miRNA	28886437	28886530	ID=miRNA_09722;Target=RF00906 1 135;Threshold=7.6e-11 69.0;type="Gene; miRNA";Annotation=microRNA MIR1122;
Chr4	miRNA	29163652	29163743	ID=miRNA_01021;Target=RF00905 1 97;Threshold=9.1e-05 47.6;type="Gene; miRNA";Annotation=microRNA mir-789;
Chr4	miRNA	29359895	29360064	ID=miRNA_09670;Target=RF00906 1 135;Threshold=7.1e-11 69.1;type="Gene; miRNA";Annotation=microRNA MIR1122;
Chr7	miRNA	312412655	312412747	ID=miRNA_22846;Target=RF00906 1 135;Threshold=9e-07 53.2;type="Gene; miRNA";Annotation=microRNA MIR1122;
Chr7	miRNA	312349804	312349871	ID=miRNA_21779;Target=RF00906 1 135;Threshold=5.1e-07 54.1;type="Gene; miRNA";Annotation=microRNA MIR1122;
Chr7	miRNA	312046110	312046279	ID=miRNA_13383;Target=RF00906 1 135;Threshold=2.7e-09 63.0;type="Gene; miRNA";Annotation=microRNA MIR1122;
Chr7	miRNA	312034946	312035080	ID=miRNA_01523;Target=RF00906 1 135;Threshold=3.3e-25 124.6;type="Gene; miRNA";Annotation=microRNA MIR1122;
Chr7	miRNA	311093330	311093499	ID=miRNA_20988;Target=RF00906 1 135;Threshold=3.3e-07 54.8;type="Gene; miRNA";Annotation=microRNA MIR1122;
Chr7	miRNA	310733063	310733155	ID=miRNA_18656;Target=RF00906 1 135;Threshold=9.1e-08 57.0;type="Gene; miRNA";Annotation=microRNA MIR1122;
Chr7	miRNA	192658638	192658739	ID=miRNA_29889;Target=RF00906 1 135;Threshold=3.5e-05 47.0;type="Gene; miRNA";Annotation=microRNA MIR1122;
Chr3	miRNA	141841157	141841274	ID=miRNA_09359;Target=RF00906 1 135;Threshold=4.7e-11 69.8;type="Gene; miRNA";Annotation=microRNA MIR1122;
Chr3	miRNA	141624258	141624360	ID=miRNA_22255;Target=RF00906 1 135;Threshold=6.5e-07 53.7;type="Gene; miRNA";Annotation=microRNA MIR1122;
Chr3	miRNA	141606832	141606910	ID=miRNA_20700;Target=RF00906 1 135;Threshold=2.8e-07 55.1;type="Gene; miRNA";Annotation=microRNA MIR1122;
Chr3	miRNA	141507145	141507231	ID=miRNA_28142;Target=RF00906 1 135;Threshold=1.5e-05 48.5;type="Gene; miRNA";Annotation=microRNA MIR1122;
Chr3	miRNA	141404941	141405064	ID=miRNA_01828;Target=RF00906 1 135;Threshold=1e-23 118.8;type="Gene; miRNA";Annotation=microRNA MIR1122;
Chr5	miRNA	35184795	35184945	ID=miRNA_06740;Target=RF00906 1 135;Threshold=6.7e-13 76.9;type="Gene; miRNA";Annotation=microRNA MIR1122;
Chr5	miRNA	35151217	35151347	ID=miRNA_26654;Target=RF00906 1 135;Threshold=6.9e-06 49.7;type="Gene; miRNA";Annotation=microRNA MIR1122;
Chr5	miRNA	35083854	35083984	ID=miRNA_26655;Target=RF00906 1 135;Threshold=6.9e-06 49.7;type="Gene; miRNA";Annotation=microRNA MIR1122;
Chr5	miRNA	35040655	35040740	ID=miRNA_00981;Target=RF00905 1 97;Threshold=2.2e-05 50.0;type="Gene; miRNA";Annotation=microRNA mir-789;
Chr5	miRNA	35035760	35035853	ID=miRNA_01009;Target=RF00905 1 97;Threshold=6.4e-05 48.2;type="Gene; miRNA";Annotation=microRNA mir-789;
Chr5	miRNA	34987159	34987263	ID=miRNA_20741;Target=RF00906 1 135;Threshold=2.9e-07 55.1;type="Gene; miRNA";Annotation=microRNA MIR1122;
Chr5	miRNA	34669024	34669183	ID=miRNA_11178;Target=RF00906 1 135;Threshold=3.9e-10 66.2;type="Gene; miRNA";Annotation=microRNA MIR1122;
CTG10446	miRNA	30815	30942	ID=miRNA_00641;Target=RF00833 1 120;Threshold=1.3e-05 51.2;type="Gene; miRNA";Annotation=microRNA mir-70;
Chr3	miRNA	387797965	387798078	ID=miRNA_08023;Target=RF00906 1 135;Threshold=7.6e-12 72.8;type="Gene; miRNA";Annotation=microRNA MIR1122;
Chr3	miRNA	387500286	387500378	ID=miRNA_28327;Target=RF00906 1 135;Threshold=1.6e-05 48.3;type="Gene; miRNA";Annotation=microRNA MIR1122;
Chr3	miRNA	387500038	387500162	ID=miRNA_03100;Target=RF00906 1 135;Threshold=1.3e-20 106.8;type="Gene; miRNA";Annotation=microRNA MIR1122;
Chr2	miRNA	137380921	137381091	ID=miRNA_24958;Target=RF00906 1 135;Threshold=2.8e-06 51.2;type="Gene; miRNA";Annotation=microRNA MIR1122;
Chr6	miRNA	261152227	261152320	ID=miRNA_31434;Target=RF00906 1 135;Threshold=7.2e-05 45.8;type="Gene; miRNA";Annotation=microRNA MIR1122;
Chr6	miRNA	261038285	261038375	ID=miRNA_16521;Target=RF00906 1 135;Threshold=2.5e-08 59.2;type="Gene; miRNA";Annotation=microRNA MIR1122;
Chr6	miRNA	261033984	261034087	ID=miRNA_05960;Target=RF00906 1 135;Threshold=8.6e-14 80.4;type="Gene; miRNA";Annotation=microRNA MIR1122;
Chr6	miRNA	260938604	260938697	ID=miRNA_26746;Target=RF00906 1 135;Threshold=7.2e-06 49.7;type="Gene; miRNA";Annotation=microRNA MIR1122;
Chr5	miRNA	234176214	234176388	ID=miRNA_29606;Target=RF00906 1 135;Threshold=3.1e-05 47.2;type="Gene; miRNA";Annotation=microRNA MIR1122;
Chr5	miRNA	234387067	234387236	ID=miRNA_08824;Target=RF00906 1 135;Threshold=2.5e-11 70.8;type="Gene; miRNA";Annotation=microRNA MIR1122;
Chr5	miRNA	234533555	234533632	ID=miRNA_09616;Target=RF00906 1 135;Threshold=6.6e-11 69.2;type="Gene; miRNA";Annotation=microRNA MIR1122;
Chr5	miRNA	234542163	234542272	ID=miRNA_32379;Target=RF00958 1 124;Threshold=4.4e-06 43.5;type="Gene; miRNA";Annotation=microRNA mir-498;
Chr5	miRNA	234585299	234585366	ID=miRNA_24800;Target=RF00906 1 135;Threshold=2.6e-06 51.4;type="Gene; miRNA";Annotation=microRNA MIR1122;
Chr5	miRNA	234827450	234827542	ID=miRNA_23029;Target=RF00906 1 135;Threshold=1e-06 53.0;type="Gene; miRNA";Annotation=microRNA MIR1122;
Chr5	miRNA	234847209	234847358	ID=miRNA_33117;Target=RF01911 1 170;Threshold=5.1e-08 59.7;type="Gene; miRNA";Annotation=microRNA MIR2118;
Chr7	miRNA	291838347	291838439	ID=miRNA_19032;Target=RF00906 1 135;Threshold=1.1e-07 56.7;type="Gene; miRNA";Annotation=microRNA MIR1122;
Chr7	miRNA	291853363	291853466	ID=miRNA_12591;Target=RF00906 1 135;Threshold=1.4e-09 64.0;type="Gene; miRNA";Annotation=microRNA MIR1122;
Chr7	miRNA	292023620	292023712	ID=miRNA_25630;Target=RF00906 1 135;Threshold=4e-06 50.6;type="Gene; miRNA";Annotation=microRNA MIR1122;
Chr7	miRNA	292029428	292029597	ID=miRNA_13038;Target=RF00906 1 135;Threshold=2e-09 63.4;type="Gene; miRNA";Annotation=microRNA MIR1122;
Chr7	miRNA	292219150	292219231	ID=miRNA_06725;Target=RF00906 1 135;Threshold=6.5e-13 77.0;type="Gene; miRNA";Annotation=microRNA MIR1122;
CTG10499	miRNA	3558	3650	ID=miRNA_23292;Target=RF00906 1 135;Threshold=1.2e-06 52.7;type="Gene; miRNA";Annotation=microRNA MIR1122;
CTG10499	miRNA	9781	9873	ID=miRNA_23293;Target=RF00906 1 135;Threshold=1.2e-06 52.7;type="Gene; miRNA";Annotation=microRNA MIR1122;
Chr3	miRNA	279341707	279341810	ID=miRNA_00295;Target=RF00645 1 134;Threshold=9.9e-05 35.2;type="Gene; miRNA";Annotation=microRNA MIR169_2;
Chr3	miRNA	279032237	279032404	ID=miRNA_33109;Target=RF01911 1 170;Threshold=4.2e-08 60.0;type="Gene; miRNA";Annotation=microRNA MIR2118;
Chr3	miRNA	278893386	278893501	ID=miRNA_23731;Target=RF00906 1 135;Threshold=1.5e-06 52.3;type="Gene; miRNA";Annotation=microRNA MIR1122;
Chr3	miRNA	278803883	278803974	ID=miRNA_18728;Target=RF00906 1 135;Threshold=9.4e-08 57.0;type="Gene; miRNA";Annotation=microRNA MIR1122;
Chr3	miRNA	278710680	278710781	ID=miRNA_29827;Target=RF00906 1 135;Threshold=3.4e-05 47.0;type="Gene; miRNA";Annotation=microRNA MIR1122;
Chr3	miRNA	278652043	278652147	ID=miRNA_10939;Target=RF00906 1 135;Threshold=3.1e-10 66.6;type="Gene; miRNA";Annotation=microRNA MIR1122;
Chr3	miRNA	278541789	278541913	ID=miRNA_03334;Target=RF00906 1 135;Threshold=4.6e-20 104.7;type="Gene; miRNA";Annotation=microRNA MIR1122;
Chr3	miRNA	278228374	278228543	ID=miRNA_25403;Target=RF00906 1 135;Threshold=3.6e-06 50.9;type="Gene; miRNA";Annotation=microRNA MIR1122;
Chr3	miRNA	278039422	278039620	ID=miRNA_21895;Target=RF00906 1 135;Threshold=5.4e-07 54.0;type="Gene; miRNA";Annotation=microRNA MIR1122;
Chr3	miRNA	277950083	277950258	ID=miRNA_21835;Target=RF00906 1 135;Threshold=5.2e-07 54.1;type="Gene; miRNA";Annotation=microRNA MIR1122;
Chr3	miRNA	277849001	277849102	ID=miRNA_25083;Target=RF00906 1 135;Threshold=3e-06 51.1;type="Gene; miRNA";Annotation=microRNA MIR1122;
Chr3	miRNA	277789031	277789246	ID=miRNA_27236;Target=RF00906 1 135;Threshold=9.3e-06 49.2;type="Gene; miRNA";Annotation=microRNA MIR1122;
Chr3	miRNA	277786068	277786143	ID=miRNA_17075;Target=RF00906 1 135;Threshold=3.5e-08 58.6;type="Gene; miRNA";Annotation=microRNA MIR1122;
Chr6	miRNA	198781555	198781647	ID=miRNA_18492;Target=RF00906 1 135;Threshold=8.2e-08 57.2;type="Gene; miRNA";Annotation=microRNA MIR1122;
Chr7	miRNA	365430731	365430900	ID=miRNA_13238;Target=RF00906 1 135;Threshold=2.4e-09 63.2;type="Gene; miRNA";Annotation=microRNA MIR1122;
Chr7	miRNA	365315458	365315578	ID=miRNA_30316;Target=RF00906 1 135;Threshold=4.3e-05 46.7;type="Gene; miRNA";Annotation=microRNA MIR1122;
Chr7	miRNA	365280400	365280513	ID=miRNA_30956;Target=RF00906 1 135;Threshold=5.7e-05 46.2;type="Gene; miRNA";Annotation=microRNA MIR1122;
Chr7	miRNA	365231009	365231179	ID=miRNA_28545;Target=RF00906 1 135;Threshold=1.8e-05 48.1;type="Gene; miRNA";Annotation=microRNA MIR1122;
Chr7	miRNA	365022006	365022099	ID=miRNA_31808;Target=RF00906 1 135;Threshold=8.8e-05 45.5;type="Gene; miRNA";Annotation=microRNA MIR1122;
Chr7	miRNA	364721259	364721364	ID=miRNA_27436;Target=RF00906 1 135;Threshold=1e-05 49.0;type="Gene; miRNA";Annotation=microRNA MIR1122;
Chr3	miRNA	235013192	235013247	ID=miRNA_31627;Target=RF00906 1 135;Threshold=8e-05 45.6;type="Gene; miRNA";Annotation=microRNA MIR1122;
Chr5	miRNA	377870278	377870370	ID=miRNA_24887;Target=RF00906 1 135;Threshold=2.7e-06 51.3;type="Gene; miRNA";Annotation=microRNA MIR1122;
Chr4	miRNA	217611454	217611555	ID=miRNA_31385;Target=RF00906 1 135;Threshold=7.1e-05 45.8;type="Gene; miRNA";Annotation=microRNA MIR1122;
Chr4	miRNA	217576041	217576145	ID=miRNA_09044;Target=RF00906 1 135;Threshold=3.3e-11 70.4;type="Gene; miRNA";Annotation=microRNA MIR1122;
Chr4	miRNA	217460085	217460169	ID=miRNA_22333;Target=RF00906 1 135;Threshold=6.8e-07 53.6;type="Gene; miRNA";Annotation=microRNA MIR1122;
Chr4	miRNA	217451168	217451336	ID=miRNA_19010;Target=RF00906 1 135;Threshold=1.1e-07 56.7;type="Gene; miRNA";Annotation=microRNA MIR1122;
Chr4	miRNA	217102445	217102561	ID=miRNA_14727;Target=RF00906 1 135;Threshold=7.4e-09 61.3;type="Gene; miRNA";Annotation=microRNA MIR1122;
Chr6	miRNA	85394118	85394242	ID=miRNA_03716;Target=RF00906 1 135;Threshold=3e-19 101.5;type="Gene; miRNA";Annotation=microRNA MIR1122;
Chr6	miRNA	85467683	85467771	ID=miRNA_23649;Target=RF00906 1 135;Threshold=1.4e-06 52.4;type="Gene; miRNA";Annotation=microRNA MIR1122;
Chr6	miRNA	180564039	180564285	ID=miRNA_30082;Target=RF00906 1 135;Threshold=3.9e-05 46.8;type="Gene; miRNA";Annotation=microRNA MIR1122;
Chr2	miRNA	4898994	4899161	ID=miRNA_25380;Target=RF00906 1 135;Threshold=3.5e-06 50.9;type="Gene; miRNA";Annotation=microRNA MIR1122;
Chr2	miRNA	4953171	4953417	ID=miRNA_27145;Target=RF00906 1 135;Threshold=8.8e-06 49.3;type="Gene; miRNA";Annotation=microRNA MIR1122;
Chr2	miRNA	5131950	5132077	ID=miRNA_04224;Target=RF00906 1 135;Threshold=5.1e-18 96.8;type="Gene; miRNA";Annotation=microRNA MIR1122;
Chr2	miRNA	5160247	5160358	ID=miRNA_11711;Target=RF00906 1 135;Threshold=6.4e-10 65.4;type="Gene; miRNA";Annotation=microRNA MIR1122;
Chr2	miRNA	5237256	5237373	ID=miRNA_23351;Target=RF00906 1 135;Threshold=1.2e-06 52.7;type="Gene; miRNA";Annotation=microRNA MIR1122;
Chr2	miRNA	5248797	5248874	ID=miRNA_26580;Target=RF00906 1 135;Threshold=6.6e-06 49.8;type="Gene; miRNA";Annotation=microRNA MIR1122;
Chr2	miRNA	5877700	5877825	ID=miRNA_03431;Target=RF00906 1 135;Threshold=6.9e-20 104.0;type="Gene; miRNA";Annotation=microRNA MIR1122;
Chr7	miRNA	51270	51374	ID=miRNA_25484;Target=RF00906 1 135;Threshold=3.7e-06 50.8;type="Gene; miRNA";Annotation=microRNA MIR1122;
Chr7	miRNA	137670	137763	ID=miRNA_26567;Target=RF00906 1 135;Threshold=6.6e-06 49.8;type="Gene; miRNA";Annotation=microRNA MIR1122;
Chr7	miRNA	185236	185406	ID=miRNA_08163;Target=RF00906 1 135;Threshold=9.7e-12 72.4;type="Gene; miRNA";Annotation=microRNA MIR1122;
Chr7	miRNA	205727	205896	ID=miRNA_26464;Target=RF00906 1 135;Threshold=6.2e-06 49.9;type="Gene; miRNA";Annotation=microRNA MIR1122;
Chr7	miRNA	217368	217537	ID=miRNA_13554;Target=RF00906 1 135;Threshold=3e-09 62.7;type="Gene; miRNA";Annotation=microRNA MIR1122;
CTG10597	miRNA	3523	3616	ID=miRNA_09461;Target=RF00906 1 135;Threshold=5.4e-11 69.5;type="Gene; miRNA";Annotation=microRNA MIR1122;
CTG10597	miRNA	4968	5039	ID=miRNA_26252;Target=RF00906 1 135;Threshold=5.6e-06 50.1;type="Gene; miRNA";Annotation=microRNA MIR1122;
Chr7	miRNA	201641125	201641239	ID=miRNA_23013;Target=RF00906 1 135;Threshold=9.9e-07 53.0;type="Gene; miRNA";Annotation=microRNA MIR1122;
Chr7	miRNA	201601129	201601298	ID=miRNA_09440;Target=RF00906 1 135;Threshold=5.3e-11 69.6;type="Gene; miRNA";Annotation=microRNA MIR1122;
Chr7	miRNA	200614088	200614172	ID=miRNA_25131;Target=RF00906 1 135;Threshold=3.1e-06 51.1;type="Gene; miRNA";Annotation=microRNA MIR1122;
Chr7	miRNA	199965312	199965436	ID=miRNA_03707;Target=RF00906 1 135;Threshold=2.9e-19 101.6;type="Gene; miRNA";Annotation=microRNA MIR1122;
Chr7	miRNA	199957644	199957769	ID=miRNA_06994;Target=RF00906 1 135;Threshold=1.2e-12 75.9;type="Gene; miRNA";Annotation=microRNA MIR1122;
Chr7	miRNA	199856616	199856713	ID=miRNA_22338;Target=RF00906 1 135;Threshold=6.8e-07 53.6;type="Gene; miRNA";Annotation=microRNA MIR1122;
Chr7	miRNA	199461270	199461371	ID=miRNA_30703;Target=RF00906 1 135;Threshold=5.1e-05 46.4;type="Gene; miRNA";Annotation=microRNA MIR1122;
Chr7	miRNA	199374418	199374508	ID=miRNA_30826;Target=RF00906 1 135;Threshold=5.3e-05 46.3;type="Gene; miRNA";Annotation=microRNA MIR1122;
Chr7	miRNA	199186626	199186780	ID=miRNA_27754;Target=RF00906 1 135;Threshold=1.2e-05 48.8;type="Gene; miRNA";Annotation=microRNA MIR1122;
Chr7	miRNA	131286033	131286124	ID=miRNA_22420;Target=RF00906 1 135;Threshold=7.1e-07 53.6;type="Gene; miRNA";Annotation=microRNA MIR1122;
Chr7	miRNA	131285364	131285456	ID=miRNA_19314;Target=RF00906 1 135;Threshold=1.3e-07 56.4;type="Gene; miRNA";Annotation=microRNA MIR1122;
Chr7	miRNA	131256851	131256955	ID=miRNA_16957;Target=RF00906 1 135;Threshold=3.2e-08 58.8;type="Gene; miRNA";Annotation=microRNA MIR1122;
Chr7	miRNA	131169943	131170040	ID=miRNA_20274;Target=RF00906 1 135;Threshold=2.3e-07 55.5;type="Gene; miRNA";Annotation=microRNA MIR1122;
Chr7	miRNA	130961463	130961587	ID=miRNA_02604;Target=RF00906 1 135;Threshold=1.3e-21 110.7;type="Gene; miRNA";Annotation=microRNA MIR1122;
Chr7	miRNA	130907882	130908006	ID=miRNA_02365;Target=RF00906 1 135;Threshold=4.4e-22 112.5;type="Gene; miRNA";Annotation=microRNA MIR1122;
CTG10601	miRNA	3160	3283	ID=miRNA_02363;Target=RF00906 1 135;Threshold=4.3e-22 112.6;type="Gene; miRNA";Annotation=microRNA MIR1122;
Chr7	miRNA	97021798	97021921	ID=miRNA_01578;Target=RF00906 1 135;Threshold=7.4e-25 123.3;type="Gene; miRNA";Annotation=microRNA MIR1122;
Chr7	miRNA	97008512	97008591	ID=miRNA_15293;Target=RF00906 1 135;Threshold=1.1e-08 60.6;type="Gene; miRNA";Annotation=microRNA MIR1122;
Chr7	miRNA	96903827	96903951	ID=miRNA_02288;Target=RF00906 1 135;Threshold=2.9e-22 113.2;type="Gene; miRNA";Annotation=microRNA MIR1122;
Chr7	miRNA	96809225	96809324	ID=miRNA_28592;Target=RF00906 1 135;Threshold=1.8e-05 48.1;type="Gene; miRNA";Annotation=microRNA MIR1122;
Chr7	miRNA	96749778	96749903	ID=miRNA_03737;Target=RF00906 1 135;Threshold=3.3e-19 101.4;type="Gene; miRNA";Annotation=microRNA MIR1122;
Chr7	miRNA	96667774	96667889	ID=miRNA_25996;Target=RF00906 1 135;Threshold=4.9e-06 50.3;type="Gene; miRNA";Annotation=microRNA MIR1122;
Chr7	miRNA	96609815	96609940	ID=miRNA_03958;Target=RF00906 1 135;Threshold=1.1e-18 99.4;type="Gene; miRNA";Annotation=microRNA MIR1122;
Chr3	miRNA	395819787	395819892	ID=miRNA_33319;Target=RF01911 1 170;Threshold=8.7e-06 50.5;type="Gene; miRNA";Annotation=microRNA MIR2118;
Chr1	miRNA	120653981	120654093	ID=miRNA_19012;Target=RF00906 1 135;Threshold=1.1e-07 56.7;type="Gene; miRNA";Annotation=microRNA MIR1122;
Chr1	miRNA	120398436	120398564	ID=miRNA_00518;Target=RF00690 1 136;Threshold=2.3e-05 39.2;type="Gene; miRNA";Annotation=microRNA MIR408;
Chr1	miRNA	120394025	120394117	ID=miRNA_16511;Target=RF00906 1 135;Threshold=2.5e-08 59.2;type="Gene; miRNA";Annotation=microRNA MIR1122;
Chr1	miRNA	120385512	120385681	ID=miRNA_11164;Target=RF00906 1 135;Threshold=3.8e-10 66.2;type="Gene; miRNA";Annotation=microRNA MIR1122;
Chr1	miRNA	59327260	59327379	ID=miRNA_06351;Target=RF00906 1 135;Threshold=2.6e-13 78.5;type="Gene; miRNA";Annotation=microRNA MIR1122;
Chr1	miRNA	59304239	59304333	ID=miRNA_00958;Target=RF00905 1 97;Threshold=7.2e-06 52.0;type="Gene; miRNA";Annotation=microRNA mir-789;
Chr1	miRNA	59297371	59297540	ID=miRNA_30068;Target=RF00906 1 135;Threshold=3.8e-05 46.8;type="Gene; miRNA";Annotation=microRNA MIR1122;
Chr1	miRNA	59296055	59296131	ID=miRNA_27330;Target=RF00906 1 135;Threshold=9.8e-06 49.1;type="Gene; miRNA";Annotation=microRNA MIR1122;
Chr1	miRNA	58973912	58974030	ID=miRNA_28903;Target=RF00906 1 135;Threshold=2.1e-05 47.8;type="Gene; miRNA";Annotation=microRNA MIR1122;
Chr1	miRNA	58939994	58940114	ID=miRNA_23879;Target=RF00906 1 135;Threshold=1.6e-06 52.2;type="Gene; miRNA";Annotation=microRNA MIR1122;
Chr1	miRNA	58706872	58706948	ID=miRNA_18536;Target=RF00906 1 135;Threshold=8.4e-08 57.1;type="Gene; miRNA";Annotation=microRNA MIR1122;
Chr1	miRNA	58590110	58590211	ID=miRNA_30173;Target=RF00906 1 135;Threshold=4e-05 46.8;type="Gene; miRNA";Annotation=microRNA MIR1122;
Chr1	miRNA	58499532	58499659	ID=miRNA_15081;Target=RF00906 1 135;Threshold=9.5e-09 60.8;type="Gene; miRNA";Annotation=microRNA MIR1122;
Chr4	miRNA	305449451	305449555	ID=miRNA_22194;Target=RF00906 1 135;Threshold=6.3e-07 53.8;type="Gene; miRNA";Annotation=microRNA MIR1122;
Chr4	miRNA	305458332	305458492	ID=miRNA_31727;Target=RF00906 1 135;Threshold=8.5e-05 45.5;type="Gene; miRNA";Annotation=microRNA MIR1122;
Chr4	miRNA	305498327	305498452	ID=miRNA_02309;Target=RF00906 1 135;Threshold=3.2e-22 113.0;type="Gene; miRNA";Annotation=microRNA MIR1122;
Chr4	miRNA	305518972	305519064	ID=miRNA_17795;Target=RF00906 1 135;Threshold=5.4e-08 57.9;type="Gene; miRNA";Annotation=microRNA MIR1122;
Chr4	miRNA	305519123	305519190	ID=miRNA_16693;Target=RF00906 1 135;Threshold=2.8e-08 59.0;type="Gene; miRNA";Annotation=microRNA MIR1122;
Chr4	miRNA	305633286	305633380	ID=miRNA_20368;Target=RF00906 1 135;Threshold=2.4e-07 55.4;type="Gene; miRNA";Annotation=microRNA MIR1122;
Chr4	miRNA	305650667	305650836	ID=miRNA_23325;Target=RF00906 1 135;Threshold=1.2e-06 52.7;type="Gene; miRNA";Annotation=microRNA MIR1122;
Chr4	miRNA	305728286	305728377	ID=miRNA_26013;Target=RF00906 1 135;Threshold=4.9e-06 50.3;type="Gene; miRNA";Annotation=microRNA MIR1122;
Chr4	miRNA	305728754	305728864	ID=miRNA_13909;Target=RF00906 1 135;Threshold=4e-09 62.3;type="Gene; miRNA";Annotation=microRNA MIR1122;
Chr4	miRNA	305799666	305799838	ID=miRNA_28921;Target=RF00906 1 135;Threshold=2.2e-05 47.8;type="Gene; miRNA";Annotation=microRNA MIR1122;
CTG10658	miRNA	9211	9346	ID=miRNA_30225;Target=RF00906 1 135;Threshold=4.1e-05 46.7;type="Gene; miRNA";Annotation=microRNA MIR1122;
Chr6	miRNA	170997251	170997349	ID=miRNA_29167;Target=RF00906 1 135;Threshold=2.5e-05 47.6;type="Gene; miRNA";Annotation=microRNA MIR1122;
Chr6	miRNA	170995950	170996054	ID=miRNA_07735;Target=RF00906 1 135;Threshold=4.7e-12 73.6;type="Gene; miRNA";Annotation=microRNA MIR1122;
Chr6	miRNA	170995628	170995810	ID=miRNA_27029;Target=RF00906 1 135;Threshold=8.3e-06 49.4;type="Gene; miRNA";Annotation=microRNA MIR1122;
Chr1	miRNA	232207588	232207700	ID=miRNA_20597;Target=RF00906 1 135;Threshold=2.7e-07 55.2;type="Gene; miRNA";Annotation=microRNA MIR1122;
CTG10673	miRNA	1826	1917	ID=miRNA_00786;Target=RF00837 1 98;Threshold=2.5e-07 49.1;type="Gene; miRNA";Annotation=microRNA mir-251;
Chr1	miRNA	55715641	55715779	ID=miRNA_33481;Target=RF01911 1 170;Threshold=6.5e-05 46.9;type="Gene; miRNA";Annotation=microRNA MIR2118;
Chr1	miRNA	55823941	55824024	ID=miRNA_33653;Target=RF02516 1 129;Threshold=1.1e-05 45.2;type="Gene; miRNA";Annotation=mir-393 microRNA precursor family;
Chr1	miRNA	55837461	55837562	ID=miRNA_21753;Target=RF00906 1 135;Threshold=5e-07 54.1;type="Gene; miRNA";Annotation=microRNA MIR1122;
Chr1	miRNA	56021386	56021519	ID=miRNA_33553;Target=RF02516 1 129;Threshold=1.4e-07 52.0;type="Gene; miRNA";Annotation=mir-393 microRNA precursor family;
Chr1	miRNA	56138378	56138536	ID=miRNA_26684;Target=RF00906 1 135;Threshold=7e-06 49.7;type="Gene; miRNA";Annotation=microRNA MIR1122;
Chr1	miRNA	56140598	56140709	ID=miRNA_29104;Target=RF00906 1 135;Threshold=2.4e-05 47.7;type="Gene; miRNA";Annotation=microRNA MIR1122;
Chr1	miRNA	56224946	56225115	ID=miRNA_13412;Target=RF00906 1 135;Threshold=2.7e-09 62.9;type="Gene; miRNA";Annotation=microRNA MIR1122;
Chr1	miRNA	56226291	56226384	ID=miRNA_16794;Target=RF00906 1 135;Threshold=2.9e-08 58.9;type="Gene; miRNA";Annotation=microRNA MIR1122;
Chr1	miRNA	56231532	56231657	ID=miRNA_05943;Target=RF00906 1 135;Threshold=8.2e-14 80.5;type="Gene; miRNA";Annotation=microRNA MIR1122;
Chr7	miRNA	322752062	322752155	ID=miRNA_31407;Target=RF00906 1 135;Threshold=7.2e-05 45.8;type="Gene; miRNA";Annotation=microRNA MIR1122;
Chr7	miRNA	322805984	322806108	ID=miRNA_05600;Target=RF00906 1 135;Threshold=1.8e-14 83.0;type="Gene; miRNA";Annotation=microRNA MIR1122;
Chr7	miRNA	323014068	323014180	ID=miRNA_19067;Target=RF00906 1 135;Threshold=1.1e-07 56.6;type="Gene; miRNA";Annotation=microRNA MIR1122;
Chr7	miRNA	323158267	323158359	ID=miRNA_25157;Target=RF00906 1 135;Threshold=3.1e-06 51.1;type="Gene; miRNA";Annotation=microRNA MIR1122;
Chr7	miRNA	323164453	323164580	ID=miRNA_05346;Target=RF00906 1 135;Threshold=4e-15 85.5;type="Gene; miRNA";Annotation=microRNA MIR1122;
Chr7	miRNA	323196909	323197004	ID=miRNA_20648;Target=RF00906 1 135;Threshold=2.8e-07 55.2;type="Gene; miRNA";Annotation=microRNA MIR1122;
Chr7	miRNA	323340501	323340670	ID=miRNA_17631;Target=RF00906 1 135;Threshold=4.9e-08 58.1;type="Gene; miRNA";Annotation=microRNA MIR1122;
Chr7	miRNA	323587452	323587544	ID=miRNA_18817;Target=RF00906 1 135;Threshold=9.9e-08 56.9;type="Gene; miRNA";Annotation=microRNA MIR1122;
Chr7	miRNA	323665197	323665276	ID=miRNA_29978;Target=RF00906 1 135;Threshold=3.7e-05 46.9;type="Gene; miRNA";Annotation=microRNA MIR1122;
Chr7	miRNA	323921152	323921244	ID=miRNA_15686;Target=RF00906 1 135;Threshold=1.5e-08 60.1;type="Gene; miRNA";Annotation=microRNA MIR1122;
Chr7	miRNA	323923721	323923840	ID=miRNA_28200;Target=RF00906 1 135;Threshold=1.5e-05 48.4;type="Gene; miRNA";Annotation=microRNA MIR1122;
Chr7	miRNA	180480524	180480679	ID=miRNA_00447;Target=RF00690 1 136;Threshold=3.5e-06 41.9;type="Gene; miRNA";Annotation=microRNA MIR408;
Chr7	miRNA	180418127	180418220	ID=miRNA_17501;Target=RF00906 1 135;Threshold=4.6e-08 58.2;type="Gene; miRNA";Annotation=microRNA MIR1122;
Chr7	miRNA	180293349	180293441	ID=miRNA_24805;Target=RF00906 1 135;Threshold=2.6e-06 51.4;type="Gene; miRNA";Annotation=microRNA MIR1122;
Chr7	miRNA	180291983	180292108	ID=miRNA_02898;Target=RF00906 1 135;Threshold=5.1e-21 108.4;type="Gene; miRNA";Annotation=microRNA MIR1122;
Chr7	miRNA	180290457	180290549	ID=miRNA_00039;Target=RF00247 1 90;Threshold=2e-13 73.1;type="Gene; miRNA";Annotation=mir-160 microRNA precursor family;
Chr7	miRNA	180268853	180268969	ID=miRNA_27531;Target=RF00906 1 135;Threshold=1.1e-05 49.0;type="Gene; miRNA";Annotation=microRNA MIR1122;
Chr7	miRNA	180201976	180202145	ID=miRNA_13184;Target=RF00906 1 135;Threshold=2.3e-09 63.2;type="Gene; miRNA";Annotation=microRNA MIR1122;
Chr7	miRNA	179974239	179974331	ID=miRNA_21434;Target=RF00906 1 135;Threshold=4.3e-07 54.4;type="Gene; miRNA";Annotation=microRNA MIR1122;
Chr7	miRNA	179871241	179871333	ID=miRNA_13033;Target=RF00906 1 135;Threshold=2e-09 63.5;type="Gene; miRNA";Annotation=microRNA MIR1122;
Chr7	miRNA	179786671	179786833	ID=miRNA_21761;Target=RF00906 1 135;Threshold=5e-07 54.1;type="Gene; miRNA";Annotation=microRNA MIR1122;
Chr7	miRNA	179738409	179738578	ID=miRNA_15469;Target=RF00906 1 135;Threshold=1.3e-08 60.3;type="Gene; miRNA";Annotation=microRNA MIR1122;
Chr7	miRNA	179622042	179622143	ID=miRNA_23410;Target=RF00906 1 135;Threshold=1.2e-06 52.6;type="Gene; miRNA";Annotation=microRNA MIR1122;
Chr7	miRNA	179544016	179544111	ID=miRNA_18677;Target=RF00906 1 135;Threshold=9.1e-08 57.0;type="Gene; miRNA";Annotation=microRNA MIR1122;
Chr7	miRNA	179379568	179379671	ID=miRNA_19940;Target=RF00906 1 135;Threshold=1.9e-07 55.8;type="Gene; miRNA";Annotation=microRNA MIR1122;
Chr7	miRNA	178985721	178985890	ID=miRNA_22139;Target=RF00906 1 135;Threshold=6.1e-07 53.8;type="Gene; miRNA";Annotation=microRNA MIR1122;
Chr7	miRNA	178223197	178223279	ID=miRNA_07825;Target=RF00906 1 135;Threshold=5.4e-12 73.4;type="Gene; miRNA";Annotation=microRNA MIR1122;
Chr7	miRNA	177919484	177919597	ID=miRNA_31194;Target=RF00906 1 135;Threshold=6.4e-05 46.0;type="Gene; miRNA";Annotation=microRNA MIR1122;
Chr7	miRNA	177559185	177559354	ID=miRNA_23257;Target=RF00906 1 135;Threshold=1.1e-06 52.8;type="Gene; miRNA";Annotation=microRNA MIR1122;
Chr7	miRNA	177558833	177559002	ID=miRNA_14922;Target=RF00906 1 135;Threshold=8.5e-09 61.0;type="Gene; miRNA";Annotation=microRNA MIR1122;
Chr7	miRNA	177557031	177557176	ID=miRNA_00833;Target=RF00885 1 275;Threshold=7.8e-15 85.0;type="Gene; miRNA";Annotation=microRNA MIR821;
Chr7	miRNA	177527473	177527644	ID=miRNA_30426;Target=RF00906 1 135;Threshold=4.5e-05 46.6;type="Gene; miRNA";Annotation=microRNA MIR1122;
Chr7	miRNA	177521432	177521602	ID=miRNA_23983;Target=RF00906 1 135;Threshold=1.7e-06 52.1;type="Gene; miRNA";Annotation=microRNA MIR1122;
Chr7	miRNA	176942746	176942994	ID=miRNA_26704;Target=RF00906 1 135;Threshold=7.1e-06 49.7;type="Gene; miRNA";Annotation=microRNA MIR1122;
Chr7	miRNA	176933236	176933374	ID=miRNA_15078;Target=RF00906 1 135;Threshold=9.5e-09 60.8;type="Gene; miRNA";Annotation=microRNA MIR1122;
Chr7	miRNA	176905775	176905887	ID=miRNA_12134;Target=RF00906 1 135;Threshold=9.5e-10 64.7;type="Gene; miRNA";Annotation=microRNA MIR1122;
Chr7	miRNA	176774591	176774682	ID=miRNA_22941;Target=RF00906 1 135;Threshold=9.6e-07 53.1;type="Gene; miRNA";Annotation=microRNA MIR1122;
Chr7	miRNA	176648147	176648316	ID=miRNA_18111;Target=RF00906 1 135;Threshold=6.6e-08 57.6;type="Gene; miRNA";Annotation=microRNA MIR1122;
Chr7	miRNA	176508682	176508796	ID=miRNA_08103;Target=RF00906 1 135;Threshold=8.6e-12 72.6;type="Gene; miRNA";Annotation=microRNA MIR1122;
Chr7	miRNA	354399674	354399789	ID=miRNA_18571;Target=RF00906 1 135;Threshold=8.6e-08 57.1;type="Gene; miRNA";Annotation=microRNA MIR1122;
Chr6	miRNA	53455881	53456025	ID=miRNA_13728;Target=RF00906 1 135;Threshold=3.5e-09 62.5;type="Gene; miRNA";Annotation=microRNA MIR1122;
Chr6	miRNA	53193388	53193480	ID=miRNA_26630;Target=RF00906 1 135;Threshold=6.8e-06 49.8;type="Gene; miRNA";Annotation=microRNA MIR1122;
Chr6	miRNA	53182363	53182455	ID=miRNA_09958;Target=RF00906 1 135;Threshold=1e-10 68.4;type="Gene; miRNA";Annotation=microRNA MIR1122;
Chr6	miRNA	52812064	52812191	ID=miRNA_10611;Target=RF00906 1 135;Threshold=2.2e-10 67.2;type="Gene; miRNA";Annotation=microRNA MIR1122;
Chr6	miRNA	52743756	52743901	ID=miRNA_24382;Target=RF00906 1 135;Threshold=2.1e-06 51.8;type="Gene; miRNA";Annotation=microRNA MIR1122;
Chr2	miRNA	392619599	392619711	ID=miRNA_32375;Target=RF00958 1 124;Threshold=3.2e-06 43.9;type="Gene; miRNA";Annotation=microRNA mir-498;
Chr2	miRNA	392596658	392596743	ID=miRNA_00173;Target=RF00451 1 108;Threshold=4e-07 51.5;type="Gene; miRNA";Annotation=mir-395 microRNA precursor family;
Chr2	miRNA	392587651	392587790	ID=miRNA_00099;Target=RF00451 1 108;Threshold=6.2e-13 72.6;type="Gene; miRNA";Annotation=mir-395 microRNA precursor family;
Chr2	miRNA	392587467	392587552	ID=miRNA_00107;Target=RF00451 1 108;Threshold=2e-12 70.7;type="Gene; miRNA";Annotation=mir-395 microRNA precursor family;
Chr2	miRNA	392587325	392587410	ID=miRNA_00143;Target=RF00451 1 108;Threshold=1.1e-09 60.8;type="Gene; miRNA";Annotation=mir-395 microRNA precursor family;
Chr2	miRNA	392587178	392587263	ID=miRNA_00166;Target=RF00451 1 108;Threshold=9.1e-08 53.8;type="Gene; miRNA";Annotation=mir-395 microRNA precursor family;
Chr2	miRNA	392587030	392587115	ID=miRNA_00167;Target=RF00451 1 108;Threshold=1.2e-07 53.4;type="Gene; miRNA";Annotation=mir-395 microRNA precursor family;
Chr2	miRNA	392586885	392586970	ID=miRNA_00157;Target=RF00451 1 108;Threshold=2e-08 56.2;type="Gene; miRNA";Annotation=mir-395 microRNA precursor family;
Chr2	miRNA	392586740	392586825	ID=miRNA_00147;Target=RF00451 1 108;Threshold=1.9e-09 60.0;type="Gene; miRNA";Annotation=mir-395 microRNA precursor family;
Chr2	miRNA	392586594	392586679	ID=miRNA_00130;Target=RF00451 1 108;Threshold=1e-10 64.5;type="Gene; miRNA";Annotation=mir-395 microRNA precursor family;
Chr2	miRNA	392586464	392586549	ID=miRNA_00164;Target=RF00451 1 108;Threshold=5e-08 54.7;type="Gene; miRNA";Annotation=mir-395 microRNA precursor family;
Chr2	miRNA	392586320	392586404	ID=miRNA_00123;Target=RF00451 1 108;Threshold=4.8e-11 65.7;type="Gene; miRNA";Annotation=mir-395 microRNA precursor family;
Chr2	miRNA	392586175	392586260	ID=miRNA_00204;Target=RF00451 1 108;Threshold=0.0001 42.8;type="Gene; miRNA";Annotation=mir-395 microRNA precursor family;
Chr2	miRNA	392517585	392517724	ID=miRNA_00121;Target=RF00451 1 108;Threshold=2.8e-11 66.6;type="Gene; miRNA";Annotation=mir-395 microRNA precursor family;
Chr2	miRNA	392517401	392517486	ID=miRNA_00135;Target=RF00451 1 108;Threshold=4e-10 62.4;type="Gene; miRNA";Annotation=mir-395 microRNA precursor family;
Chr2	miRNA	392517248	392517332	ID=miRNA_00179;Target=RF00451 1 108;Threshold=1.3e-06 49.6;type="Gene; miRNA";Annotation=mir-395 microRNA precursor family;
Chr2	miRNA	392517103	392517188	ID=miRNA_00125;Target=RF00451 1 108;Threshold=6.2e-11 65.3;type="Gene; miRNA";Annotation=mir-395 microRNA precursor family;
Chr2	miRNA	392516955	392517039	ID=miRNA_00153;Target=RF00451 1 108;Threshold=5.6e-09 58.2;type="Gene; miRNA";Annotation=mir-395 microRNA precursor family;
Chr2	miRNA	392515609	392515713	ID=miRNA_06005;Target=RF00906 1 135;Threshold=1e-13 80.1;type="Gene; miRNA";Annotation=microRNA MIR1122;
Chr2	miRNA	392513765	392513888	ID=miRNA_02901;Target=RF00906 1 135;Threshold=5.2e-21 108.4;type="Gene; miRNA";Annotation=microRNA MIR1122;
Chr2	miRNA	392440675	392440779	ID=miRNA_13058;Target=RF00906 1 135;Threshold=2e-09 63.4;type="Gene; miRNA";Annotation=microRNA MIR1122;
Chr2	miRNA	392313460	392313553	ID=miRNA_28009;Target=RF00906 1 135;Threshold=1.4e-05 48.6;type="Gene; miRNA";Annotation=microRNA MIR1122;
Chr2	miRNA	392178375	392178479	ID=miRNA_18324;Target=RF00906 1 135;Threshold=7.6e-08 57.3;type="Gene; miRNA";Annotation=microRNA MIR1122;
Chr2	miRNA	392072279	392072401	ID=miRNA_06869;Target=RF00906 1 135;Threshold=9.2e-13 76.4;type="Gene; miRNA";Annotation=microRNA MIR1122;
Chr2	miRNA	391999373	391999542	ID=miRNA_20617;Target=RF00906 1 135;Threshold=2.7e-07 55.2;type="Gene; miRNA";Annotation=microRNA MIR1122;
Chr2	miRNA	391717102	391717194	ID=miRNA_19549;Target=RF00906 1 135;Threshold=1.5e-07 56.2;type="Gene; miRNA";Annotation=microRNA MIR1122;
Chr2	miRNA	391673219	391673291	ID=miRNA_26832;Target=RF00906 1 135;Threshold=7.5e-06 49.6;type="Gene; miRNA";Annotation=microRNA MIR1122;
Chr2	miRNA	391623872	391624041	ID=miRNA_17586;Target=RF00906 1 135;Threshold=4.8e-08 58.1;type="Gene; miRNA";Annotation=microRNA MIR1122;
Chr2	miRNA	391543380	391543484	ID=miRNA_12779;Target=RF00906 1 135;Threshold=1.6e-09 63.8;type="Gene; miRNA";Annotation=microRNA MIR1122;
Chr2	miRNA	391532034	391532138	ID=miRNA_14484;Target=RF00906 1 135;Threshold=6.1e-09 61.6;type="Gene; miRNA";Annotation=microRNA MIR1122;
Chr2	miRNA	391527783	391527877	ID=miRNA_27389;Target=RF00906 1 135;Threshold=1e-05 49.1;type="Gene; miRNA";Annotation=microRNA MIR1122;
Chr4	miRNA	174581491	174581603	ID=miRNA_10552;Target=RF00906 1 135;Threshold=2.1e-10 67.3;type="Gene; miRNA";Annotation=microRNA MIR1122;
Chr4	miRNA	174040543	174040712	ID=miRNA_26689;Target=RF00906 1 135;Threshold=7e-06 49.7;type="Gene; miRNA";Annotation=microRNA MIR1122;
Chr2	miRNA	205343083	205343197	ID=miRNA_06730;Target=RF00906 1 135;Threshold=6.6e-13 77.0;type="Gene; miRNA";Annotation=microRNA MIR1122;
Chr2	miRNA	205637242	205637335	ID=miRNA_13673;Target=RF00906 1 135;Threshold=3.4e-09 62.6;type="Gene; miRNA";Annotation=microRNA MIR1122;
Chr4	miRNA	150198863	150198944	ID=miRNA_32459;Target=RF00974 1 96;Threshold=5.6e-05 46.2;type="Gene; miRNA";Annotation=microRNA mir-607;
Chr4	miRNA	150425285	150425397	ID=miRNA_09588;Target=RF00906 1 135;Threshold=6.4e-11 69.2;type="Gene; miRNA";Annotation=microRNA MIR1122;
Chr4	miRNA	150595127	150595296	ID=miRNA_11239;Target=RF00906 1 135;Threshold=4.1e-10 66.1;type="Gene; miRNA";Annotation=microRNA MIR1122;
Chr4	miRNA	150659190	150659302	ID=miRNA_16340;Target=RF00906 1 135;Threshold=2.2e-08 59.4;type="Gene; miRNA";Annotation=microRNA MIR1122;
Chr2	miRNA	40708374	40708463	ID=miRNA_30984;Target=RF00906 1 135;Threshold=5.8e-05 46.2;type="Gene; miRNA";Annotation=microRNA MIR1122;
Chr2	miRNA	40685386	40685469	ID=miRNA_07713;Target=RF00906 1 135;Threshold=4.6e-12 73.7;type="Gene; miRNA";Annotation=microRNA MIR1122;
Chr2	miRNA	40547982	40548074	ID=miRNA_21150;Target=RF00906 1 135;Threshold=3.6e-07 54.7;type="Gene; miRNA";Annotation=microRNA MIR1122;
Chr2	miRNA	40367845	40367968	ID=miRNA_17705;Target=RF00906 1 135;Threshold=5.1e-08 58.0;type="Gene; miRNA";Annotation=microRNA MIR1122;
Chr2	miRNA	39872551	39872668	ID=miRNA_04413;Target=RF00906 1 135;Threshold=1.4e-17 95.1;type="Gene; miRNA";Annotation=microRNA MIR1122;
Chr2	miRNA	39871368	39871475	ID=miRNA_10825;Target=RF00906 1 135;Threshold=2.8e-10 66.8;type="Gene; miRNA";Annotation=microRNA MIR1122;
Chr2	miRNA	39704071	39704203	ID=miRNA_19043;Target=RF00906 1 135;Threshold=1.1e-07 56.7;type="Gene; miRNA";Annotation=microRNA MIR1122;
Chr3	miRNA	57342605	57342767	ID=miRNA_13788;Target=RF00906 1 135;Threshold=3.7e-09 62.4;type="Gene; miRNA";Annotation=microRNA MIR1122;
Chr3	miRNA	57365873	57365977	ID=miRNA_25751;Target=RF00906 1 135;Threshold=4.3e-06 50.5;type="Gene; miRNA";Annotation=microRNA MIR1122;
Chr3	miRNA	57567810	57567916	ID=miRNA_26286;Target=RF00906 1 135;Threshold=5.7e-06 50.1;type="Gene; miRNA";Annotation=microRNA MIR1122;
Chr3	miRNA	57595631	57595724	ID=miRNA_24112;Target=RF00906 1 135;Threshold=1.8e-06 52.0;type="Gene; miRNA";Annotation=microRNA MIR1122;
Chr7	miRNA	109766757	109766849	ID=miRNA_23533;Target=RF00906 1 135;Threshold=1.3e-06 52.5;type="Gene; miRNA";Annotation=microRNA MIR1122;
Chr7	miRNA	109776397	109776522	ID=miRNA_03824;Target=RF00906 1 135;Threshold=5.1e-19 100.6;type="Gene; miRNA";Annotation=microRNA MIR1122;
Chr7	miRNA	109967552	109967712	ID=miRNA_21288;Target=RF00906 1 135;Threshold=3.9e-07 54.6;type="Gene; miRNA";Annotation=microRNA MIR1122;
Chr7	miRNA	110036138	110036270	ID=miRNA_07512;Target=RF00906 1 135;Threshold=3.2e-12 74.3;type="Gene; miRNA";Annotation=microRNA MIR1122;
Chr1	miRNA	98035387	98035499	ID=miRNA_20052;Target=RF00906 1 135;Threshold=2e-07 55.7;type="Gene; miRNA";Annotation=microRNA MIR1122;
Chr1	miRNA	98132815	98132889	ID=miRNA_26814;Target=RF00906 1 135;Threshold=7.4e-06 49.6;type="Gene; miRNA";Annotation=microRNA MIR1122;
Chr1	miRNA	98579772	98579865	ID=miRNA_16925;Target=RF00906 1 135;Threshold=3.2e-08 58.8;type="Gene; miRNA";Annotation=microRNA MIR1122;
Chr1	miRNA	98823092	98823205	ID=miRNA_08740;Target=RF00906 1 135;Threshold=2.2e-11 71.0;type="Gene; miRNA";Annotation=microRNA MIR1122;
Chr1	miRNA	98955871	98955975	ID=miRNA_08855;Target=RF00906 1 135;Threshold=2.6e-11 70.8;type="Gene; miRNA";Annotation=microRNA MIR1122;
Chr1	miRNA	99739455	99739561	ID=miRNA_00900;Target=RF00885 1 275;Threshold=3.3e-06 50.0;type="Gene; miRNA";Annotation=microRNA MIR821;
Chr1	miRNA	99741047	99741172	ID=miRNA_02167;Target=RF00906 1 135;Threshold=1.5e-22 114.3;type="Gene; miRNA";Annotation=microRNA MIR1122;
Chr1	miRNA	99741293	99741414	ID=miRNA_05541;Target=RF00906 1 135;Threshold=1.4e-14 83.5;type="Gene; miRNA";Annotation=microRNA MIR1122;
Chr1	miRNA	99742746	99742858	ID=miRNA_20559;Target=RF00906 1 135;Threshold=2.6e-07 55.2;type="Gene; miRNA";Annotation=microRNA MIR1122;
Chr1	miRNA	99827276	99827388	ID=miRNA_19642;Target=RF00906 1 135;Threshold=1.6e-07 56.1;type="Gene; miRNA";Annotation=microRNA MIR1122;
Chr1	miRNA	100747906	100748007	ID=miRNA_30696;Target=RF00906 1 135;Threshold=5.1e-05 46.4;type="Gene; miRNA";Annotation=microRNA MIR1122;
Chr1	miRNA	101309486	101309599	ID=miRNA_12834;Target=RF00906 1 135;Threshold=1.7e-09 63.7;type="Gene; miRNA";Annotation=microRNA MIR1122;
Chr1	miRNA	101620278	101620382	ID=miRNA_11020;Target=RF00906 1 135;Threshold=3.4e-10 66.5;type="Gene; miRNA";Annotation=microRNA MIR1122;
Chr1	miRNA	102610998	102611099	ID=miRNA_30164;Target=RF00906 1 135;Threshold=4e-05 46.8;type="Gene; miRNA";Annotation=microRNA MIR1122;
Chr1	miRNA	102997919	102998088	ID=miRNA_13361;Target=RF00906 1 135;Threshold=2.6e-09 63.0;type="Gene; miRNA";Annotation=microRNA MIR1122;
Chr1	miRNA	103027044	103027213	ID=miRNA_26668;Target=RF00906 1 135;Threshold=6.9e-06 49.7;type="Gene; miRNA";Annotation=microRNA MIR1122;
Chr1	miRNA	103374966	103375070	ID=miRNA_18710;Target=RF00906 1 135;Threshold=9.3e-08 57.0;type="Gene; miRNA";Annotation=microRNA MIR1122;
Chr1	miRNA	103516976	103517077	ID=miRNA_30251;Target=RF00906 1 135;Threshold=4.1e-05 46.7;type="Gene; miRNA";Annotation=microRNA MIR1122;
Chr1	miRNA	103743041	103743119	ID=miRNA_13299;Target=RF00906 1 135;Threshold=2.5e-09 63.1;type="Gene; miRNA";Annotation=microRNA MIR1122;
Chr5	miRNA	202348901	202349012	ID=miRNA_15586;Target=RF00906 1 135;Threshold=1.4e-08 60.2;type="Gene; miRNA";Annotation=microRNA MIR1122;
Chr2	miRNA	3968822	3968926	ID=miRNA_12373;Target=RF00906 1 135;Threshold=1.2e-09 64.3;type="Gene; miRNA";Annotation=microRNA MIR1122;
Chr2	miRNA	4032101	4032193	ID=miRNA_23664;Target=RF00906 1 135;Threshold=1.4e-06 52.4;type="Gene; miRNA";Annotation=microRNA MIR1122;
Chr2	miRNA	4082231	4082401	ID=miRNA_24299;Target=RF00906 1 135;Threshold=2e-06 51.8;type="Gene; miRNA";Annotation=microRNA MIR1122;
Chr2	miRNA	4094241	4094363	ID=miRNA_06861;Target=RF00906 1 135;Threshold=9e-13 76.4;type="Gene; miRNA";Annotation=microRNA MIR1122;
Chr2	miRNA	4197081	4197211	ID=miRNA_04971;Target=RF00906 1 135;Threshold=4.2e-16 89.4;type="Gene; miRNA";Annotation=microRNA MIR1122;
Chr2	miRNA	4328807	4328976	ID=miRNA_23869;Target=RF00906 1 135;Threshold=1.6e-06 52.2;type="Gene; miRNA";Annotation=microRNA MIR1122;
Chr2	miRNA	4412306	4412368	ID=miRNA_32153;Target=RF00906 1 135;Threshold=0.0001 45.2;type="Gene; miRNA";Annotation=microRNA MIR1122;
Chr2	miRNA	4416322	4416436	ID=miRNA_06933;Target=RF00906 1 135;Threshold=1.1e-12 76.1;type="Gene; miRNA";Annotation=microRNA MIR1122;
Chr4	miRNA	149559965	149560079	ID=miRNA_06855;Target=RF00906 1 135;Threshold=8.9e-13 76.5;type="Gene; miRNA";Annotation=microRNA MIR1122;
Chr4	miRNA	149855327	149855451	ID=miRNA_00499;Target=RF00690 1 136;Threshold=1.4e-05 40.0;type="Gene; miRNA";Annotation=microRNA MIR408;
Chr4	miRNA	149987766	149987836	ID=miRNA_20818;Target=RF00906 1 135;Threshold=3e-07 55.0;type="Gene; miRNA";Annotation=microRNA MIR1122;
Chr7	miRNA	430601224	430601331	ID=miRNA_00670;Target=RF00834 1 95;Threshold=1.4e-06 51.6;type="Gene; miRNA";Annotation=microRNA mir-268;
Chr7	miRNA	430682030	430682109	ID=miRNA_27787;Target=RF00906 1 135;Threshold=1.2e-05 48.8;type="Gene; miRNA";Annotation=microRNA MIR1122;
Chr7	miRNA	430717200	430717369	ID=miRNA_21118;Target=RF00906 1 135;Threshold=3.6e-07 54.7;type="Gene; miRNA";Annotation=microRNA MIR1122;
Chr7	miRNA	279786222	279786314	ID=miRNA_25769;Target=RF00906 1 135;Threshold=4.4e-06 50.5;type="Gene; miRNA";Annotation=microRNA MIR1122;
Chr7	miRNA	279768119	279768285	ID=miRNA_33000;Target=RF01911 1 170;Threshold=4.4e-14 84.5;type="Gene; miRNA";Annotation=microRNA MIR2118;
Chr7	miRNA	279767842	279768011	ID=miRNA_32992;Target=RF01911 1 170;Threshold=1.6e-14 86.4;type="Gene; miRNA";Annotation=microRNA MIR2118;
Chr7	miRNA	279767611	279767778	ID=miRNA_33104;Target=RF01911 1 170;Threshold=3.4e-08 60.4;type="Gene; miRNA";Annotation=microRNA MIR2118;
Chr7	miRNA	279767373	279767538	ID=miRNA_33017;Target=RF01911 1 170;Threshold=1.9e-12 77.8;type="Gene; miRNA";Annotation=microRNA MIR2118;
Chr7	miRNA	279765703	279765878	ID=miRNA_32921;Target=RF01911 1 170;Threshold=1.1e-18 103.3;type="Gene; miRNA";Annotation=microRNA MIR2118;
Chr7	miRNA	279765458	279765626	ID=miRNA_32954;Target=RF01911 1 170;Threshold=3.8e-17 97.1;type="Gene; miRNA";Annotation=microRNA MIR2118;
Chr7	miRNA	279765215	279765393	ID=miRNA_32972;Target=RF01911 1 170;Threshold=3.3e-16 93.2;type="Gene; miRNA";Annotation=microRNA MIR2118;
Chr7	miRNA	279764998	279765147	ID=miRNA_33251;Target=RF01911 1 170;Threshold=2.4e-06 52.8;type="Gene; miRNA";Annotation=microRNA MIR2118;
Chr7	miRNA	279691633	279691808	ID=miRNA_32915;Target=RF01911 1 170;Threshold=6.2e-19 104.4;type="Gene; miRNA";Annotation=microRNA MIR2118;
Chr7	miRNA	279691389	279691559	ID=miRNA_32817;Target=RF01911 1 170;Threshold=3.4e-23 121.9;type="Gene; miRNA";Annotation=microRNA MIR2118;
Chr7	miRNA	279609111	279609276	ID=miRNA_33036;Target=RF01911 1 170;Threshold=5.6e-11 71.8;type="Gene; miRNA";Annotation=microRNA MIR2118;
Chr7	miRNA	279607540	279607716	ID=miRNA_32842;Target=RF01911 1 170;Threshold=2e-22 118.7;type="Gene; miRNA";Annotation=microRNA MIR2118;
Chr7	miRNA	279607296	279607466	ID=miRNA_32859;Target=RF01911 1 170;Threshold=1.6e-21 115.1;type="Gene; miRNA";Annotation=microRNA MIR2118;
Chr7	miRNA	279607056	279607227	ID=miRNA_32979;Target=RF01911 1 170;Threshold=2.4e-15 89.7;type="Gene; miRNA";Annotation=microRNA MIR2118;
Chr7	miRNA	279606820	279606986	ID=miRNA_33027;Target=RF01911 1 170;Threshold=8.6e-12 75.1;type="Gene; miRNA";Annotation=microRNA MIR2118;
Chr7	miRNA	279533685	279533799	ID=miRNA_06750;Target=RF00906 1 135;Threshold=6.9e-13 76.9;type="Gene; miRNA";Annotation=microRNA MIR1122;
Chr7	miRNA	279510641	279510755	ID=miRNA_05748;Target=RF00906 1 135;Threshold=3.6e-14 81.8;type="Gene; miRNA";Annotation=microRNA MIR1122;
Chr7	miRNA	279501944	279502113	ID=miRNA_32930;Target=RF01911 1 170;Threshold=2.7e-18 101.8;type="Gene; miRNA";Annotation=microRNA MIR2118;
Chr7	miRNA	279501709	279501875	ID=miRNA_33030;Target=RF01911 1 170;Threshold=2.3e-11 73.4;type="Gene; miRNA";Annotation=microRNA MIR2118;
Chr7	miRNA	279487963	279488137	ID=miRNA_32901;Target=RF01911 1 170;Threshold=1.3e-19 107.2;type="Gene; miRNA";Annotation=microRNA MIR2118;
Chr7	miRNA	279487721	279487891	ID=miRNA_32965;Target=RF01911 1 170;Threshold=1.9e-16 94.3;type="Gene; miRNA";Annotation=microRNA MIR2118;
Chr7	miRNA	279487482	279487652	ID=miRNA_32814;Target=RF01911 1 170;Threshold=2.6e-23 122.4;type="Gene; miRNA";Annotation=microRNA MIR2118;
Chr7	miRNA	279487247	279487413	ID=miRNA_33005;Target=RF01911 1 170;Threshold=8.9e-14 83.3;type="Gene; miRNA";Annotation=microRNA MIR2118;
Chr7	miRNA	279485658	279485833	ID=miRNA_32997;Target=RF01911 1 170;Threshold=3.4e-14 85.0;type="Gene; miRNA";Annotation=microRNA MIR2118;
Chr7	miRNA	279485415	279485584	ID=miRNA_32878;Target=RF01911 1 170;Threshold=7.5e-21 112.3;type="Gene; miRNA";Annotation=microRNA MIR2118;
Chr7	miRNA	279485180	279485347	ID=miRNA_32910;Target=RF01911 1 170;Threshold=4.5e-19 105.0;type="Gene; miRNA";Annotation=microRNA MIR2118;
Chr7	miRNA	279484945	279485111	ID=miRNA_33006;Target=RF01911 1 170;Threshold=8.9e-14 83.3;type="Gene; miRNA";Annotation=microRNA MIR2118;
Chr7	miRNA	279483364	279483535	ID=miRNA_32950;Target=RF01911 1 170;Threshold=3e-17 97.5;type="Gene; miRNA";Annotation=microRNA MIR2118;
Chr7	miRNA	279483122	279483291	ID=miRNA_32855;Target=RF01911 1 170;Threshold=1.3e-21 115.4;type="Gene; miRNA";Annotation=microRNA MIR2118;
Chr7	miRNA	279482884	279483054	ID=miRNA_32985;Target=RF01911 1 170;Threshold=4e-15 88.8;type="Gene; miRNA";Annotation=microRNA MIR2118;
Chr7	miRNA	279482648	279482811	ID=miRNA_33141;Target=RF01911 1 170;Threshold=1.2e-07 58.1;type="Gene; miRNA";Annotation=microRNA MIR2118;
Chr7	miRNA	279447293	279447466	ID=miRNA_32886;Target=RF01911 1 170;Threshold=2.2e-20 110.4;type="Gene; miRNA";Annotation=microRNA MIR2118;
Chr7	miRNA	279447049	279447219	ID=miRNA_32801;Target=RF01911 1 170;Threshold=6.4e-24 124.9;type="Gene; miRNA";Annotation=microRNA MIR2118;
Chr7	miRNA	279446814	279446980	ID=miRNA_32892;Target=RF01911 1 170;Threshold=5.1e-20 108.9;type="Gene; miRNA";Annotation=microRNA MIR2118;
Chr7	miRNA	279394971	279395063	ID=miRNA_16599;Target=RF00906 1 135;Threshold=2.6e-08 59.1;type="Gene; miRNA";Annotation=microRNA MIR1122;
Chr7	miRNA	279361974	279362078	ID=miRNA_06760;Target=RF00906 1 135;Threshold=7.2e-13 76.8;type="Gene; miRNA";Annotation=microRNA MIR1122;
Chr5	miRNA	280763707	280763832	ID=miRNA_03344;Target=RF00906 1 135;Threshold=4.7e-20 104.7;type="Gene; miRNA";Annotation=microRNA MIR1122;
Chr5	miRNA	280785545	280785624	ID=miRNA_33531;Target=RF02096 1 78;Threshold=6.5e-05 47.5;type="Gene; miRNA";Annotation=mir-2973 microRNA precursor;
Chr5	miRNA	280859172	280859238	ID=miRNA_31252;Target=RF00906 1 135;Threshold=6.6e-05 45.9;type="Gene; miRNA";Annotation=microRNA MIR1122;
Chr5	miRNA	280986228	280986351	ID=miRNA_02719;Target=RF00906 1 135;Threshold=2.3e-21 109.8;type="Gene; miRNA";Annotation=microRNA MIR1122;
Chr1	miRNA	258334357	258334481	ID=miRNA_01670;Target=RF00906 1 135;Threshold=2e-24 121.6;type="Gene; miRNA";Annotation=microRNA MIR1122;
Chr1	miRNA	258075637	258075715	ID=miRNA_08992;Target=RF00906 1 135;Threshold=3e-11 70.5;type="Gene; miRNA";Annotation=microRNA MIR1122;
Chr5	miRNA	136950077	136950205	ID=miRNA_00585;Target=RF00690 1 136;Threshold=9.4e-05 37.3;type="Gene; miRNA";Annotation=microRNA MIR408;
Chr5	miRNA	135952350	135952462	ID=miRNA_19864;Target=RF00906 1 135;Threshold=1.8e-07 55.9;type="Gene; miRNA";Annotation=microRNA MIR1122;
Chr5	miRNA	135926496	135926597	ID=miRNA_29641;Target=RF00906 1 135;Threshold=3.1e-05 47.2;type="Gene; miRNA";Annotation=microRNA MIR1122;
Chr2	miRNA	361831654	361831714	ID=miRNA_30004;Target=RF00906 1 135;Threshold=3.7e-05 46.9;type="Gene; miRNA";Annotation=microRNA MIR1122;
Chr2	miRNA	361726829	361727000	ID=miRNA_24494;Target=RF00906 1 135;Threshold=2.2e-06 51.7;type="Gene; miRNA";Annotation=microRNA MIR1122;
Chr2	miRNA	361572911	361572989	ID=miRNA_28655;Target=RF00906 1 135;Threshold=1.9e-05 48.0;type="Gene; miRNA";Annotation=microRNA MIR1122;
Chr2	miRNA	361571735	361571850	ID=miRNA_27516;Target=RF00906 1 135;Threshold=1.1e-05 49.0;type="Gene; miRNA";Annotation=microRNA MIR1122;
Chr2	miRNA	361561243	361561395	ID=miRNA_31265;Target=RF00906 1 135;Threshold=6.6e-05 45.9;type="Gene; miRNA";Annotation=microRNA MIR1122;
Chr2	miRNA	361397281	361397391	ID=miRNA_32406;Target=RF00958 1 124;Threshold=3.3e-05 40.6;type="Gene; miRNA";Annotation=microRNA mir-498;
Chr2	miRNA	361304136	361304222	ID=miRNA_14790;Target=RF00906 1 135;Threshold=7.6e-09 61.2;type="Gene; miRNA";Annotation=microRNA MIR1122;
Chr2	miRNA	361261584	361261712	ID=miRNA_07259;Target=RF00906 1 135;Threshold=2e-12 75.1;type="Gene; miRNA";Annotation=microRNA MIR1122;
CTG10880	miRNA	3484	3622	ID=miRNA_15402;Target=RF00906 1 135;Threshold=1.2e-08 60.4;type="Gene; miRNA";Annotation=microRNA MIR1122;
CTG10880	miRNA	3637	3806	ID=miRNA_16878;Target=RF00906 1 135;Threshold=3.1e-08 58.9;type="Gene; miRNA";Annotation=microRNA MIR1122;
Chr1	miRNA	234118165	234118308	ID=miRNA_02873;Target=RF00906 1 135;Threshold=4.7e-21 108.5;type="Gene; miRNA";Annotation=microRNA MIR1122;
Chr1	miRNA	234109167	234109271	ID=miRNA_25100;Target=RF00906 1 135;Threshold=3e-06 51.1;type="Gene; miRNA";Annotation=microRNA MIR1122;
Chr3	miRNA	300566527	300566696	ID=miRNA_07624;Target=RF00906 1 135;Threshold=3.9e-12 74.0;type="Gene; miRNA";Annotation=microRNA MIR1122;
Chr3	miRNA	300530079	300530183	ID=miRNA_27001;Target=RF00906 1 135;Threshold=8.2e-06 49.4;type="Gene; miRNA";Annotation=microRNA MIR1122;
Chr3	miRNA	300423796	300423887	ID=miRNA_32159;Target=RF00906 1 135;Threshold=0.0001 45.2;type="Gene; miRNA";Annotation=microRNA MIR1122;
Chr3	miRNA	300395136	300395200	ID=miRNA_27137;Target=RF00906 1 135;Threshold=8.8e-06 49.3;type="Gene; miRNA";Annotation=microRNA MIR1122;
Chr3	miRNA	300285933	300286102	ID=miRNA_15045;Target=RF00906 1 135;Threshold=9.3e-09 60.9;type="Gene; miRNA";Annotation=microRNA MIR1122;
Chr3	miRNA	300188217	300188308	ID=miRNA_23887;Target=RF00906 1 135;Threshold=1.6e-06 52.2;type="Gene; miRNA";Annotation=microRNA MIR1122;
Chr3	miRNA	300185802	300185926	ID=miRNA_01672;Target=RF00906 1 135;Threshold=2.1e-24 121.5;type="Gene; miRNA";Annotation=microRNA MIR1122;
Chr3	miRNA	299974428	299974626	ID=miRNA_00220;Target=RF00638 1 196;Threshold=1.7e-23 118.3;type="Gene; miRNA";Annotation=microRNA MIR159;
Chr3	miRNA	299733575	299733770	ID=miRNA_00228;Target=RF00638 1 196;Threshold=4.2e-12 72.6;type="Gene; miRNA";Annotation=microRNA MIR159;
Chr3	miRNA	299612818	299612911	ID=miRNA_23721;Target=RF00906 1 135;Threshold=1.5e-06 52.3;type="Gene; miRNA";Annotation=microRNA MIR1122;
Chr3	miRNA	299612697	299612790	ID=miRNA_14253;Target=RF00906 1 135;Threshold=5.3e-09 61.8;type="Gene; miRNA";Annotation=microRNA MIR1122;
Chr3	miRNA	299611723	299611816	ID=miRNA_28082;Target=RF00906 1 135;Threshold=1.4e-05 48.5;type="Gene; miRNA";Annotation=microRNA MIR1122;
Chr3	miRNA	299294959	299295063	ID=miRNA_22318;Target=RF00906 1 135;Threshold=6.7e-07 53.7;type="Gene; miRNA";Annotation=microRNA MIR1122;
Chr3	miRNA	299280673	299280839	ID=miRNA_17726;Target=RF00906 1 135;Threshold=5.2e-08 58.0;type="Gene; miRNA";Annotation=microRNA MIR1122;
Chr3	miRNA	298717258	298717345	ID=miRNA_09617;Target=RF00906 1 135;Threshold=6.6e-11 69.2;type="Gene; miRNA";Annotation=microRNA MIR1122;
Chr3	miRNA	298704053	298704148	ID=miRNA_32450;Target=RF00972 1 97;Threshold=2.4e-05 46.8;type="Gene; miRNA";Annotation=microRNA mir-651;
Chr3	miRNA	298628673	298628784	ID=miRNA_19935;Target=RF00906 1 135;Threshold=1.9e-07 55.8;type="Gene; miRNA";Annotation=microRNA MIR1122;
Chr3	miRNA	298513760	298513929	ID=miRNA_10233;Target=RF00906 1 135;Threshold=1.4e-10 67.9;type="Gene; miRNA";Annotation=microRNA MIR1122;
Chr3	miRNA	298185780	298185856	ID=miRNA_26060;Target=RF00906 1 135;Threshold=5e-06 50.3;type="Gene; miRNA";Annotation=microRNA MIR1122;
Chr3	miRNA	298118958	298119062	ID=miRNA_17926;Target=RF00906 1 135;Threshold=5.9e-08 57.7;type="Gene; miRNA";Annotation=microRNA MIR1122;
Chr3	miRNA	298090323	298090416	ID=miRNA_28893;Target=RF00906 1 135;Threshold=2.1e-05 47.8;type="Gene; miRNA";Annotation=microRNA MIR1122;
Chr3	miRNA	297880243	297880360	ID=miRNA_31877;Target=RF00906 1 135;Threshold=9.1e-05 45.4;type="Gene; miRNA";Annotation=microRNA MIR1122;
Chr3	miRNA	297862805	297862897	ID=miRNA_26015;Target=RF00906 1 135;Threshold=4.9e-06 50.3;type="Gene; miRNA";Annotation=microRNA MIR1122;
Chr7	miRNA	51361395	51361642	ID=miRNA_25279;Target=RF00906 1 135;Threshold=3.3e-06 51.0;type="Gene; miRNA";Annotation=microRNA MIR1122;
Chr7	miRNA	51753085	51753161	ID=miRNA_23948;Target=RF00906 1 135;Threshold=1.7e-06 52.1;type="Gene; miRNA";Annotation=microRNA MIR1122;
Chr1	miRNA	128057424	128057560	ID=miRNA_18601;Target=RF00906 1 135;Threshold=8.8e-08 57.1;type="Gene; miRNA";Annotation=microRNA MIR1122;
CTG10910	miRNA	4909	5068	ID=miRNA_27545;Target=RF00906 1 135;Threshold=1.1e-05 48.9;type="Gene; miRNA";Annotation=microRNA MIR1122;
Chr2	miRNA	388550143	388550247	ID=miRNA_11918;Target=RF00906 1 135;Threshold=7.9e-10 65.0;type="Gene; miRNA";Annotation=microRNA MIR1122;
Chr2	miRNA	388115672	388115797	ID=miRNA_02615;Target=RF00906 1 135;Threshold=1.4e-21 110.6;type="Gene; miRNA";Annotation=microRNA MIR1122;
Chr2	miRNA	388009196	388009301	ID=miRNA_09124;Target=RF00906 1 135;Threshold=3.6e-11 70.2;type="Gene; miRNA";Annotation=microRNA MIR1122;
Chr2	miRNA	387823717	387823842	ID=miRNA_04220;Target=RF00906 1 135;Threshold=5e-18 96.8;type="Gene; miRNA";Annotation=microRNA MIR1122;
Chr2	miRNA	387821229	387821353	ID=miRNA_05509;Target=RF00906 1 135;Threshold=1.2e-14 83.7;type="Gene; miRNA";Annotation=microRNA MIR1122;
Chr2	miRNA	387815633	387815759	ID=miRNA_04688;Target=RF00906 1 135;Threshold=6.6e-17 92.5;type="Gene; miRNA";Annotation=microRNA MIR1122;
Chr7	miRNA	134674683	134674852	ID=miRNA_16392;Target=RF00906 1 135;Threshold=2.3e-08 59.3;type="Gene; miRNA";Annotation=microRNA MIR1122;
Chr7	miRNA	134659236	134659331	ID=miRNA_20934;Target=RF00906 1 135;Threshold=3.2e-07 54.9;type="Gene; miRNA";Annotation=microRNA MIR1122;
Chr7	miRNA	134539987	134540091	ID=miRNA_31924;Target=RF00906 1 135;Threshold=9.3e-05 45.4;type="Gene; miRNA";Annotation=microRNA MIR1122;
Chr2	miRNA	160992730	160992899	ID=miRNA_18795;Target=RF00906 1 135;Threshold=9.8e-08 56.9;type="Gene; miRNA";Annotation=microRNA MIR1122;
Chr7	miRNA	144482257	144482380	ID=miRNA_07452;Target=RF00906 1 135;Threshold=2.8e-12 74.5;type="Gene; miRNA";Annotation=microRNA MIR1122;
Chr7	miRNA	144662139	144662208	ID=miRNA_30812;Target=RF00906 1 135;Threshold=5.3e-05 46.3;type="Gene; miRNA";Annotation=microRNA MIR1122;
Chr7	miRNA	144732546	144732640	ID=miRNA_17484;Target=RF00906 1 135;Threshold=4.5e-08 58.2;type="Gene; miRNA";Annotation=microRNA MIR1122;
Chr7	miRNA	144754951	144755120	ID=miRNA_22042;Target=RF00906 1 135;Threshold=5.8e-07 53.9;type="Gene; miRNA";Annotation=microRNA MIR1122;
Chr7	miRNA	144866049	144866218	ID=miRNA_18669;Target=RF00906 1 135;Threshold=9.1e-08 57.0;type="Gene; miRNA";Annotation=microRNA MIR1122;
CTG10950	miRNA	140	254	ID=miRNA_06169;Target=RF00906 1 135;Threshold=1.7e-13 79.3;type="Gene; miRNA";Annotation=microRNA MIR1122;
Chr1	miRNA	324586628	324586778	ID=miRNA_22535;Target=RF00906 1 135;Threshold=7.6e-07 53.5;type="Gene; miRNA";Annotation=microRNA MIR1122;
Chr1	miRNA	324597819	324597908	ID=miRNA_20886;Target=RF00906 1 135;Threshold=3.1e-07 54.9;type="Gene; miRNA";Annotation=microRNA MIR1122;
Chr1	miRNA	324752306	324752478	ID=miRNA_31722;Target=RF00906 1 135;Threshold=8.5e-05 45.5;type="Gene; miRNA";Annotation=microRNA MIR1122;
Chr1	miRNA	324844983	324845095	ID=miRNA_17252;Target=RF00906 1 135;Threshold=3.8e-08 58.5;type="Gene; miRNA";Annotation=microRNA MIR1122;
Chr1	miRNA	324973249	324973421	ID=miRNA_18732;Target=RF00906 1 135;Threshold=9.4e-08 57.0;type="Gene; miRNA";Annotation=microRNA MIR1122;
Chr1	miRNA	325028633	325028808	ID=miRNA_21212;Target=RF00906 1 135;Threshold=3.7e-07 54.6;type="Gene; miRNA";Annotation=microRNA MIR1122;
Chr6	miRNA	329611539	329611707	ID=miRNA_18776;Target=RF00906 1 135;Threshold=9.6e-08 56.9;type="Gene; miRNA";Annotation=microRNA MIR1122;
Chr6	miRNA	329602777	329602946	ID=miRNA_26834;Target=RF00906 1 135;Threshold=7.5e-06 49.6;type="Gene; miRNA";Annotation=microRNA MIR1122;
Chr6	miRNA	355211967	355212136	ID=miRNA_09951;Target=RF00906 1 135;Threshold=1e-10 68.5;type="Gene; miRNA";Annotation=microRNA MIR1122;
Chr6	miRNA	355497583	355497709	ID=miRNA_06910;Target=RF00906 1 135;Threshold=1e-12 76.2;type="Gene; miRNA";Annotation=microRNA MIR1122;
Chr5	miRNA	102001323	102001458	ID=miRNA_01242;Target=RF00906 1 135;Threshold=2.7e-28 136.6;type="Gene; miRNA";Annotation=microRNA MIR1122;
Chr2	miRNA	283350536	283350650	ID=miRNA_16874;Target=RF00906 1 135;Threshold=3.1e-08 58.9;type="Gene; miRNA";Annotation=microRNA MIR1122;
Chr2	miRNA	283255717	283255799	ID=miRNA_28423;Target=RF00906 1 135;Threshold=1.7e-05 48.2;type="Gene; miRNA";Annotation=microRNA MIR1122;
Chr2	miRNA	283252985	283253152	ID=miRNA_28418;Target=RF00906 1 135;Threshold=1.7e-05 48.2;type="Gene; miRNA";Annotation=microRNA MIR1122;
Chr2	miRNA	283251945	283252070	ID=miRNA_02757;Target=RF00906 1 135;Threshold=2.8e-21 109.4;type="Gene; miRNA";Annotation=microRNA MIR1122;
Chr2	miRNA	283230580	283230679	ID=miRNA_18263;Target=RF00906 1 135;Threshold=7.3e-08 57.4;type="Gene; miRNA";Annotation=microRNA MIR1122;
Chr2	miRNA	283211700	283211790	ID=miRNA_23962;Target=RF00906 1 135;Threshold=1.7e-06 52.1;type="Gene; miRNA";Annotation=microRNA MIR1122;
Chr2	miRNA	283074755	283074887	ID=miRNA_16420;Target=RF00906 1 135;Threshold=2.3e-08 59.3;type="Gene; miRNA";Annotation=microRNA MIR1122;
Chr2	miRNA	283039886	283039980	ID=miRNA_17860;Target=RF00906 1 135;Threshold=5.6e-08 57.8;type="Gene; miRNA";Annotation=microRNA MIR1122;
Chr2	miRNA	282922694	282922808	ID=miRNA_05985;Target=RF00906 1 135;Threshold=9.5e-14 80.2;type="Gene; miRNA";Annotation=microRNA MIR1122;
Chr2	miRNA	282554879	282555125	ID=miRNA_28976;Target=RF00906 1 135;Threshold=2.2e-05 47.8;type="Gene; miRNA";Annotation=microRNA MIR1122;
Chr2	miRNA	282319405	282319574	ID=miRNA_21657;Target=RF00906 1 135;Threshold=4.8e-07 54.2;type="Gene; miRNA";Annotation=microRNA MIR1122;
Chr2	miRNA	281755119	281755223	ID=miRNA_07221;Target=RF00906 1 135;Threshold=1.8e-12 75.2;type="Gene; miRNA";Annotation=microRNA MIR1122;
Chr2	miRNA	281602127	281602238	ID=miRNA_19253;Target=RF00906 1 135;Threshold=1.3e-07 56.5;type="Gene; miRNA";Annotation=microRNA MIR1122;
Chr2	miRNA	280643455	280643547	ID=miRNA_20825;Target=RF00906 1 135;Threshold=3e-07 55.0;type="Gene; miRNA";Annotation=microRNA MIR1122;
Chr4	miRNA	250524698	250524806	ID=miRNA_25971;Target=RF00906 1 135;Threshold=4.8e-06 50.3;type="Gene; miRNA";Annotation=microRNA MIR1122;
Chr4	miRNA	250701801	250701953	ID=miRNA_23236;Target=RF00906 1 135;Threshold=1.1e-06 52.8;type="Gene; miRNA";Annotation=microRNA MIR1122;
Chr4	miRNA	250797346	250797458	ID=miRNA_10933;Target=RF00906 1 135;Threshold=3.1e-10 66.6;type="Gene; miRNA";Annotation=microRNA MIR1122;
Chr4	miRNA	251227454	251227558	ID=miRNA_24298;Target=RF00906 1 135;Threshold=2e-06 51.8;type="Gene; miRNA";Annotation=microRNA MIR1122;
Chr4	miRNA	251257031	251257132	ID=miRNA_30727;Target=RF00906 1 135;Threshold=5.1e-05 46.4;type="Gene; miRNA";Annotation=microRNA MIR1122;
Chr4	miRNA	251295983	251296099	ID=miRNA_20725;Target=RF00906 1 135;Threshold=2.9e-07 55.1;type="Gene; miRNA";Annotation=microRNA MIR1122;
Chr4	miRNA	251367997	251368166	ID=miRNA_12674;Target=RF00906 1 135;Threshold=1.5e-09 63.9;type="Gene; miRNA";Annotation=microRNA MIR1122;
Chr4	miRNA	251599016	251599129	ID=miRNA_07083;Target=RF00906 1 135;Threshold=1.4e-12 75.6;type="Gene; miRNA";Annotation=microRNA MIR1122;
Chr4	miRNA	251652622	251652723	ID=miRNA_31791;Target=RF00906 1 135;Threshold=8.7e-05 45.5;type="Gene; miRNA";Annotation=microRNA MIR1122;
Chr4	miRNA	251971300	251971415	ID=miRNA_11601;Target=RF00906 1 135;Threshold=5.7e-10 65.6;type="Gene; miRNA";Annotation=microRNA MIR1122;
Chr1	miRNA	241109184	241109357	ID=miRNA_27079;Target=RF00906 1 135;Threshold=8.5e-06 49.4;type="Gene; miRNA";Annotation=microRNA MIR1122;
Chr1	miRNA	241113806	241113899	ID=miRNA_07201;Target=RF00906 1 135;Threshold=1.8e-12 75.3;type="Gene; miRNA";Annotation=microRNA MIR1122;
Chr1	miRNA	241431838	241432003	ID=miRNA_18550;Target=RF00906 1 135;Threshold=8.5e-08 57.1;type="Gene; miRNA";Annotation=microRNA MIR1122;
Chr4	miRNA	292495877	292495999	ID=miRNA_05103;Target=RF00906 1 135;Threshold=9.7e-16 87.9;type="Gene; miRNA";Annotation=microRNA MIR1122;
Chr4	miRNA	292966736	292966865	ID=miRNA_00488;Target=RF00690 1 136;Threshold=1.1e-05 40.3;type="Gene; miRNA";Annotation=microRNA MIR408;
Chr6	miRNA	196711276	196711377	ID=miRNA_31816;Target=RF00906 1 135;Threshold=8.8e-05 45.4;type="Gene; miRNA";Annotation=microRNA MIR1122;
Chr5	miRNA	218354895	218355005	ID=miRNA_00027;Target=RF00075 1 126;Threshold=7.8e-17 79.5;type="Gene; miRNA";Annotation=mir-166 microRNA precursor;
Chr5	miRNA	218358387	218358510	ID=miRNA_01658;Target=RF00906 1 135;Threshold=1.7e-24 121.8;type="Gene; miRNA";Annotation=microRNA MIR1122;
Chr5	miRNA	218462771	218462885	ID=miRNA_09873;Target=RF00906 1 135;Threshold=9.4e-11 68.6;type="Gene; miRNA";Annotation=microRNA MIR1122;
Chr5	miRNA	218589954	218590058	ID=miRNA_22150;Target=RF00906 1 135;Threshold=6.1e-07 53.8;type="Gene; miRNA";Annotation=microRNA MIR1122;
Chr5	miRNA	218669510	218669634	ID=miRNA_02475;Target=RF00906 1 135;Threshold=7.2e-22 111.7;type="Gene; miRNA";Annotation=microRNA MIR1122;
Chr5	miRNA	218669722	218669890	ID=miRNA_16678;Target=RF00906 1 135;Threshold=2.7e-08 59.0;type="Gene; miRNA";Annotation=microRNA MIR1122;
Chr5	miRNA	218696189	218696269	ID=miRNA_19828;Target=RF00906 1 135;Threshold=1.8e-07 55.9;type="Gene; miRNA";Annotation=microRNA MIR1122;
Chr5	miRNA	218717210	218717302	ID=miRNA_14698;Target=RF00906 1 135;Threshold=7.2e-09 61.3;type="Gene; miRNA";Annotation=microRNA MIR1122;
Chr5	miRNA	390142717	390142821	ID=miRNA_30333;Target=RF00906 1 135;Threshold=4.3e-05 46.7;type="Gene; miRNA";Annotation=microRNA MIR1122;
Chr5	miRNA	390149039	390149143	ID=miRNA_06098;Target=RF00906 1 135;Threshold=1.3e-13 79.6;type="Gene; miRNA";Annotation=microRNA MIR1122;
Chr5	miRNA	390164731	390164823	ID=miRNA_22027;Target=RF00906 1 135;Threshold=5.8e-07 53.9;type="Gene; miRNA";Annotation=microRNA MIR1122;
Chr5	miRNA	390389495	390389657	ID=miRNA_33323;Target=RF01911 1 170;Threshold=9.1e-06 50.4;type="Gene; miRNA";Annotation=microRNA MIR2118;
Chr4	miRNA	312218355	312218469	ID=miRNA_09068;Target=RF00906 1 135;Threshold=3.3e-11 70.3;type="Gene; miRNA";Annotation=microRNA MIR1122;
Chr4	miRNA	312280861	312280962	ID=miRNA_31547;Target=RF00906 1 135;Threshold=7.7e-05 45.7;type="Gene; miRNA";Annotation=microRNA MIR1122;
Chr4	miRNA	312477497	312477589	ID=miRNA_31389;Target=RF00906 1 135;Threshold=7.1e-05 45.8;type="Gene; miRNA";Annotation=microRNA MIR1122;
Chr4	miRNA	312565812	312565937	ID=miRNA_03739;Target=RF00906 1 135;Threshold=3.4e-19 101.3;type="Gene; miRNA";Annotation=microRNA MIR1122;
Chr4	miRNA	312614870	312614948	ID=miRNA_30357;Target=RF00906 1 135;Threshold=4.3e-05 46.6;type="Gene; miRNA";Annotation=microRNA MIR1122;
Chr4	miRNA	312621641	312621744	ID=miRNA_21875;Target=RF00906 1 135;Threshold=5.3e-07 54.0;type="Gene; miRNA";Annotation=microRNA MIR1122;
Chr6	miRNA	35180502	35180660	ID=miRNA_29501;Target=RF00906 1 135;Threshold=2.9e-05 47.3;type="Gene; miRNA";Annotation=microRNA MIR1122;
Chr6	miRNA	35345232	35345337	ID=miRNA_17085;Target=RF00906 1 135;Threshold=3.5e-08 58.6;type="Gene; miRNA";Annotation=microRNA MIR1122;
Chr6	miRNA	35769801	35769894	ID=miRNA_18318;Target=RF00906 1 135;Threshold=7.5e-08 57.3;type="Gene; miRNA";Annotation=microRNA MIR1122;
Chr6	miRNA	36084557	36084732	ID=miRNA_11958;Target=RF00906 1 135;Threshold=8.2e-10 65.0;type="Gene; miRNA";Annotation=microRNA MIR1122;
Chr6	miRNA	36096888	36096974	ID=miRNA_32606;Target=RF01061 1 84;Threshold=9.6e-09 60.7;type="Gene; miRNA";Annotation=microRNA mir-548;
Chr6	miRNA	36100513	36100682	ID=miRNA_06630;Target=RF00906 1 135;Threshold=5.3e-13 77.3;type="Gene; miRNA";Annotation=microRNA MIR1122;
Chr6	miRNA	36224884	36224966	ID=miRNA_22751;Target=RF00906 1 135;Threshold=8.6e-07 53.2;type="Gene; miRNA";Annotation=microRNA MIR1122;
Chr6	miRNA	36414995	36415058	ID=miRNA_31718;Target=RF00906 1 135;Threshold=8.4e-05 45.5;type="Gene; miRNA";Annotation=microRNA MIR1122;
Chr6	miRNA	36470871	36470942	ID=miRNA_26764;Target=RF00906 1 135;Threshold=7.3e-06 49.6;type="Gene; miRNA";Annotation=microRNA MIR1122;
Chr6	miRNA	36480668	36480739	ID=miRNA_26765;Target=RF00906 1 135;Threshold=7.3e-06 49.6;type="Gene; miRNA";Annotation=microRNA MIR1122;
Chr6	miRNA	36708655	36708758	ID=miRNA_25681;Target=RF00906 1 135;Threshold=4.2e-06 50.6;type="Gene; miRNA";Annotation=microRNA MIR1122;
Chr6	miRNA	36712546	36712638	ID=miRNA_31459;Target=RF00906 1 135;Threshold=7.3e-05 45.8;type="Gene; miRNA";Annotation=microRNA MIR1122;
Chr6	miRNA	37128762	37128882	ID=miRNA_24925;Target=RF00906 1 135;Threshold=2.8e-06 51.3;type="Gene; miRNA";Annotation=microRNA MIR1122;
Chr7	miRNA	165097963	165098047	ID=miRNA_27843;Target=RF00906 1 135;Threshold=1.3e-05 48.7;type="Gene; miRNA";Annotation=microRNA MIR1122;
Chr7	miRNA	165098134	165098303	ID=miRNA_16259;Target=RF00906 1 135;Threshold=2.1e-08 59.5;type="Gene; miRNA";Annotation=microRNA MIR1122;
Chr7	miRNA	165353702	165353812	ID=miRNA_11172;Target=RF00906 1 135;Threshold=3.9e-10 66.2;type="Gene; miRNA";Annotation=microRNA MIR1122;
Chr5	miRNA	141867219	141867345	ID=miRNA_00331;Target=RF00648 1 118;Threshold=6.4e-05 43.9;type="Gene; miRNA";Annotation=microRNA MIR396;
Chr5	miRNA	141998191	141998284	ID=miRNA_27283;Target=RF00906 1 135;Threshold=9.6e-06 49.2;type="Gene; miRNA";Annotation=microRNA MIR1122;
Chr5	miRNA	142130165	142130256	ID=miRNA_26433;Target=RF00906 1 135;Threshold=6.1e-06 49.9;type="Gene; miRNA";Annotation=microRNA MIR1122;
Chr5	miRNA	142283878	142283970	ID=miRNA_23290;Target=RF00906 1 135;Threshold=1.2e-06 52.7;type="Gene; miRNA";Annotation=microRNA MIR1122;
Chr5	miRNA	142532532	142532682	ID=miRNA_33376;Target=RF01911 1 170;Threshold=2e-05 49.0;type="Gene; miRNA";Annotation=microRNA MIR2118;
Chr5	miRNA	142563191	142563360	ID=miRNA_09849;Target=RF00906 1 135;Threshold=9.1e-11 68.7;type="Gene; miRNA";Annotation=microRNA MIR1122;
Chr5	miRNA	142716534	142716626	ID=miRNA_22569;Target=RF00906 1 135;Threshold=7.7e-07 53.4;type="Gene; miRNA";Annotation=microRNA MIR1122;
Chr5	miRNA	384483341	384483465	ID=miRNA_02802;Target=RF00906 1 135;Threshold=3.5e-21 109.1;type="Gene; miRNA";Annotation=microRNA MIR1122;
Chr5	miRNA	296421664	296421787	ID=miRNA_02031;Target=RF00906 1 135;Threshold=6.9e-23 115.6;type="Gene; miRNA";Annotation=microRNA MIR1122;
Chr5	miRNA	296402072	296402241	ID=miRNA_16616;Target=RF00906 1 135;Threshold=2.6e-08 59.1;type="Gene; miRNA";Annotation=microRNA MIR1122;
Chr5	miRNA	295963723	295963892	ID=miRNA_16563;Target=RF00906 1 135;Threshold=2.6e-08 59.2;type="Gene; miRNA";Annotation=microRNA MIR1122;
Chr5	miRNA	295869987	295870171	ID=miRNA_03297;Target=RF00906 1 135;Threshold=3.7e-20 105.1;type="Gene; miRNA";Annotation=microRNA MIR1122;
Chr5	miRNA	295765323	295765428	ID=miRNA_29084;Target=RF00906 1 135;Threshold=2.3e-05 47.7;type="Gene; miRNA";Annotation=microRNA MIR1122;
Chr5	miRNA	295428321	295428435	ID=miRNA_17702;Target=RF00906 1 135;Threshold=5.1e-08 58.0;type="Gene; miRNA";Annotation=microRNA MIR1122;
Chr5	miRNA	295422688	295422779	ID=miRNA_19201;Target=RF00906 1 135;Threshold=1.2e-07 56.5;type="Gene; miRNA";Annotation=microRNA MIR1122;
Chr5	miRNA	295417403	295417507	ID=miRNA_25641;Target=RF00906 1 135;Threshold=4.1e-06 50.6;type="Gene; miRNA";Annotation=microRNA MIR1122;
Chr5	miRNA	294839479	294839571	ID=miRNA_17783;Target=RF00906 1 135;Threshold=5.4e-08 57.9;type="Gene; miRNA";Annotation=microRNA MIR1122;
Chr5	miRNA	294764649	294764818	ID=miRNA_11481;Target=RF00906 1 135;Threshold=5.1e-10 65.7;type="Gene; miRNA";Annotation=microRNA MIR1122;
Chr5	miRNA	294586690	294586859	ID=miRNA_12886;Target=RF00906 1 135;Threshold=1.8e-09 63.6;type="Gene; miRNA";Annotation=microRNA MIR1122;
Chr5	miRNA	294098101	294098205	ID=miRNA_29543;Target=RF00906 1 135;Threshold=3e-05 47.3;type="Gene; miRNA";Annotation=microRNA MIR1122;
Chr5	miRNA	293617787	293617895	ID=miRNA_12248;Target=RF00906 1 135;Threshold=1.1e-09 64.5;type="Gene; miRNA";Annotation=microRNA MIR1122;
Chr5	miRNA	293549055	293549147	ID=miRNA_25388;Target=RF00906 1 135;Threshold=3.5e-06 50.9;type="Gene; miRNA";Annotation=microRNA MIR1122;
Chr5	miRNA	293375521	293375645	ID=miRNA_04746;Target=RF00906 1 135;Threshold=9.5e-17 91.8;type="Gene; miRNA";Annotation=microRNA MIR1122;
Chr5	miRNA	293332634	293332758	ID=miRNA_04974;Target=RF00906 1 135;Threshold=4.3e-16 89.3;type="Gene; miRNA";Annotation=microRNA MIR1122;
Chr5	miRNA	293244258	293244362	ID=miRNA_06359;Target=RF00906 1 135;Threshold=2.7e-13 78.5;type="Gene; miRNA";Annotation=microRNA MIR1122;
Chr5	miRNA	293235749	293235883	ID=miRNA_01259;Target=RF00906 1 135;Threshold=1.2e-27 134.1;type="Gene; miRNA";Annotation=microRNA MIR1122;
Chr5	miRNA	293230696	293230801	ID=miRNA_29066;Target=RF00906 1 135;Threshold=2.3e-05 47.7;type="Gene; miRNA";Annotation=microRNA MIR1122;
Chr5	miRNA	292898336	292898402	ID=miRNA_10853;Target=RF00906 1 135;Threshold=2.9e-10 66.7;type="Gene; miRNA";Annotation=microRNA MIR1122;
Chr5	miRNA	292514377	292514536	ID=miRNA_29546;Target=RF00906 1 135;Threshold=3e-05 47.3;type="Gene; miRNA";Annotation=microRNA MIR1122;
Chr5	miRNA	292106463	292106567	ID=miRNA_12630;Target=RF00906 1 135;Threshold=1.5e-09 64.0;type="Gene; miRNA";Annotation=microRNA MIR1122;
Chr5	miRNA	291749363	291749467	ID=miRNA_12223;Target=RF00906 1 135;Threshold=1e-09 64.6;type="Gene; miRNA";Annotation=microRNA MIR1122;
Chr5	miRNA	291746458	291746582	ID=miRNA_03484;Target=RF00906 1 135;Threshold=8.7e-20 103.6;type="Gene; miRNA";Annotation=microRNA MIR1122;
Chr5	miRNA	291703821	291703897	ID=miRNA_16330;Target=RF00906 1 135;Threshold=2.2e-08 59.4;type="Gene; miRNA";Annotation=microRNA MIR1122;
Chr5	miRNA	291679610	291679730	ID=miRNA_06962;Target=RF00906 1 135;Threshold=1.1e-12 76.0;type="Gene; miRNA";Annotation=microRNA MIR1122;
Chr5	miRNA	291636276	291636440	ID=miRNA_23584;Target=RF00906 1 135;Threshold=1.4e-06 52.5;type="Gene; miRNA";Annotation=microRNA MIR1122;
Chr5	miRNA	291546741	291546910	ID=miRNA_09316;Target=RF00906 1 135;Threshold=4.5e-11 69.8;type="Gene; miRNA";Annotation=microRNA MIR1122;
Chr5	miRNA	291466741	291466833	ID=miRNA_21092;Target=RF00906 1 135;Threshold=3.5e-07 54.7;type="Gene; miRNA";Annotation=microRNA MIR1122;
Chr5	miRNA	291090698	291090782	ID=miRNA_32643;Target=RF01061 1 84;Threshold=1.9e-07 55.8;type="Gene; miRNA";Annotation=microRNA mir-548;
Chr5	miRNA	291050322	291050414	ID=miRNA_23153;Target=RF00906 1 135;Threshold=1.1e-06 52.9;type="Gene; miRNA";Annotation=microRNA MIR1122;
Chr5	miRNA	291043787	291043893	ID=miRNA_08006;Target=RF00906 1 135;Threshold=7.3e-12 72.9;type="Gene; miRNA";Annotation=microRNA MIR1122;
Chr5	miRNA	290918529	290918652	ID=miRNA_02736;Target=RF00906 1 135;Threshold=2.4e-21 109.6;type="Gene; miRNA";Annotation=microRNA MIR1122;
Chr5	miRNA	290774562	290774685	ID=miRNA_02086;Target=RF00906 1 135;Threshold=9.2e-23 115.2;type="Gene; miRNA";Annotation=microRNA MIR1122;
Chr5	miRNA	290774426	290774560	ID=miRNA_01232;Target=RF00906 1 135;Threshold=1.8e-28 137.3;type="Gene; miRNA";Annotation=microRNA MIR1122;
Chr5	miRNA	290703309	290703484	ID=miRNA_25943;Target=RF00906 1 135;Threshold=4.7e-06 50.4;type="Gene; miRNA";Annotation=microRNA MIR1122;
Chr5	miRNA	290675253	290675350	ID=miRNA_31733;Target=RF00906 1 135;Threshold=8.5e-05 45.5;type="Gene; miRNA";Annotation=microRNA MIR1122;
Chr5	miRNA	290447220	290447350	ID=miRNA_17309;Target=RF00906 1 135;Threshold=4e-08 58.4;type="Gene; miRNA";Annotation=microRNA MIR1122;
Chr5	miRNA	290412288	290412381	ID=miRNA_15340;Target=RF00906 1 135;Threshold=1.1e-08 60.5;type="Gene; miRNA";Annotation=microRNA MIR1122;
Chr5	miRNA	290254953	290255104	ID=miRNA_24977;Target=RF00906 1 135;Threshold=2.9e-06 51.2;type="Gene; miRNA";Annotation=microRNA MIR1122;
Chr5	miRNA	290067067	290067159	ID=miRNA_19274;Target=RF00906 1 135;Threshold=1.3e-07 56.4;type="Gene; miRNA";Annotation=microRNA MIR1122;
Chr5	miRNA	289877826	289877918	ID=miRNA_16184;Target=RF00906 17 119;Threshold=2e-08 59.6;type="Gene; miRNA";Annotation=microRNA MIR1122;
Chr5	miRNA	289724460	289724585	ID=miRNA_08111;Target=RF00906 1 135;Threshold=8.7e-12 72.6;type="Gene; miRNA";Annotation=microRNA MIR1122;
Chr5	miRNA	289693539	289693643	ID=miRNA_11593;Target=RF00906 1 135;Threshold=5.7e-10 65.6;type="Gene; miRNA";Annotation=microRNA MIR1122;
Chr5	miRNA	289647629	289647742	ID=miRNA_26123;Target=RF00906 1 135;Threshold=5.2e-06 50.2;type="Gene; miRNA";Annotation=microRNA MIR1122;
Chr5	miRNA	289492742	289492817	ID=miRNA_22039;Target=RF00906 1 135;Threshold=5.8e-07 53.9;type="Gene; miRNA";Annotation=microRNA MIR1122;
Chr5	miRNA	289341883	289341984	ID=miRNA_17184;Target=RF00906 1 135;Threshold=3.7e-08 58.5;type="Gene; miRNA";Annotation=microRNA MIR1122;
Chr5	miRNA	289034560	289034653	ID=miRNA_29496;Target=RF00906 1 135;Threshold=2.9e-05 47.3;type="Gene; miRNA";Annotation=microRNA MIR1122;
Chr5	miRNA	288678303	288678426	ID=miRNA_01985;Target=RF00906 1 135;Threshold=4.8e-23 116.2;type="Gene; miRNA";Annotation=microRNA MIR1122;
Chr5	miRNA	288667806	288667920	ID=miRNA_05191;Target=RF00906 1 135;Threshold=1.7e-15 87.0;type="Gene; miRNA";Annotation=microRNA MIR1122;
Chr5	miRNA	288602761	288602861	ID=miRNA_00237;Target=RF00640 1 130;Threshold=1.1e-12 67.1;type="Gene; miRNA";Annotation=microRNA MIR167_1;
Chr5	miRNA	288521375	288521544	ID=miRNA_25307;Target=RF00906 1 135;Threshold=3.4e-06 50.9;type="Gene; miRNA";Annotation=microRNA MIR1122;
Chr5	miRNA	288325900	288325992	ID=miRNA_26977;Target=RF00906 1 135;Threshold=8.1e-06 49.5;type="Gene; miRNA";Annotation=microRNA MIR1122;
Chr5	miRNA	288320510	288320625	ID=miRNA_08709;Target=RF00906 1 135;Threshold=2.2e-11 71.1;type="Gene; miRNA";Annotation=microRNA MIR1122;
Chr5	miRNA	288230578	288230682	ID=miRNA_06038;Target=RF00906 1 135;Threshold=1.1e-13 79.9;type="Gene; miRNA";Annotation=microRNA MIR1122;
Chr5	miRNA	288228415	288228505	ID=miRNA_11329;Target=RF00906 1 135;Threshold=4.5e-10 66.0;type="Gene; miRNA";Annotation=microRNA MIR1122;
Chr5	miRNA	288078864	288078956	ID=miRNA_24752;Target=RF00906 1 135;Threshold=2.5e-06 51.4;type="Gene; miRNA";Annotation=microRNA MIR1122;
Chr5	miRNA	287868163	287868317	ID=miRNA_33092;Target=RF01911 1 170;Threshold=1.8e-08 61.5;type="Gene; miRNA";Annotation=microRNA MIR2118;
Chr5	miRNA	287784233	287784367	ID=miRNA_01083;Target=RF00906 1 135;Threshold=1.9e-30 145.0;type="Gene; miRNA";Annotation=microRNA MIR1122;
Chr5	miRNA	287655217	287655320	ID=miRNA_20346;Target=RF00906 1 135;Threshold=2.3e-07 55.4;type="Gene; miRNA";Annotation=microRNA MIR1122;
Chr5	miRNA	287420506	287420665	ID=miRNA_22485;Target=RF00906 1 135;Threshold=7.4e-07 53.5;type="Gene; miRNA";Annotation=microRNA MIR1122;
Chr5	miRNA	287388160	287388329	ID=miRNA_15626;Target=RF00906 1 135;Threshold=1.4e-08 60.1;type="Gene; miRNA";Annotation=microRNA MIR1122;
Chr5	miRNA	287250154	287250247	ID=miRNA_11060;Target=RF00906 1 135;Threshold=3.5e-10 66.4;type="Gene; miRNA";Annotation=microRNA MIR1122;
Chr6	miRNA	1177808	1177901	ID=miRNA_17327;Target=RF00906 1 135;Threshold=4.1e-08 58.4;type="Gene; miRNA";Annotation=microRNA MIR1122;
Chr6	miRNA	893990	894114	ID=miRNA_03880;Target=RF00906 1 135;Threshold=7.2e-19 100.1;type="Gene; miRNA";Annotation=microRNA MIR1122;
Chr6	miRNA	889608	889703	ID=miRNA_00311;Target=RF00647 1 109;Threshold=3.6e-07 45.2;type="Gene; miRNA";Annotation=microRNA MIR164;
Chr6	miRNA	818510	818679	ID=miRNA_14864;Target=RF00906 1 135;Threshold=8.1e-09 61.1;type="Gene; miRNA";Annotation=microRNA MIR1122;
Chr6	miRNA	815522	815616	ID=miRNA_00310;Target=RF00647 1 109;Threshold=2.2e-07 45.9;type="Gene; miRNA";Annotation=microRNA MIR164;
Chr6	miRNA	42565	42685	ID=miRNA_09451;Target=RF00906 1 135;Threshold=5.3e-11 69.6;type="Gene; miRNA";Annotation=microRNA MIR1122;
Chr7	miRNA	348557220	348557286	ID=miRNA_12322;Target=RF00906 1 135;Threshold=1.1e-09 64.4;type="Gene; miRNA";Annotation=microRNA MIR1122;
Chr7	miRNA	348521260	348521351	ID=miRNA_25921;Target=RF00906 1 135;Threshold=4.7e-06 50.4;type="Gene; miRNA";Annotation=microRNA MIR1122;
Chr7	miRNA	348420850	348420954	ID=miRNA_11209;Target=RF00906 1 135;Threshold=4e-10 66.2;type="Gene; miRNA";Annotation=microRNA MIR1122;
Chr7	miRNA	348292130	348292222	ID=miRNA_23615;Target=RF00906 1 135;Threshold=1.4e-06 52.4;type="Gene; miRNA";Annotation=microRNA MIR1122;
Chr7	miRNA	347721451	347721543	ID=miRNA_27929;Target=RF00906 1 135;Threshold=1.3e-05 48.6;type="Gene; miRNA";Annotation=microRNA MIR1122;
Chr7	miRNA	347597867	347597979	ID=miRNA_14578;Target=RF00906 1 135;Threshold=6.7e-09 61.4;type="Gene; miRNA";Annotation=microRNA MIR1122;
Chr7	miRNA	347596097	347596222	ID=miRNA_03970;Target=RF00906 1 135;Threshold=1.2e-18 99.3;type="Gene; miRNA";Annotation=microRNA MIR1122;
Chr7	miRNA	347587448	347587552	ID=miRNA_26702;Target=RF00906 1 135;Threshold=7.1e-06 49.7;type="Gene; miRNA";Annotation=microRNA MIR1122;
Chr7	miRNA	347322230	347322333	ID=miRNA_17674;Target=RF00906 1 135;Threshold=5.1e-08 58.0;type="Gene; miRNA";Annotation=microRNA MIR1122;
Chr7	miRNA	347319972	347320141	ID=miRNA_17941;Target=RF00906 1 135;Threshold=6e-08 57.7;type="Gene; miRNA";Annotation=microRNA MIR1122;
Chr7	miRNA	347046081	347046250	ID=miRNA_13757;Target=RF00906 1 135;Threshold=3.6e-09 62.5;type="Gene; miRNA";Annotation=microRNA MIR1122;
Chr7	miRNA	347022694	347022786	ID=miRNA_15501;Target=RF00906 1 135;Threshold=1.3e-08 60.3;type="Gene; miRNA";Annotation=microRNA MIR1122;
Chr7	miRNA	346899665	346899799	ID=miRNA_01198;Target=RF00906 1 135;Threshold=3.5e-29 140.0;type="Gene; miRNA";Annotation=microRNA MIR1122;
Chr7	miRNA	346895746	346895918	ID=miRNA_29110;Target=RF00906 1 135;Threshold=2.4e-05 47.7;type="Gene; miRNA";Annotation=microRNA MIR1122;
Chr7	miRNA	439471662	439471796	ID=miRNA_01571;Target=RF00906 1 135;Threshold=6.8e-25 123.4;type="Gene; miRNA";Annotation=microRNA MIR1122;
Chr4	miRNA	289675929	289676020	ID=miRNA_20661;Target=RF00906 1 135;Threshold=2.8e-07 55.1;type="Gene; miRNA";Annotation=microRNA MIR1122;
Chr4	miRNA	289560223	289560284	ID=miRNA_23287;Target=RF00906 1 135;Threshold=1.2e-06 52.7;type="Gene; miRNA";Annotation=microRNA MIR1122;
Chr4	miRNA	289518819	289518902	ID=miRNA_29145;Target=RF00906 1 135;Threshold=2.4e-05 47.6;type="Gene; miRNA";Annotation=microRNA MIR1122;
Chr4	miRNA	289518091	289518227	ID=miRNA_32079;Target=RF00906 1 135;Threshold=0.0001 45.2;type="Gene; miRNA";Annotation=microRNA MIR1122;
Chr4	miRNA	289309141	289309310	ID=miRNA_11435;Target=RF00906 1 135;Threshold=4.9e-10 65.8;type="Gene; miRNA";Annotation=microRNA MIR1122;
Chr4	miRNA	289201578	289201667	ID=miRNA_27132;Target=RF00906 1 135;Threshold=8.8e-06 49.3;type="Gene; miRNA";Annotation=microRNA MIR1122;
Chr7	miRNA	359234621	359234789	ID=miRNA_30556;Target=RF00906 1 135;Threshold=4.7e-05 46.5;type="Gene; miRNA";Annotation=microRNA MIR1122;
Chr7	miRNA	359023108	359023216	ID=miRNA_33557;Target=RF02516 1 129;Threshold=2.5e-07 51.1;type="Gene; miRNA";Annotation=mir-393 microRNA precursor family;
Chr7	miRNA	358821531	358821635	ID=miRNA_14674;Target=RF00906 1 135;Threshold=7.1e-09 61.3;type="Gene; miRNA";Annotation=microRNA MIR1122;
Chr7	miRNA	358534486	358534580	ID=miRNA_19876;Target=RF00906 1 135;Threshold=1.8e-07 55.9;type="Gene; miRNA";Annotation=microRNA MIR1122;
Chr7	miRNA	358502617	358502724	ID=miRNA_21808;Target=RF00906 1 135;Threshold=5.2e-07 54.1;type="Gene; miRNA";Annotation=microRNA MIR1122;
Chr7	miRNA	358467570	358467673	ID=miRNA_09623;Target=RF00906 1 135;Threshold=6.7e-11 69.2;type="Gene; miRNA";Annotation=microRNA MIR1122;
Chr6	miRNA	12555334	12555426	ID=miRNA_20923;Target=RF00906 1 135;Threshold=3.2e-07 54.9;type="Gene; miRNA";Annotation=microRNA MIR1122;
Chr6	miRNA	12542532	12542708	ID=miRNA_24272;Target=RF00906 1 135;Threshold=2e-06 51.9;type="Gene; miRNA";Annotation=microRNA MIR1122;
Chr6	miRNA	12540224	12540299	ID=miRNA_15564;Target=RF00906 1 135;Threshold=1.4e-08 60.2;type="Gene; miRNA";Annotation=microRNA MIR1122;
Chr6	miRNA	12517771	12517858	ID=miRNA_17591;Target=RF00906 1 135;Threshold=4.8e-08 58.1;type="Gene; miRNA";Annotation=microRNA MIR1122;
Chr6	miRNA	12361437	12361529	ID=miRNA_29719;Target=RF00906 1 135;Threshold=3.3e-05 47.1;type="Gene; miRNA";Annotation=microRNA MIR1122;
Chr6	miRNA	307924515	307924570	ID=miRNA_24525;Target=RF00906 1 135;Threshold=2.2e-06 51.6;type="Gene; miRNA";Annotation=microRNA MIR1122;
Chr6	miRNA	307914973	307915077	ID=miRNA_28369;Target=RF00906 1 135;Threshold=1.6e-05 48.3;type="Gene; miRNA";Annotation=microRNA MIR1122;
Chr6	miRNA	307885874	307885943	ID=miRNA_29569;Target=RF00906 1 135;Threshold=3e-05 47.2;type="Gene; miRNA";Annotation=microRNA MIR1122;
Chr6	miRNA	307660944	307661023	ID=miRNA_13329;Target=RF00906 1 135;Threshold=2.6e-09 63.0;type="Gene; miRNA";Annotation=microRNA MIR1122;
Chr6	miRNA	78597859	78597984	ID=miRNA_02596;Target=RF00906 1 135;Threshold=1.2e-21 110.8;type="Gene; miRNA";Annotation=microRNA MIR1122;
Chr6	miRNA	78618101	78618203	ID=miRNA_16008;Target=RF00906 1 135;Threshold=1.8e-08 59.8;type="Gene; miRNA";Annotation=microRNA MIR1122;
Chr6	miRNA	78647231	78647307	ID=miRNA_24510;Target=RF00906 1 135;Threshold=2.2e-06 51.7;type="Gene; miRNA";Annotation=microRNA MIR1122;
Chr6	miRNA	78760982	78761074	ID=miRNA_18136;Target=RF00906 1 135;Threshold=6.7e-08 57.5;type="Gene; miRNA";Annotation=microRNA MIR1122;
Chr6	miRNA	78763389	78763471	ID=miRNA_11433;Target=RF00906 1 135;Threshold=4.9e-10 65.8;type="Gene; miRNA";Annotation=microRNA MIR1122;
Chr6	miRNA	78776721	78776830	ID=miRNA_24858;Target=RF00906 1 135;Threshold=2.7e-06 51.3;type="Gene; miRNA";Annotation=microRNA MIR1122;
Chr6	miRNA	78786656	78786758	ID=miRNA_13882;Target=RF00906 1 135;Threshold=4e-09 62.3;type="Gene; miRNA";Annotation=microRNA MIR1122;
Chr6	miRNA	78792633	78792737	ID=miRNA_15083;Target=RF00906 1 135;Threshold=9.6e-09 60.8;type="Gene; miRNA";Annotation=microRNA MIR1122;
Chr6	miRNA	78844543	78844652	ID=miRNA_26849;Target=RF00906 1 135;Threshold=7.5e-06 49.6;type="Gene; miRNA";Annotation=microRNA MIR1122;
Chr6	miRNA	78854827	78854995	ID=miRNA_17526;Target=RF00906 1 135;Threshold=4.6e-08 58.2;type="Gene; miRNA";Annotation=microRNA MIR1122;
Chr6	miRNA	79071123	79071237	ID=miRNA_07137;Target=RF00906 1 135;Threshold=1.6e-12 75.5;type="Gene; miRNA";Annotation=microRNA MIR1122;
Chr6	miRNA	79077812	79077892	ID=miRNA_31849;Target=RF00906 1 135;Threshold=9e-05 45.4;type="Gene; miRNA";Annotation=microRNA MIR1122;
Chr6	miRNA	79131686	79131854	ID=miRNA_19457;Target=RF00906 1 135;Threshold=1.4e-07 56.3;type="Gene; miRNA";Annotation=microRNA MIR1122;
Chr6	miRNA	79135438	79135562	ID=miRNA_01709;Target=RF00906 1 135;Threshold=3e-24 120.9;type="Gene; miRNA";Annotation=microRNA MIR1122;
Chr6	miRNA	348332303	348332472	ID=miRNA_22158;Target=RF00906 1 135;Threshold=6.2e-07 53.8;type="Gene; miRNA";Annotation=microRNA MIR1122;
Chr6	miRNA	348332961	348333075	ID=miRNA_05416;Target=RF00906 1 135;Threshold=6.4e-15 84.7;type="Gene; miRNA";Annotation=microRNA MIR1122;
Chr6	miRNA	348344009	348344113	ID=miRNA_20546;Target=RF00906 1 135;Threshold=2.6e-07 55.3;type="Gene; miRNA";Annotation=microRNA MIR1122;
Chr6	miRNA	348344823	348344991	ID=miRNA_15063;Target=RF00906 1 135;Threshold=9.4e-09 60.8;type="Gene; miRNA";Annotation=microRNA MIR1122;
Chr6	miRNA	348378874	348378989	ID=miRNA_05760;Target=RF00906 1 135;Threshold=3.8e-14 81.8;type="Gene; miRNA";Annotation=microRNA MIR1122;
Chr6	miRNA	348383501	348383593	ID=miRNA_19087;Target=RF00906 1 135;Threshold=1.2e-07 56.6;type="Gene; miRNA";Annotation=microRNA MIR1122;
Chr6	miRNA	348487388	348487492	ID=miRNA_28720;Target=RF00906 1 135;Threshold=1.9e-05 48.0;type="Gene; miRNA";Annotation=microRNA MIR1122;
Chr6	miRNA	348564826	348564940	ID=miRNA_08260;Target=RF00906 1 135;Threshold=1.1e-11 72.2;type="Gene; miRNA";Annotation=microRNA MIR1122;
Chr6	miRNA	348660183	348660351	ID=miRNA_15644;Target=RF00906 1 135;Threshold=1.4e-08 60.1;type="Gene; miRNA";Annotation=microRNA MIR1122;
Chr6	miRNA	348899389	348899527	ID=miRNA_33124;Target=RF01911 1 170;Threshold=7.6e-08 58.9;type="Gene; miRNA";Annotation=microRNA MIR2118;
Chr1	miRNA	288929880	288930028	ID=miRNA_15778;Target=RF00906 1 135;Threshold=1.6e-08 60.0;type="Gene; miRNA";Annotation=microRNA MIR1122;
Chr1	miRNA	288990130	288990222	ID=miRNA_26856;Target=RF00906 1 135;Threshold=7.6e-06 49.6;type="Gene; miRNA";Annotation=microRNA MIR1122;
Chr1	miRNA	289049982	289050073	ID=miRNA_27313;Target=RF00906 1 135;Threshold=9.8e-06 49.2;type="Gene; miRNA";Annotation=microRNA MIR1122;
Chr1	miRNA	289139071	289139167	ID=miRNA_23790;Target=RF00906 1 135;Threshold=1.5e-06 52.3;type="Gene; miRNA";Annotation=microRNA MIR1122;
Chr1	miRNA	289158893	289159056	ID=miRNA_31059;Target=RF00906 1 135;Threshold=6e-05 46.1;type="Gene; miRNA";Annotation=microRNA MIR1122;
Chr1	miRNA	289282135	289282259	ID=miRNA_13202;Target=RF00906 1 135;Threshold=2.3e-09 63.2;type="Gene; miRNA";Annotation=microRNA MIR1122;
Chr1	miRNA	289796968	289797137	ID=miRNA_15808;Target=RF00906 1 135;Threshold=1.6e-08 59.9;type="Gene; miRNA";Annotation=microRNA MIR1122;
Chr1	miRNA	290198027	290198100	ID=miRNA_32114;Target=RF00906 1 135;Threshold=0.0001 45.2;type="Gene; miRNA";Annotation=microRNA MIR1122;
Chr1	miRNA	290198290	290198382	ID=miRNA_24316;Target=RF00906 1 135;Threshold=2e-06 51.8;type="Gene; miRNA";Annotation=microRNA MIR1122;
Chr7	miRNA	30976988	30977078	ID=miRNA_29293;Target=RF00906 13 123;Threshold=2.6e-05 47.5;type="Gene; miRNA";Annotation=microRNA MIR1122;
Chr7	miRNA	30982690	30982815	ID=miRNA_05080;Target=RF00906 1 135;Threshold=8.4e-16 88.2;type="Gene; miRNA";Annotation=microRNA MIR1122;
Chr7	miRNA	31135564	31135642	ID=miRNA_25956;Target=RF00906 1 135;Threshold=4.8e-06 50.4;type="Gene; miRNA";Annotation=microRNA MIR1122;
Chr7	miRNA	31273954	31274123	ID=miRNA_21174;Target=RF00906 1 135;Threshold=3.7e-07 54.7;type="Gene; miRNA";Annotation=microRNA MIR1122;
Chr7	miRNA	31321042	31321175	ID=miRNA_03764;Target=RF00906 1 135;Threshold=3.7e-19 101.2;type="Gene; miRNA";Annotation=microRNA MIR1122;
Chr7	miRNA	431211717	431211840	ID=miRNA_03233;Target=RF00906 1 135;Threshold=2.6e-20 105.7;type="Gene; miRNA";Annotation=microRNA MIR1122;
Chr7	miRNA	431036044	431036174	ID=miRNA_31193;Target=RF00906 1 135;Threshold=6.4e-05 46.0;type="Gene; miRNA";Annotation=microRNA MIR1122;
Chr7	miRNA	431031153	431031246	ID=miRNA_11174;Target=RF00906 1 135;Threshold=3.9e-10 66.2;type="Gene; miRNA";Annotation=microRNA MIR1122;
Chr6	miRNA	257714204	257714318	ID=miRNA_07869;Target=RF00906 1 135;Threshold=5.8e-12 73.3;type="Gene; miRNA";Annotation=microRNA MIR1122;
Chr6	miRNA	257491810	257491910	ID=miRNA_29634;Target=RF00906 1 135;Threshold=3.1e-05 47.2;type="Gene; miRNA";Annotation=microRNA MIR1122;
Chr3	miRNA	23981523	23981616	ID=miRNA_13764;Target=RF00906 1 135;Threshold=3.6e-09 62.5;type="Gene; miRNA";Annotation=microRNA MIR1122;
Chr3	miRNA	23841543	23841657	ID=miRNA_11259;Target=RF00906 1 135;Threshold=4.2e-10 66.1;type="Gene; miRNA";Annotation=microRNA MIR1122;
Chr3	miRNA	23700632	23700755	ID=miRNA_01597;Target=RF00906 1 135;Threshold=9.5e-25 122.9;type="Gene; miRNA";Annotation=microRNA MIR1122;
Chr3	miRNA	23537172	23537266	ID=miRNA_28182;Target=RF00906 1 135;Threshold=1.5e-05 48.4;type="Gene; miRNA";Annotation=microRNA MIR1122;
Chr7	miRNA	285628587	285628679	ID=miRNA_29814;Target=RF00906 1 135;Threshold=3.4e-05 47.0;type="Gene; miRNA";Annotation=microRNA MIR1122;
Chr7	miRNA	285474575	285474643	ID=miRNA_21935;Target=RF00906 1 135;Threshold=5.5e-07 54.0;type="Gene; miRNA";Annotation=microRNA MIR1122;
Chr7	miRNA	285473124	285473216	ID=miRNA_18824;Target=RF00906 1 135;Threshold=9.9e-08 56.9;type="Gene; miRNA";Annotation=microRNA MIR1122;
Chr7	miRNA	285429675	285429779	ID=miRNA_27179;Target=RF00906 1 135;Threshold=9e-06 49.3;type="Gene; miRNA";Annotation=microRNA MIR1122;
Chr7	miRNA	285368299	285368400	ID=miRNA_23934;Target=RF00906 1 135;Threshold=1.6e-06 52.2;type="Gene; miRNA";Annotation=microRNA MIR1122;
Chr4	miRNA	117656509	117656678	ID=miRNA_29927;Target=RF00906 1 135;Threshold=3.6e-05 47.0;type="Gene; miRNA";Annotation=microRNA MIR1122;
Chr4	miRNA	117694488	117694608	ID=miRNA_28155;Target=RF00906 1 135;Threshold=1.5e-05 48.4;type="Gene; miRNA";Annotation=microRNA MIR1122;
Chr4	miRNA	117696772	117696864	ID=miRNA_31671;Target=RF00906 1 135;Threshold=8.2e-05 45.6;type="Gene; miRNA";Annotation=microRNA MIR1122;
Chr4	miRNA	118281783	118281887	ID=miRNA_24856;Target=RF00906 1 135;Threshold=2.7e-06 51.3;type="Gene; miRNA";Annotation=microRNA MIR1122;
Chr3	miRNA	353676193	353676285	ID=miRNA_20996;Target=RF00906 1 135;Threshold=3.4e-07 54.8;type="Gene; miRNA";Annotation=microRNA MIR1122;
Chr3	miRNA	353705537	353705630	ID=miRNA_11542;Target=RF00906 1 135;Threshold=5.5e-10 65.6;type="Gene; miRNA";Annotation=microRNA MIR1122;
Chr3	miRNA	353781633	353781726	ID=miRNA_14276;Target=RF00906 1 135;Threshold=5.4e-09 61.8;type="Gene; miRNA";Annotation=microRNA MIR1122;
Chr3	miRNA	353809658	353809751	ID=miRNA_26242;Target=RF00906 1 135;Threshold=5.5e-06 50.1;type="Gene; miRNA";Annotation=microRNA MIR1122;
Chr3	miRNA	353829110	353829279	ID=miRNA_08575;Target=RF00906 1 135;Threshold=1.8e-11 71.4;type="Gene; miRNA";Annotation=microRNA MIR1122;
Chr3	miRNA	353845669	353845765	ID=miRNA_30401;Target=RF00906 1 135;Threshold=4.4e-05 46.6;type="Gene; miRNA";Annotation=microRNA MIR1122;
Chr3	miRNA	353853786	353853879	ID=miRNA_13141;Target=RF00906 1 135;Threshold=2.2e-09 63.3;type="Gene; miRNA";Annotation=microRNA MIR1122;
Chr3	miRNA	353858897	353859066	ID=miRNA_21824;Target=RF00906 1 135;Threshold=5.2e-07 54.1;type="Gene; miRNA";Annotation=microRNA MIR1122;
Chr7	miRNA	173545748	173545852	ID=miRNA_18300;Target=RF00906 1 135;Threshold=7.5e-08 57.4;type="Gene; miRNA";Annotation=microRNA MIR1122;
Chr7	miRNA	173488839	173488953	ID=miRNA_05927;Target=RF00906 1 135;Threshold=7.7e-14 80.6;type="Gene; miRNA";Annotation=microRNA MIR1122;
Chr1	miRNA	35467635	35467738	ID=miRNA_31266;Target=RF00906 1 135;Threshold=6.7e-05 45.9;type="Gene; miRNA";Annotation=microRNA MIR1122;
Chr1	miRNA	35147297	35147430	ID=miRNA_04616;Target=RF00906 1 135;Threshold=4.5e-17 93.1;type="Gene; miRNA";Annotation=microRNA MIR1122;
Chr3	miRNA	12058906	12059004	ID=miRNA_17849;Target=RF00906 14 122;Threshold=5.6e-08 57.8;type="Gene; miRNA";Annotation=microRNA MIR1122;
Chr3	miRNA	12602360	12602494	ID=miRNA_01338;Target=RF00906 1 135;Threshold=1.6e-26 129.8;type="Gene; miRNA";Annotation=microRNA MIR1122;
Chr3	miRNA	12624651	12624820	ID=miRNA_12438;Target=RF00906 1 135;Threshold=1.3e-09 64.2;type="Gene; miRNA";Annotation=microRNA MIR1122;
Chr3	miRNA	12940227	12940351	ID=miRNA_32166;Target=RF00906 1 135;Threshold=0.0001 45.2;type="Gene; miRNA";Annotation=microRNA MIR1122;
Chr3	miRNA	13046567	13046663	ID=miRNA_31282;Target=RF00906 1 135;Threshold=6.7e-05 45.9;type="Gene; miRNA";Annotation=microRNA MIR1122;
Chr3	miRNA	13130879	13131004	ID=miRNA_08675;Target=RF00906 1 135;Threshold=2.1e-11 71.2;type="Gene; miRNA";Annotation=microRNA MIR1122;
Chr3	miRNA	13286787	13286891	ID=miRNA_26104;Target=RF00906 1 135;Threshold=5.1e-06 50.2;type="Gene; miRNA";Annotation=microRNA MIR1122;
Chr3	miRNA	13465699	13465786	ID=miRNA_31249;Target=RF00906 1 135;Threshold=6.6e-05 45.9;type="Gene; miRNA";Annotation=microRNA MIR1122;
Chr5	miRNA	258401727	258401792	ID=miRNA_16423;Target=RF00906 1 135;Threshold=2.4e-08 59.3;type="Gene; miRNA";Annotation=microRNA MIR1122;
Chr5	miRNA	258413504	258413570	ID=miRNA_13069;Target=RF00906 1 135;Threshold=2.1e-09 63.4;type="Gene; miRNA";Annotation=microRNA MIR1122;
Chr5	miRNA	258504539	258504630	ID=miRNA_21349;Target=RF00906 1 135;Threshold=4.1e-07 54.5;type="Gene; miRNA";Annotation=microRNA MIR1122;
Chr5	miRNA	258523825	258523994	ID=miRNA_23530;Target=RF00906 1 135;Threshold=1.3e-06 52.5;type="Gene; miRNA";Annotation=microRNA MIR1122;
Chr5	miRNA	258615182	258615297	ID=miRNA_05501;Target=RF00906 1 135;Threshold=1.1e-14 83.8;type="Gene; miRNA";Annotation=microRNA MIR1122;
Chr3	miRNA	341272095	341272212	ID=miRNA_26535;Target=RF00906 1 135;Threshold=6.5e-06 49.8;type="Gene; miRNA";Annotation=microRNA MIR1122;
Chr3	miRNA	341661147	341661270	ID=miRNA_02233;Target=RF00906 1 135;Threshold=2.1e-22 113.8;type="Gene; miRNA";Annotation=microRNA MIR1122;
Chr3	miRNA	341663958	341664034	ID=miRNA_24196;Target=RF00906 1 135;Threshold=1.9e-06 51.9;type="Gene; miRNA";Annotation=microRNA MIR1122;
Chr3	miRNA	341680993	341681064	ID=miRNA_10689;Target=RF00906 1 135;Threshold=2.4e-10 67.0;type="Gene; miRNA";Annotation=microRNA MIR1122;
Chr3	miRNA	341686159	341686251	ID=miRNA_24239;Target=RF00906 1 135;Threshold=1.9e-06 51.9;type="Gene; miRNA";Annotation=microRNA MIR1122;
Chr3	miRNA	341772651	341772755	ID=miRNA_10897;Target=RF00906 1 135;Threshold=3e-10 66.7;type="Gene; miRNA";Annotation=microRNA MIR1122;
Chr3	miRNA	341796141	341796257	ID=miRNA_08568;Target=RF00906 1 135;Threshold=1.8e-11 71.4;type="Gene; miRNA";Annotation=microRNA MIR1122;
Chr3	miRNA	341860421	341860590	ID=miRNA_09422;Target=RF00906 1 135;Threshold=5.1e-11 69.6;type="Gene; miRNA";Annotation=microRNA MIR1122;
Chr3	miRNA	341961510	341961568	ID=miRNA_12817;Target=RF00906 1 135;Threshold=1.7e-09 63.7;type="Gene; miRNA";Annotation=microRNA MIR1122;
Chr3	miRNA	342061129	342061298	ID=miRNA_12324;Target=RF00906 1 135;Threshold=1.1e-09 64.4;type="Gene; miRNA";Annotation=microRNA MIR1122;
Chr3	miRNA	342071430	342071522	ID=miRNA_31055;Target=RF00906 1 135;Threshold=6e-05 46.1;type="Gene; miRNA";Annotation=microRNA MIR1122;
Chr5	miRNA	245546472	245546598	ID=miRNA_00807;Target=RF00865 1 129;Threshold=2.3e-09 64.1;type="Gene; miRNA";Annotation=microRNA MIR169_5;
Chr5	miRNA	245554338	245554418	ID=miRNA_13778;Target=RF00906 1 135;Threshold=3.7e-09 62.4;type="Gene; miRNA";Annotation=microRNA MIR1122;
Chr5	miRNA	245640636	245640740	ID=miRNA_14022;Target=RF00906 1 135;Threshold=4.4e-09 62.1;type="Gene; miRNA";Annotation=microRNA MIR1122;
Chr5	miRNA	245788306	245788376	ID=miRNA_30322;Target=RF00906 1 135;Threshold=4.3e-05 46.7;type="Gene; miRNA";Annotation=microRNA MIR1122;
Chr5	miRNA	245823266	245823389	ID=miRNA_01926;Target=RF00906 1 135;Threshold=2.8e-23 117.2;type="Gene; miRNA";Annotation=microRNA MIR1122;
Chr5	miRNA	245823543	245823635	ID=miRNA_17516;Target=RF00906 1 135;Threshold=4.6e-08 58.2;type="Gene; miRNA";Annotation=microRNA MIR1122;
Chr5	miRNA	245910253	245910421	ID=miRNA_30400;Target=RF00906 1 135;Threshold=4.4e-05 46.6;type="Gene; miRNA";Annotation=microRNA MIR1122;
Chr5	miRNA	245986302	245986471	ID=miRNA_05776;Target=RF00906 1 135;Threshold=3.9e-14 81.7;type="Gene; miRNA";Annotation=microRNA MIR1122;
Chr5	miRNA	246039168	246039272	ID=miRNA_24880;Target=RF00906 1 135;Threshold=2.7e-06 51.3;type="Gene; miRNA";Annotation=microRNA MIR1122;
Chr3	miRNA	36880147	36880240	ID=miRNA_18053;Target=RF00906 1 135;Threshold=6.3e-08 57.6;type="Gene; miRNA";Annotation=microRNA MIR1122;
Chr3	miRNA	36778421	36778544	ID=miRNA_02870;Target=RF00906 1 135;Threshold=4.6e-21 108.6;type="Gene; miRNA";Annotation=microRNA MIR1122;
Chr3	miRNA	36728688	36728822	ID=miRNA_01767;Target=RF00906 1 135;Threshold=5.4e-24 119.9;type="Gene; miRNA";Annotation=microRNA MIR1122;
Chr7	miRNA	436476114	436476206	ID=miRNA_22121;Target=RF00906 1 135;Threshold=6e-07 53.8;type="Gene; miRNA";Annotation=microRNA MIR1122;
Chr7	miRNA	436523770	436523848	ID=miRNA_21736;Target=RF00906 1 135;Threshold=5e-07 54.2;type="Gene; miRNA";Annotation=microRNA MIR1122;
Chr7	miRNA	436709907	436710080	ID=miRNA_18137;Target=RF00906 1 135;Threshold=6.7e-08 57.5;type="Gene; miRNA";Annotation=microRNA MIR1122;
Chr7	miRNA	436841224	436841384	ID=miRNA_15013;Target=RF00906 1 135;Threshold=9e-09 60.9;type="Gene; miRNA";Annotation=microRNA MIR1122;
Chr7	miRNA	436841781	436841895	ID=miRNA_05418;Target=RF00906 1 135;Threshold=6.4e-15 84.7;type="Gene; miRNA";Annotation=microRNA MIR1122;
Chr7	miRNA	436867424	436867515	ID=miRNA_26083;Target=RF00906 1 135;Threshold=5.1e-06 50.3;type="Gene; miRNA";Annotation=microRNA MIR1122;
Chr3	miRNA	140194572	140194664	ID=miRNA_22308;Target=RF00906 1 135;Threshold=6.7e-07 53.7;type="Gene; miRNA";Annotation=microRNA MIR1122;
Chr3	miRNA	140200404	140200529	ID=miRNA_02332;Target=RF00906 1 135;Threshold=3.6e-22 112.9;type="Gene; miRNA";Annotation=microRNA MIR1122;
Chr3	miRNA	140310317	140310440	ID=miRNA_21749;Target=RF00906 1 135;Threshold=5e-07 54.1;type="Gene; miRNA";Annotation=microRNA MIR1122;
Chr3	miRNA	140385333	140385457	ID=miRNA_02560;Target=RF00906 1 135;Threshold=1.1e-21 111.0;type="Gene; miRNA";Annotation=microRNA MIR1122;
Chr3	miRNA	140464544	140464712	ID=miRNA_20039;Target=RF00906 1 135;Threshold=2e-07 55.7;type="Gene; miRNA";Annotation=microRNA MIR1122;
Chr3	miRNA	140803302	140803402	ID=miRNA_28932;Target=RF00906 1 135;Threshold=2.2e-05 47.8;type="Gene; miRNA";Annotation=microRNA MIR1122;
Chr3	miRNA	140948152	140948246	ID=miRNA_19175;Target=RF00906 1 135;Threshold=1.2e-07 56.5;type="Gene; miRNA";Annotation=microRNA MIR1122;
Chr1	miRNA	27837645	27837727	ID=miRNA_00577;Target=RF00690 1 136;Threshold=8.8e-05 37.4;type="Gene; miRNA";Annotation=microRNA MIR408;
Chr1	miRNA	27535417	27535587	ID=miRNA_30852;Target=RF00906 1 135;Threshold=5.4e-05 46.3;type="Gene; miRNA";Annotation=microRNA MIR1122;
Chr4	miRNA	240405235	240405404	ID=miRNA_22195;Target=RF00906 1 135;Threshold=6.3e-07 53.8;type="Gene; miRNA";Annotation=microRNA MIR1122;
Chr4	miRNA	240601951	240602044	ID=miRNA_14088;Target=RF00906 1 135;Threshold=4.7e-09 62.0;type="Gene; miRNA";Annotation=microRNA MIR1122;
Chr4	miRNA	240789629	240789754	ID=miRNA_02827;Target=RF00906 1 135;Threshold=3.8e-21 108.9;type="Gene; miRNA";Annotation=microRNA MIR1122;
Chr2	miRNA	351109932	351110103	ID=miRNA_15500;Target=RF00906 1 135;Threshold=1.3e-08 60.3;type="Gene; miRNA";Annotation=microRNA MIR1122;
Chr2	miRNA	351290560	351290652	ID=miRNA_29419;Target=RF00906 1 135;Threshold=2.8e-05 47.4;type="Gene; miRNA";Annotation=microRNA MIR1122;
Chr3	miRNA	162169230	162169332	ID=miRNA_21032;Target=RF00906 1 135;Threshold=3.4e-07 54.8;type="Gene; miRNA";Annotation=microRNA MIR1122;
Chr3	miRNA	162296701	162296825	ID=miRNA_02083;Target=RF00906 1 135;Threshold=9.1e-23 115.2;type="Gene; miRNA";Annotation=microRNA MIR1122;
Chr3	miRNA	162296866	162297035	ID=miRNA_11243;Target=RF00906 1 135;Threshold=4.1e-10 66.1;type="Gene; miRNA";Annotation=microRNA MIR1122;
Chr3	miRNA	162297220	162297324	ID=miRNA_19524;Target=RF00906 1 135;Threshold=1.5e-07 56.2;type="Gene; miRNA";Annotation=microRNA MIR1122;
Chr3	miRNA	162353048	162353160	ID=miRNA_09261;Target=RF00906 1 135;Threshold=4.3e-11 69.9;type="Gene; miRNA";Annotation=microRNA MIR1122;
Chr5	miRNA	21923143	21923222	ID=miRNA_16667;Target=RF00906 1 135;Threshold=2.7e-08 59.1;type="Gene; miRNA";Annotation=microRNA MIR1122;
Chr5	miRNA	22103581	22103682	ID=miRNA_16237;Target=RF00906 1 135;Threshold=2.1e-08 59.5;type="Gene; miRNA";Annotation=microRNA MIR1122;
Chr5	miRNA	22152685	22152797	ID=miRNA_11861;Target=RF00906 1 135;Threshold=7.4e-10 65.1;type="Gene; miRNA";Annotation=microRNA MIR1122;
Chr5	miRNA	22328407	22328499	ID=miRNA_22438;Target=RF00906 1 135;Threshold=7.2e-07 53.5;type="Gene; miRNA";Annotation=microRNA MIR1122;
Chr5	miRNA	22343368	22343460	ID=miRNA_24984;Target=RF00906 1 135;Threshold=2.9e-06 51.2;type="Gene; miRNA";Annotation=microRNA MIR1122;
Chr5	miRNA	22363352	22363481	ID=miRNA_13771;Target=RF00906 1 135;Threshold=3.6e-09 62.4;type="Gene; miRNA";Annotation=microRNA MIR1122;
Chr5	miRNA	22378936	22379049	ID=miRNA_24141;Target=RF00906 1 135;Threshold=1.8e-06 52.0;type="Gene; miRNA";Annotation=microRNA MIR1122;
Chr5	miRNA	22646801	22646914	ID=miRNA_16867;Target=RF00906 1 135;Threshold=3.1e-08 58.9;type="Gene; miRNA";Annotation=microRNA MIR1122;
Chr5	miRNA	22764470	22764597	ID=miRNA_09357;Target=RF00906 1 135;Threshold=4.7e-11 69.8;type="Gene; miRNA";Annotation=microRNA MIR1122;
Chr5	miRNA	22944110	22944233	ID=miRNA_05712;Target=RF00906 1 135;Threshold=3e-14 82.1;type="Gene; miRNA";Annotation=microRNA MIR1122;
Chr5	miRNA	22946947	22947074	ID=miRNA_22849;Target=RF00906 1 135;Threshold=9e-07 53.2;type="Gene; miRNA";Annotation=microRNA MIR1122;
Chr5	miRNA	23649011	23649089	ID=miRNA_22801;Target=RF00906 1 135;Threshold=8.8e-07 53.2;type="Gene; miRNA";Annotation=microRNA MIR1122;
Chr3	miRNA	383231038	383231207	ID=miRNA_28950;Target=RF00906 1 135;Threshold=2.2e-05 47.8;type="Gene; miRNA";Annotation=microRNA MIR1122;
Chr3	miRNA	383237164	383237287	ID=miRNA_05034;Target=RF00906 1 135;Threshold=6.5e-16 88.6;type="Gene; miRNA";Annotation=microRNA MIR1122;
Chr3	miRNA	383251874	383251948	ID=miRNA_29312;Target=RF00906 1 135;Threshold=2.6e-05 47.5;type="Gene; miRNA";Annotation=microRNA MIR1122;
Chr3	miRNA	383319287	383319421	ID=miRNA_01278;Target=RF00906 1 135;Threshold=3e-27 132.6;type="Gene; miRNA";Annotation=microRNA MIR1122;
Chr3	miRNA	383364610	383364779	ID=miRNA_30503;Target=RF00906 1 135;Threshold=4.6e-05 46.5;type="Gene; miRNA";Annotation=microRNA MIR1122;
Chr3	miRNA	383385532	383385701	ID=miRNA_22965;Target=RF00906 1 135;Threshold=9.6e-07 53.0;type="Gene; miRNA";Annotation=microRNA MIR1122;
Chr3	miRNA	383421214	383421347	ID=miRNA_11425;Target=RF00906 1 135;Threshold=4.9e-10 65.8;type="Gene; miRNA";Annotation=microRNA MIR1122;
Chr3	miRNA	383448423	383448592	ID=miRNA_12401;Target=RF00906 1 135;Threshold=1.2e-09 64.3;type="Gene; miRNA";Annotation=microRNA MIR1122;
Chr3	miRNA	383502225	383502348	ID=miRNA_02924;Target=RF00906 1 135;Threshold=5.7e-21 108.2;type="Gene; miRNA";Annotation=microRNA MIR1122;
Chr3	miRNA	383631438	383631547	ID=miRNA_30240;Target=RF00906 1 135;Threshold=4.1e-05 46.7;type="Gene; miRNA";Annotation=microRNA MIR1122;
Chr3	miRNA	383729485	383729622	ID=miRNA_09734;Target=RF00906 1 135;Threshold=7.8e-11 68.9;type="Gene; miRNA";Annotation=microRNA MIR1122;
Chr3	miRNA	383811025	383811149	ID=miRNA_03438;Target=RF00906 1 135;Threshold=7.2e-20 103.9;type="Gene; miRNA";Annotation=microRNA MIR1122;
Chr3	miRNA	383969020	383969188	ID=miRNA_18033;Target=RF00906 1 135;Threshold=6.3e-08 57.7;type="Gene; miRNA";Annotation=microRNA MIR1122;
Chr3	miRNA	384010337	384010511	ID=miRNA_11790;Target=RF00906 1 135;Threshold=7e-10 65.2;type="Gene; miRNA";Annotation=microRNA MIR1122;
Chr3	miRNA	384064207	384064301	ID=miRNA_16446;Target=RF00906 1 135;Threshold=2.4e-08 59.3;type="Gene; miRNA";Annotation=microRNA MIR1122;
Chr3	miRNA	384184472	384184547	ID=miRNA_07357;Target=RF00906 1 135;Threshold=2.4e-12 74.8;type="Gene; miRNA";Annotation=microRNA MIR1122;
Chr4	miRNA	302938067	302938180	ID=miRNA_16313;Target=RF00906 1 135;Threshold=2.2e-08 59.4;type="Gene; miRNA";Annotation=microRNA MIR1122;
Chr4	miRNA	303439565	303439680	ID=miRNA_08806;Target=RF00906 1 135;Threshold=2.4e-11 70.9;type="Gene; miRNA";Annotation=microRNA MIR1122;
Chr4	miRNA	303570102	303570194	ID=miRNA_24714;Target=RF00906 1 135;Threshold=2.5e-06 51.5;type="Gene; miRNA";Annotation=microRNA MIR1122;
Chr7	miRNA	145662592	145662684	ID=miRNA_19134;Target=RF00906 1 135;Threshold=1.2e-07 56.6;type="Gene; miRNA";Annotation=microRNA MIR1122;
Chr7	miRNA	145028886	145028990	ID=miRNA_19044;Target=RF00906 1 135;Threshold=1.1e-07 56.7;type="Gene; miRNA";Annotation=microRNA MIR1122;
Chr7	miRNA	144964725	144964830	ID=miRNA_27555;Target=RF00906 1 135;Threshold=1.1e-05 48.9;type="Gene; miRNA";Annotation=microRNA MIR1122;
Chr1	miRNA	229832264	229832509	ID=miRNA_29232;Target=RF00906 1 135;Threshold=2.5e-05 47.5;type="Gene; miRNA";Annotation=microRNA MIR1122;
Chr6	miRNA	258188020	258188132	ID=miRNA_09252;Target=RF00906 1 135;Threshold=4.2e-11 69.9;type="Gene; miRNA";Annotation=microRNA MIR1122;
Chr6	miRNA	258106572	258106741	ID=miRNA_08972;Target=RF00906 1 135;Threshold=3e-11 70.5;type="Gene; miRNA";Annotation=microRNA MIR1122;
Chr6	miRNA	258104603	258104728	ID=miRNA_02027;Target=RF00906 1 135;Threshold=6.7e-23 115.7;type="Gene; miRNA";Annotation=microRNA MIR1122;
Chr6	miRNA	258103469	258103562	ID=miRNA_12952;Target=RF00906 1 135;Threshold=1.9e-09 63.6;type="Gene; miRNA";Annotation=microRNA MIR1122;
Chr6	miRNA	258093931	258094022	ID=miRNA_29657;Target=RF00906 1 135;Threshold=3.2e-05 47.2;type="Gene; miRNA";Annotation=microRNA MIR1122;
Chr6	miRNA	258020059	258020181	ID=miRNA_06781;Target=RF00906 1 135;Threshold=7.6e-13 76.7;type="Gene; miRNA";Annotation=microRNA MIR1122;
Chr5	miRNA	210741605	210741708	ID=miRNA_29329;Target=RF00906 1 135;Threshold=2.7e-05 47.5;type="Gene; miRNA";Annotation=microRNA MIR1122;
Chr5	miRNA	210602604	210602678	ID=miRNA_14706;Target=RF00906 1 135;Threshold=7.3e-09 61.3;type="Gene; miRNA";Annotation=microRNA MIR1122;
Chr5	miRNA	210491933	210492037	ID=miRNA_12619;Target=RF00906 1 135;Threshold=1.4e-09 64.0;type="Gene; miRNA";Annotation=microRNA MIR1122;
Chr5	miRNA	210406388	210406476	ID=miRNA_18416;Target=RF00906 1 135;Threshold=7.9e-08 57.3;type="Gene; miRNA";Annotation=microRNA MIR1122;
Chr5	miRNA	210367326	210367449	ID=miRNA_02692;Target=RF00906 1 135;Threshold=2e-21 110.0;type="Gene; miRNA";Annotation=microRNA MIR1122;
Chr5	miRNA	210366695	210366837	ID=miRNA_04661;Target=RF00906 1 135;Threshold=5.7e-17 92.7;type="Gene; miRNA";Annotation=microRNA MIR1122;
Chr5	miRNA	210276115	210276285	ID=miRNA_15653;Target=RF00906 1 135;Threshold=1.5e-08 60.1;type="Gene; miRNA";Annotation=microRNA MIR1122;
Chr5	miRNA	210144139	210144218	ID=miRNA_17415;Target=RF00906 1 135;Threshold=4.3e-08 58.3;type="Gene; miRNA";Annotation=microRNA MIR1122;
Chr5	miRNA	210114102	210114214	ID=miRNA_22554;Target=RF00906 1 135;Threshold=7.6e-07 53.4;type="Gene; miRNA";Annotation=microRNA MIR1122;
Chr5	miRNA	210063218	210063387	ID=miRNA_09737;Target=RF00906 1 135;Threshold=7.9e-11 68.9;type="Gene; miRNA";Annotation=microRNA MIR1122;
Chr5	miRNA	209861077	209861169	ID=miRNA_12417;Target=RF00906 1 135;Threshold=1.2e-09 64.3;type="Gene; miRNA";Annotation=microRNA MIR1122;
Chr6	miRNA	196829497	196829666	ID=miRNA_18854;Target=RF00906 1 135;Threshold=1e-07 56.9;type="Gene; miRNA";Annotation=microRNA MIR1122;
Chr3	miRNA	302870844	302870925	ID=miRNA_12237;Target=RF00906 1 135;Threshold=1.1e-09 64.5;type="Gene; miRNA";Annotation=microRNA MIR1122;
Chr3	miRNA	302850910	302851009	ID=miRNA_09557;Target=RF00906 1 135;Threshold=6.1e-11 69.3;type="Gene; miRNA";Annotation=microRNA MIR1122;
Chr3	miRNA	302625957	302626049	ID=miRNA_31004;Target=RF00906 1 135;Threshold=5.8e-05 46.1;type="Gene; miRNA";Annotation=microRNA MIR1122;
Chr1	miRNA	12373275	12373444	ID=miRNA_30342;Target=RF00906 1 135;Threshold=4.3e-05 46.7;type="Gene; miRNA";Annotation=microRNA MIR1122;
Chr3	miRNA	172102264	172102378	ID=miRNA_04993;Target=RF00906 1 135;Threshold=4.7e-16 89.1;type="Gene; miRNA";Annotation=microRNA MIR1122;
Chr3	miRNA	171871572	171871819	ID=miRNA_20663;Target=RF00906 1 135;Threshold=2.8e-07 55.1;type="Gene; miRNA";Annotation=microRNA MIR1122;
Chr4	miRNA	68951297	68951465	ID=miRNA_18600;Target=RF00906 1 135;Threshold=8.8e-08 57.1;type="Gene; miRNA";Annotation=microRNA MIR1122;
Chr4	miRNA	68821541	68821644	ID=miRNA_26863;Target=RF00906 1 135;Threshold=7.6e-06 49.6;type="Gene; miRNA";Annotation=microRNA MIR1122;
Chr4	miRNA	68766772	68766876	ID=miRNA_07106;Target=RF00906 1 135;Threshold=1.5e-12 75.6;type="Gene; miRNA";Annotation=microRNA MIR1122;
Chr4	miRNA	68761160	68761319	ID=miRNA_31422;Target=RF00906 1 135;Threshold=7.2e-05 45.8;type="Gene; miRNA";Annotation=microRNA MIR1122;
Chr4	miRNA	68642082	68642191	ID=miRNA_33447;Target=RF01911 1 170;Threshold=4.4e-05 47.6;type="Gene; miRNA";Annotation=microRNA MIR2118;
Chr4	miRNA	68624926	68625066	ID=miRNA_27437;Target=RF00906 1 135;Threshold=1e-05 49.0;type="Gene; miRNA";Annotation=microRNA MIR1122;
Chr4	miRNA	68618197	68618283	ID=miRNA_21074;Target=RF00906 1 135;Threshold=3.5e-07 54.8;type="Gene; miRNA";Annotation=microRNA MIR1122;
Chr4	miRNA	68383061	68383168	ID=miRNA_06344;Target=RF00906 1 135;Threshold=2.6e-13 78.5;type="Gene; miRNA";Annotation=microRNA MIR1122;
Chr4	miRNA	68371462	68371680	ID=miRNA_17908;Target=RF00906 1 135;Threshold=5.8e-08 57.8;type="Gene; miRNA";Annotation=microRNA MIR1122;
Chr4	miRNA	68370975	68371081	ID=miRNA_29195;Target=RF00906 1 135;Threshold=2.5e-05 47.6;type="Gene; miRNA";Annotation=microRNA MIR1122;
Chr4	miRNA	68370704	68370876	ID=miRNA_09453;Target=RF00906 1 135;Threshold=5.4e-11 69.5;type="Gene; miRNA";Annotation=microRNA MIR1122;
Chr4	miRNA	67862221	67862357	ID=miRNA_06712;Target=RF00906 1 135;Threshold=6.3e-13 77.0;type="Gene; miRNA";Annotation=microRNA MIR1122;
Chr4	miRNA	67694811	67694925	ID=miRNA_05051;Target=RF00906 1 135;Threshold=7.1e-16 88.5;type="Gene; miRNA";Annotation=microRNA MIR1122;
Chr6	miRNA	287493254	287493347	ID=miRNA_16033;Target=RF00906 1 135;Threshold=1.8e-08 59.7;type="Gene; miRNA";Annotation=microRNA MIR1122;
Chr6	miRNA	287640356	287640477	ID=miRNA_19780;Target=RF00906 1 135;Threshold=1.7e-07 56.0;type="Gene; miRNA";Annotation=microRNA MIR1122;
Chr6	miRNA	287990627	287990741	ID=miRNA_14619;Target=RF00906 1 135;Threshold=6.9e-09 61.4;type="Gene; miRNA";Annotation=microRNA MIR1122;
Chr5	miRNA	276849772	276849869	ID=miRNA_09864;Target=RF00906 1 135;Threshold=9.3e-11 68.6;type="Gene; miRNA";Annotation=microRNA MIR1122;
Chr5	miRNA	277023041	277023146	ID=miRNA_26138;Target=RF00906 1 135;Threshold=5.2e-06 50.2;type="Gene; miRNA";Annotation=microRNA MIR1122;
Chr5	miRNA	277054958	277055081	ID=miRNA_01969;Target=RF00906 1 135;Threshold=4.4e-23 116.4;type="Gene; miRNA";Annotation=microRNA MIR1122;
Chr5	miRNA	277062053	277062171	ID=miRNA_16621;Target=RF00906 1 135;Threshold=2.6e-08 59.1;type="Gene; miRNA";Annotation=microRNA MIR1122;
Chr5	miRNA	277064445	277064570	ID=miRNA_03839;Target=RF00906 1 135;Threshold=5.4e-19 100.5;type="Gene; miRNA";Annotation=microRNA MIR1122;
Chr5	miRNA	277164783	277164917	ID=miRNA_02825;Target=RF00906 1 135;Threshold=3.8e-21 108.9;type="Gene; miRNA";Annotation=microRNA MIR1122;
Chr5	miRNA	277192935	277193027	ID=miRNA_17642;Target=RF00906 1 135;Threshold=5e-08 58.0;type="Gene; miRNA";Annotation=microRNA MIR1122;
Chr5	miRNA	277239217	277239309	ID=miRNA_25550;Target=RF00906 1 135;Threshold=3.9e-06 50.7;type="Gene; miRNA";Annotation=microRNA MIR1122;
Chr7	miRNA	383413908	383414000	ID=miRNA_00710;Target=RF00834 1 95;Threshold=1.3e-05 47.9;type="Gene; miRNA";Annotation=microRNA mir-268;
Chr4	miRNA	154501683	154501846	ID=miRNA_26211;Target=RF00906 1 135;Threshold=5.4e-06 50.1;type="Gene; miRNA";Annotation=microRNA MIR1122;
Chr4	miRNA	154284183	154284284	ID=miRNA_30695;Target=RF00906 1 135;Threshold=5.1e-05 46.4;type="Gene; miRNA";Annotation=microRNA MIR1122;
Chr2	miRNA	450834815	450834984	ID=miRNA_16263;Target=RF00906 1 135;Threshold=2.1e-08 59.5;type="Gene; miRNA";Annotation=microRNA MIR1122;
Chr2	miRNA	450878304	450878473	ID=miRNA_24546;Target=RF00906 1 135;Threshold=2.2e-06 51.6;type="Gene; miRNA";Annotation=microRNA MIR1122;
Chr2	miRNA	450879876	450879970	ID=miRNA_29442;Target=RF00906 1 135;Threshold=2.8e-05 47.4;type="Gene; miRNA";Annotation=microRNA MIR1122;
Chr2	miRNA	450885114	450885187	ID=miRNA_16310;Target=RF00906 1 135;Threshold=2.2e-08 59.4;type="Gene; miRNA";Annotation=microRNA MIR1122;
Chr2	miRNA	451139436	451139589	ID=miRNA_05412;Target=RF00906 1 135;Threshold=6.3e-15 84.8;type="Gene; miRNA";Annotation=microRNA MIR1122;
Chr1	miRNA	156768392	156768561	ID=miRNA_22980;Target=RF00906 1 135;Threshold=9.7e-07 53.0;type="Gene; miRNA";Annotation=microRNA MIR1122;
Chr1	miRNA	156775315	156775407	ID=miRNA_31475;Target=RF00906 1 135;Threshold=7.4e-05 45.7;type="Gene; miRNA";Annotation=microRNA MIR1122;
Chr1	miRNA	157351258	157351367	ID=miRNA_32400;Target=RF00958 1 124;Threshold=2.6e-05 41.0;type="Gene; miRNA";Annotation=microRNA mir-498;
Chr1	miRNA	157468150	157468251	ID=miRNA_22335;Target=RF00906 1 135;Threshold=6.8e-07 53.6;type="Gene; miRNA";Annotation=microRNA MIR1122;
Chr6	miRNA	279204734	279204826	ID=miRNA_16548;Target=RF00906 1 135;Threshold=2.5e-08 59.2;type="Gene; miRNA";Annotation=microRNA MIR1122;
Chr6	miRNA	279071907	279072027	ID=miRNA_32065;Target=RF00906 1 135;Threshold=0.0001 45.2;type="Gene; miRNA";Annotation=microRNA MIR1122;
Chr6	miRNA	279011106	279011199	ID=miRNA_27731;Target=RF00906 1 135;Threshold=1.2e-05 48.8;type="Gene; miRNA";Annotation=microRNA MIR1122;
Chr6	miRNA	278934108	278934232	ID=miRNA_02244;Target=RF00906 1 135;Threshold=2.3e-22 113.6;type="Gene; miRNA";Annotation=microRNA MIR1122;
Chr6	miRNA	278707307	278707417	ID=miRNA_32425;Target=RF00958 1 124;Threshold=7.7e-05 39.4;type="Gene; miRNA";Annotation=microRNA mir-498;
Chr6	miRNA	278655273	278655443	ID=miRNA_16288;Target=RF00906 1 135;Threshold=2.2e-08 59.4;type="Gene; miRNA";Annotation=microRNA MIR1122;
Chr6	miRNA	278654639	278654808	ID=miRNA_18119;Target=RF00906 1 135;Threshold=6.6e-08 57.6;type="Gene; miRNA";Annotation=microRNA MIR1122;
Chr6	miRNA	278650763	278650831	ID=miRNA_31987;Target=RF00906 1 135;Threshold=9.6e-05 45.3;type="Gene; miRNA";Annotation=microRNA MIR1122;
Chr6	miRNA	278539813	278539916	ID=miRNA_31083;Target=RF00906 1 135;Threshold=6.1e-05 46.1;type="Gene; miRNA";Annotation=microRNA MIR1122;
Chr6	miRNA	278519132	278519257	ID=miRNA_02413;Target=RF00906 1 135;Threshold=5.4e-22 112.2;type="Gene; miRNA";Annotation=microRNA MIR1122;
Chr6	miRNA	278304566	278304681	ID=miRNA_06670;Target=RF00906 1 135;Threshold=5.8e-13 77.2;type="Gene; miRNA";Annotation=microRNA MIR1122;
Chr6	miRNA	278274887	278274981	ID=miRNA_30654;Target=RF00906 1 135;Threshold=5e-05 46.4;type="Gene; miRNA";Annotation=microRNA MIR1122;
Chr7	miRNA	242833481	242833582	ID=miRNA_31393;Target=RF00906 1 135;Threshold=7.1e-05 45.8;type="Gene; miRNA";Annotation=microRNA MIR1122;
Chr7	miRNA	242865851	242866003	ID=miRNA_33468;Target=RF01911 1 170;Threshold=5.8e-05 47.1;type="Gene; miRNA";Annotation=microRNA MIR2118;
Chr4	miRNA	172302828	172302998	ID=miRNA_16617;Target=RF00906 1 135;Threshold=2.6e-08 59.1;type="Gene; miRNA";Annotation=microRNA MIR1122;
Chr4	miRNA	172181716	172181798	ID=miRNA_11003;Target=RF00906 1 135;Threshold=3.3e-10 66.5;type="Gene; miRNA";Annotation=microRNA MIR1122;
Chr4	miRNA	172172437	172172559	ID=miRNA_03862;Target=RF00906 1 135;Threshold=6.3e-19 100.3;type="Gene; miRNA";Annotation=microRNA MIR1122;
Chr7	miRNA	114408960	114409038	ID=miRNA_22123;Target=RF00906 1 135;Threshold=6.1e-07 53.8;type="Gene; miRNA";Annotation=microRNA MIR1122;
Chr7	miRNA	114446652	114446817	ID=miRNA_24765;Target=RF00906 1 135;Threshold=2.6e-06 51.4;type="Gene; miRNA";Annotation=microRNA MIR1122;
Chr7	miRNA	114449940	114450109	ID=miRNA_06638;Target=RF00906 1 135;Threshold=5.4e-13 77.3;type="Gene; miRNA";Annotation=microRNA MIR1122;
Chr7	miRNA	114555927	114555993	ID=miRNA_19601;Target=RF00906 1 135;Threshold=1.6e-07 56.1;type="Gene; miRNA";Annotation=microRNA MIR1122;
Chr7	miRNA	114624112	114624216	ID=miRNA_13362;Target=RF00906 1 135;Threshold=2.6e-09 63.0;type="Gene; miRNA";Annotation=microRNA MIR1122;
Chr1	miRNA	170540655	170540824	ID=miRNA_12213;Target=RF00906 1 135;Threshold=1e-09 64.6;type="Gene; miRNA";Annotation=microRNA MIR1122;
Chr1	miRNA	170552267	170552381	ID=miRNA_06233;Target=RF00906 1 135;Threshold=2e-13 79.0;type="Gene; miRNA";Annotation=microRNA MIR1122;
Chr1	miRNA	170638883	170638975	ID=miRNA_19302;Target=RF00906 1 135;Threshold=1.3e-07 56.4;type="Gene; miRNA";Annotation=microRNA MIR1122;
Chr1	miRNA	170791811	170791922	ID=miRNA_11650;Target=RF00906 1 135;Threshold=6e-10 65.5;type="Gene; miRNA";Annotation=microRNA MIR1122;
Chr1	miRNA	171373419	171373499	ID=miRNA_25190;Target=RF00906 1 135;Threshold=3.2e-06 51.0;type="Gene; miRNA";Annotation=microRNA MIR1122;
Chr1	miRNA	171512909	171513001	ID=miRNA_24143;Target=RF00906 1 135;Threshold=1.8e-06 52.0;type="Gene; miRNA";Annotation=microRNA MIR1122;
Chr2	miRNA	455515728	455515826	ID=miRNA_33475;Target=RF01911 1 170;Threshold=6.2e-05 47.0;type="Gene; miRNA";Annotation=microRNA MIR2118;
Chr2	miRNA	455737029	455737116	ID=miRNA_14009;Target=RF00906 1 135;Threshold=4.4e-09 62.1;type="Gene; miRNA";Annotation=microRNA MIR1122;
Chr2	miRNA	455799644	455799771	ID=miRNA_29199;Target=RF00906 1 135;Threshold=2.5e-05 47.6;type="Gene; miRNA";Annotation=microRNA MIR1122;
Chr2	miRNA	455852222	455852304	ID=miRNA_32030;Target=RF00906 1 135;Threshold=9.8e-05 45.3;type="Gene; miRNA";Annotation=microRNA MIR1122;
Chr2	miRNA	455852576	455852660	ID=miRNA_13434;Target=RF00906 1 135;Threshold=2.8e-09 62.9;type="Gene; miRNA";Annotation=microRNA MIR1122;
Chr2	miRNA	455861211	455861303	ID=miRNA_23092;Target=RF00906 1 135;Threshold=1e-06 52.9;type="Gene; miRNA";Annotation=microRNA MIR1122;
Chr2	miRNA	455966345	455966439	ID=miRNA_16864;Target=RF00906 1 135;Threshold=3e-08 58.9;type="Gene; miRNA";Annotation=microRNA MIR1122;
Chr2	miRNA	456068990	456069037	ID=miRNA_33690;Target=RF02516 1 129;Threshold=4.2e-05 43.1;type="Gene; miRNA";Annotation=mir-393 microRNA precursor family;
Chr1	miRNA	336041701	336041824	ID=miRNA_04645;Target=RF00906 1 135;Threshold=5.2e-17 92.9;type="Gene; miRNA";Annotation=microRNA MIR1122;
Chr1	miRNA	336178630	336178754	ID=miRNA_01712;Target=RF00906 1 135;Threshold=3.1e-24 120.9;type="Gene; miRNA";Annotation=microRNA MIR1122;
Chr1	miRNA	336198334	336198426	ID=miRNA_20694;Target=RF00906 1 135;Threshold=2.8e-07 55.1;type="Gene; miRNA";Annotation=microRNA MIR1122;
Chr1	miRNA	336200328	336200452	ID=miRNA_05367;Target=RF00906 1 135;Threshold=4.7e-15 85.3;type="Gene; miRNA";Annotation=microRNA MIR1122;
Chr1	miRNA	336269646	336269767	ID=miRNA_12481;Target=RF00906 1 135;Threshold=1.3e-09 64.2;type="Gene; miRNA";Annotation=microRNA MIR1122;
Chr1	miRNA	336304885	336304975	ID=miRNA_16091;Target=RF00906 1 135;Threshold=1.9e-08 59.7;type="Gene; miRNA";Annotation=microRNA MIR1122;
Chr1	miRNA	336406535	336406626	ID=miRNA_14586;Target=RF00906 1 135;Threshold=6.7e-09 61.4;type="Gene; miRNA";Annotation=microRNA MIR1122;
Chr1	miRNA	336439017	336439121	ID=miRNA_23942;Target=RF00906 1 135;Threshold=1.6e-06 52.1;type="Gene; miRNA";Annotation=microRNA MIR1122;
Chr1	miRNA	336487761	336487964	ID=miRNA_00823;Target=RF00883 1 181;Threshold=1.7e-05 56.7;type="Gene; miRNA";Annotation=microRNA MIR820;
Chr5	miRNA	369222009	369222123	ID=miRNA_06767;Target=RF00906 1 135;Threshold=7.3e-13 76.8;type="Gene; miRNA";Annotation=microRNA MIR1122;
Chr5	miRNA	369453158	369453219	ID=miRNA_11510;Target=RF00906 1 135;Threshold=5.3e-10 65.7;type="Gene; miRNA";Annotation=microRNA MIR1122;
Chr6	miRNA	285203019	285203175	ID=miRNA_05666;Target=RF00906 1 135;Threshold=2.4e-14 82.5;type="Gene; miRNA";Annotation=microRNA MIR1122;
Chr6	miRNA	285287831	285287954	ID=miRNA_01818;Target=RF00906 1 135;Threshold=9.3e-24 119.0;type="Gene; miRNA";Annotation=microRNA MIR1122;
Chr3	miRNA	256834794	256834898	ID=miRNA_07704;Target=RF00906 1 135;Threshold=4.5e-12 73.7;type="Gene; miRNA";Annotation=microRNA MIR1122;
Chr3	miRNA	257202771	257202874	ID=miRNA_29673;Target=RF00906 1 135;Threshold=3.2e-05 47.2;type="Gene; miRNA";Annotation=microRNA MIR1122;
Chr3	miRNA	41080359	41080515	ID=miRNA_33373;Target=RF01911 1 170;Threshold=2e-05 49.0;type="Gene; miRNA";Annotation=microRNA MIR2118;
Chr3	miRNA	41299879	41300004	ID=miRNA_03193;Target=RF00906 1 135;Threshold=2.1e-20 106.0;type="Gene; miRNA";Annotation=microRNA MIR1122;
Chr3	miRNA	41412919	41413031	ID=miRNA_15279;Target=RF00906 1 135;Threshold=1.1e-08 60.6;type="Gene; miRNA";Annotation=microRNA MIR1122;
Chr3	miRNA	41496503	41496586	ID=miRNA_33628;Target=RF02516 1 129;Threshold=5.7e-06 46.3;type="Gene; miRNA";Annotation=mir-393 microRNA precursor family;
Chr4	miRNA	6708251	6708358	ID=miRNA_20472;Target=RF00906 1 135;Threshold=2.5e-07 55.3;type="Gene; miRNA";Annotation=microRNA MIR1122;
Chr4	miRNA	6396349	6396441	ID=miRNA_26593;Target=RF00906 1 135;Threshold=6.7e-06 49.8;type="Gene; miRNA";Annotation=microRNA MIR1122;
Chr4	miRNA	6255091	6255195	ID=miRNA_22073;Target=RF00906 1 135;Threshold=5.9e-07 53.9;type="Gene; miRNA";Annotation=microRNA MIR1122;
Chr4	miRNA	6217733	6217898	ID=miRNA_33316;Target=RF01911 1 170;Threshold=8.5e-06 50.5;type="Gene; miRNA";Annotation=microRNA MIR2118;
Chr4	miRNA	6217497	6217664	ID=miRNA_33303;Target=RF01911 1 170;Threshold=6.9e-06 50.9;type="Gene; miRNA";Annotation=microRNA MIR2118;
Chr4	miRNA	6217260	6217435	ID=miRNA_32999;Target=RF01911 1 170;Threshold=4.2e-14 84.6;type="Gene; miRNA";Annotation=microRNA MIR2118;
Chr4	miRNA	6173364	6173468	ID=miRNA_22074;Target=RF00906 1 135;Threshold=5.9e-07 53.9;type="Gene; miRNA";Annotation=microRNA MIR1122;
Chr5	miRNA	50144303	50144472	ID=miRNA_11053;Target=RF00906 1 135;Threshold=3.5e-10 66.4;type="Gene; miRNA";Annotation=microRNA MIR1122;
Chr5	miRNA	50165607	50165687	ID=miRNA_24773;Target=RF00906 1 135;Threshold=2.6e-06 51.4;type="Gene; miRNA";Annotation=microRNA MIR1122;
Chr5	miRNA	50225694	50225853	ID=miRNA_26840;Target=RF00906 1 135;Threshold=7.5e-06 49.6;type="Gene; miRNA";Annotation=microRNA MIR1122;
Chr5	miRNA	50295931	50296101	ID=miRNA_10336;Target=RF00906 1 135;Threshold=1.6e-10 67.7;type="Gene; miRNA";Annotation=microRNA MIR1122;
Chr5	miRNA	50347855	50348014	ID=miRNA_27825;Target=RF00906 1 135;Threshold=1.3e-05 48.7;type="Gene; miRNA";Annotation=microRNA MIR1122;
Chr5	miRNA	70758099	70758222	ID=miRNA_02540;Target=RF00906 1 135;Threshold=1e-21 111.1;type="Gene; miRNA";Annotation=microRNA MIR1122;
Chr5	miRNA	70739261	70739375	ID=miRNA_21672;Target=RF00906 1 135;Threshold=4.8e-07 54.2;type="Gene; miRNA";Annotation=microRNA MIR1122;
Chr5	miRNA	70477877	70478042	ID=miRNA_26122;Target=RF00906 1 135;Threshold=5.2e-06 50.2;type="Gene; miRNA";Annotation=microRNA MIR1122;
Chr5	miRNA	70386826	70386993	ID=miRNA_15988;Target=RF00906 1 135;Threshold=1.8e-08 59.8;type="Gene; miRNA";Annotation=microRNA MIR1122;
Chr5	miRNA	70313499	70313699	ID=miRNA_19159;Target=RF00906 1 135;Threshold=1.2e-07 56.5;type="Gene; miRNA";Annotation=microRNA MIR1122;
Chr5	miRNA	70310548	70310641	ID=miRNA_14934;Target=RF00906 1 135;Threshold=8.5e-09 61.0;type="Gene; miRNA";Annotation=microRNA MIR1122;
Chr4	miRNA	66760836	66760960	ID=miRNA_03938;Target=RF00906 1 135;Threshold=9.7e-19 99.6;type="Gene; miRNA";Annotation=microRNA MIR1122;
Chr1	miRNA	294889387	294889556	ID=miRNA_07500;Target=RF00906 1 135;Threshold=3.1e-12 74.3;type="Gene; miRNA";Annotation=microRNA MIR1122;
Chr1	miRNA	295044626	295044774	ID=miRNA_33395;Target=RF01911 1 170;Threshold=2.4e-05 48.7;type="Gene; miRNA";Annotation=microRNA MIR2118;
Chr1	miRNA	295049615	295049833	ID=miRNA_31949;Target=RF00906 1 135;Threshold=9.4e-05 45.3;type="Gene; miRNA";Annotation=microRNA MIR1122;
Chr1	miRNA	295110214	295110383	ID=miRNA_22212;Target=RF00906 1 135;Threshold=6.4e-07 53.7;type="Gene; miRNA";Annotation=microRNA MIR1122;
Chr1	miRNA	295114081	295114207	ID=miRNA_05812;Target=RF00906 1 135;Threshold=4.5e-14 81.5;type="Gene; miRNA";Annotation=microRNA MIR1122;
Chr1	miRNA	295189072	295189156	ID=miRNA_18551;Target=RF00906 1 135;Threshold=8.5e-08 57.1;type="Gene; miRNA";Annotation=microRNA MIR1122;
Chr2	miRNA	269545086	269545204	ID=miRNA_16836;Target=RF00906 1 135;Threshold=3e-08 58.9;type="Gene; miRNA";Annotation=microRNA MIR1122;
Chr2	miRNA	269186569	269186661	ID=miRNA_27486;Target=RF00906 1 135;Threshold=1.1e-05 49.0;type="Gene; miRNA";Annotation=microRNA MIR1122;
Chr2	miRNA	269127803	269127924	ID=miRNA_04073;Target=RF00906 1 135;Threshold=2e-18 98.3;type="Gene; miRNA";Annotation=microRNA MIR1122;
Chr2	miRNA	268707696	268707865	ID=miRNA_24287;Target=RF00906 1 135;Threshold=2e-06 51.8;type="Gene; miRNA";Annotation=microRNA MIR1122;
Chr2	miRNA	268378789	268378853	ID=miRNA_26871;Target=RF00906 1 135;Threshold=7.6e-06 49.6;type="Gene; miRNA";Annotation=microRNA MIR1122;
Chr2	miRNA	268285223	268285315	ID=miRNA_29649;Target=RF00906 1 135;Threshold=3.2e-05 47.2;type="Gene; miRNA";Annotation=microRNA MIR1122;
Chr2	miRNA	268267913	268268003	ID=miRNA_17595;Target=RF00906 1 135;Threshold=4.8e-08 58.1;type="Gene; miRNA";Annotation=microRNA MIR1122;
Chr2	miRNA	268266387	268266491	ID=miRNA_18034;Target=RF00906 1 135;Threshold=6.3e-08 57.6;type="Gene; miRNA";Annotation=microRNA MIR1122;
Chr2	miRNA	268255477	268255607	ID=miRNA_14776;Target=RF00906 1 135;Threshold=7.6e-09 61.2;type="Gene; miRNA";Annotation=microRNA MIR1122;
Chr2	miRNA	268251111	268251207	ID=miRNA_30848;Target=RF00906 1 135;Threshold=5.4e-05 46.3;type="Gene; miRNA";Annotation=microRNA MIR1122;
Chr2	miRNA	268180127	268180223	ID=miRNA_22769;Target=RF00906 1 135;Threshold=8.7e-07 53.2;type="Gene; miRNA";Annotation=microRNA MIR1122;
Chr2	miRNA	267928008	267928090	ID=miRNA_32358;Target=RF00956 1 85;Threshold=1.8e-05 47.5;type="Gene; miRNA";Annotation=microRNA MIR1444;
Chr2	miRNA	267919724	267919816	ID=miRNA_30216;Target=RF00906 1 135;Threshold=4.1e-05 46.7;type="Gene; miRNA";Annotation=microRNA MIR1122;
Chr2	miRNA	267575799	267575922	ID=miRNA_02257;Target=RF00906 1 135;Threshold=2.5e-22 113.5;type="Gene; miRNA";Annotation=microRNA MIR1122;
Chr2	miRNA	267445642	267445769	ID=miRNA_33065;Target=RF01911 1 170;Threshold=4.1e-09 64.1;type="Gene; miRNA";Annotation=microRNA MIR2118;
Chr5	miRNA	265514936	265515105	ID=miRNA_18685;Target=RF00906 1 135;Threshold=9.2e-08 57.0;type="Gene; miRNA";Annotation=microRNA MIR1122;
Chr5	miRNA	265524302	265524406	ID=miRNA_07765;Target=RF00906 1 135;Threshold=5e-12 73.5;type="Gene; miRNA";Annotation=microRNA MIR1122;
Chr5	miRNA	265691350	265691457	ID=miRNA_05822;Target=RF00906 1 135;Threshold=4.7e-14 81.4;type="Gene; miRNA";Annotation=microRNA MIR1122;
Chr5	miRNA	265730228	265730367	ID=miRNA_19749;Target=RF00906 1 135;Threshold=1.7e-07 56.0;type="Gene; miRNA";Annotation=microRNA MIR1122;
Chr5	miRNA	265808620	265808728	ID=miRNA_28868;Target=RF00906 1 135;Threshold=2.1e-05 47.9;type="Gene; miRNA";Annotation=microRNA MIR1122;
Chr7	miRNA	64212567	64212643	ID=miRNA_17546;Target=RF00906 1 135;Threshold=4.7e-08 58.1;type="Gene; miRNA";Annotation=microRNA MIR1122;
Chr7	miRNA	64561406	64561499	ID=miRNA_07832;Target=RF00906 1 135;Threshold=5.5e-12 73.4;type="Gene; miRNA";Annotation=microRNA MIR1122;
Chr4	miRNA	264324965	264325099	ID=miRNA_04148;Target=RF00906 1 135;Threshold=3.2e-18 97.5;type="Gene; miRNA";Annotation=microRNA MIR1122;
Chr4	miRNA	264322659	264322720	ID=miRNA_29077;Target=RF00906 1 135;Threshold=2.3e-05 47.7;type="Gene; miRNA";Annotation=microRNA MIR1122;
Chr4	miRNA	264315275	264315367	ID=miRNA_20324;Target=RF00906 1 135;Threshold=2.3e-07 55.4;type="Gene; miRNA";Annotation=microRNA MIR1122;
Chr4	miRNA	264279746	264279887	ID=miRNA_28199;Target=RF00906 1 135;Threshold=1.5e-05 48.4;type="Gene; miRNA";Annotation=microRNA MIR1122;
Chr4	miRNA	264163912	264164082	ID=miRNA_16704;Target=RF00906 1 135;Threshold=2.8e-08 59.0;type="Gene; miRNA";Annotation=microRNA MIR1122;
Chr4	miRNA	263865995	263866087	ID=miRNA_16427;Target=RF00906 1 135;Threshold=2.4e-08 59.3;type="Gene; miRNA";Annotation=microRNA MIR1122;
Chr4	miRNA	263647329	263647443	ID=miRNA_14442;Target=RF00906 1 135;Threshold=6e-09 61.6;type="Gene; miRNA";Annotation=microRNA MIR1122;
Chr4	miRNA	263633098	263633232	ID=miRNA_01063;Target=RF00906 1 135;Threshold=9.8e-31 146.1;type="Gene; miRNA";Annotation=microRNA MIR1122;
Chr4	miRNA	263490441	263490610	ID=miRNA_13544;Target=RF00906 1 135;Threshold=3e-09 62.8;type="Gene; miRNA";Annotation=microRNA MIR1122;
Chr2	miRNA	317302214	317302383	ID=miRNA_24653;Target=RF00906 1 135;Threshold=2.4e-06 51.5;type="Gene; miRNA";Annotation=microRNA MIR1122;
Chr2	miRNA	317163978	317164102	ID=miRNA_01825;Target=RF00906 1 135;Threshold=1e-23 118.9;type="Gene; miRNA";Annotation=microRNA MIR1122;
Chr3	miRNA	219188579	219188737	ID=miRNA_19639;Target=RF00906 1 135;Threshold=1.6e-07 56.1;type="Gene; miRNA";Annotation=microRNA MIR1122;
Chr3	miRNA	219195450	219195552	ID=miRNA_22664;Target=RF00906 1 135;Threshold=8.2e-07 53.3;type="Gene; miRNA";Annotation=microRNA MIR1122;
Chr1	miRNA	279411159	279411330	ID=miRNA_08864;Target=RF00906 1 135;Threshold=2.6e-11 70.8;type="Gene; miRNA";Annotation=microRNA MIR1122;
Chr1	miRNA	279258821	279258914	ID=miRNA_24796;Target=RF00906 21 115;Threshold=2.6e-06 51.4;type="Gene; miRNA";Annotation=microRNA MIR1122;
Chr1	miRNA	279077584	279077753	ID=miRNA_15589;Target=RF00906 1 135;Threshold=1.4e-08 60.2;type="Gene; miRNA";Annotation=microRNA MIR1122;
CTG1176	miRNA	12431	12535	ID=miRNA_31439;Target=RF00906 1 135;Threshold=7.3e-05 45.8;type="Gene; miRNA";Annotation=microRNA MIR1122;
CTG1176	miRNA	229937	230107	ID=miRNA_18747;Target=RF00906 1 135;Threshold=9.5e-08 57.0;type="Gene; miRNA";Annotation=microRNA MIR1122;
CTG1176	miRNA	418561	418688	ID=miRNA_33452;Target=RF01911 1 170;Threshold=4.6e-05 47.5;type="Gene; miRNA";Annotation=microRNA MIR2118;
CTG1176	miRNA	434565	434732	ID=miRNA_16684;Target=RF00906 1 135;Threshold=2.7e-08 59.0;type="Gene; miRNA";Annotation=microRNA MIR1122;
CTG1176	miRNA	979236	979346	ID=miRNA_19894;Target=RF00906 1 135;Threshold=1.8e-07 55.9;type="Gene; miRNA";Annotation=microRNA MIR1122;
CTG1176	miRNA	1382344	1382513	ID=miRNA_10310;Target=RF00906 1 135;Threshold=1.6e-10 67.7;type="Gene; miRNA";Annotation=microRNA MIR1122;
Chr1	miRNA	68351098	68351202	ID=miRNA_18868;Target=RF00906 1 135;Threshold=1e-07 56.8;type="Gene; miRNA";Annotation=microRNA MIR1122;
Chr1	miRNA	68887103	68887195	ID=miRNA_23704;Target=RF00906 1 135;Threshold=1.5e-06 52.4;type="Gene; miRNA";Annotation=microRNA MIR1122;
Chr7	miRNA	413330282	413330409	ID=miRNA_19843;Target=RF00906 1 135;Threshold=1.8e-07 55.9;type="Gene; miRNA";Annotation=microRNA MIR1122;
Chr7	miRNA	413149375	413149481	ID=miRNA_22573;Target=RF00906 1 135;Threshold=7.7e-07 53.4;type="Gene; miRNA";Annotation=microRNA MIR1122;
Chr7	miRNA	412732171	412732263	ID=miRNA_30630;Target=RF00906 1 135;Threshold=5e-05 46.4;type="Gene; miRNA";Annotation=microRNA MIR1122;
Chr3	miRNA	372346139	372346273	ID=miRNA_01164;Target=RF00906 1 135;Threshold=9.5e-30 142.2;type="Gene; miRNA";Annotation=microRNA MIR1122;
Chr3	miRNA	372248945	372249140	ID=miRNA_00217;Target=RF00638 1 196;Threshold=1.6e-25 126.5;type="Gene; miRNA";Annotation=microRNA MIR159;
Chr3	miRNA	372193380	372193493	ID=miRNA_20744;Target=RF00906 1 135;Threshold=2.9e-07 55.1;type="Gene; miRNA";Annotation=microRNA MIR1122;
Chr3	miRNA	372172268	372172408	ID=miRNA_01488;Target=RF00906 1 135;Threshold=1.8e-25 125.6;type="Gene; miRNA";Annotation=microRNA MIR1122;
Chr3	miRNA	372090126	372090218	ID=miRNA_30243;Target=RF00906 1 135;Threshold=4.1e-05 46.7;type="Gene; miRNA";Annotation=microRNA MIR1122;
Chr3	miRNA	371900345	371900439	ID=miRNA_17541;Target=RF00906 1 135;Threshold=4.7e-08 58.1;type="Gene; miRNA";Annotation=microRNA MIR1122;
Chr3	miRNA	371899776	371899899	ID=miRNA_02283;Target=RF00906 1 135;Threshold=2.8e-22 113.3;type="Gene; miRNA";Annotation=microRNA MIR1122;
Chr3	miRNA	371660127	371660253	ID=miRNA_06995;Target=RF00906 1 135;Threshold=1.2e-12 75.9;type="Gene; miRNA";Annotation=microRNA MIR1122;
Chr5	miRNA	68274593	68274762	ID=miRNA_31850;Target=RF00906 1 135;Threshold=9e-05 45.4;type="Gene; miRNA";Annotation=microRNA MIR1122;
Chr5	miRNA	68207960	68208083	ID=miRNA_04532;Target=RF00906 1 135;Threshold=2.7e-17 94.0;type="Gene; miRNA";Annotation=microRNA MIR1122;
Chr5	miRNA	68207558	68207682	ID=miRNA_03520;Target=RF00906 1 135;Threshold=1e-19 103.3;type="Gene; miRNA";Annotation=microRNA MIR1122;
Chr5	miRNA	68173033	68173156	ID=miRNA_10388;Target=RF00906 1 135;Threshold=1.7e-10 67.6;type="Gene; miRNA";Annotation=microRNA MIR1122;
Chr5	miRNA	68172346	68172460	ID=miRNA_10213;Target=RF00906 1 135;Threshold=1.4e-10 67.9;type="Gene; miRNA";Annotation=microRNA MIR1122;
Chr5	miRNA	68172112	68172202	ID=miRNA_26077;Target=RF00906 1 135;Threshold=5.1e-06 50.3;type="Gene; miRNA";Annotation=microRNA MIR1122;
Chr5	miRNA	68129003	68129107	ID=miRNA_07642;Target=RF00906 1 135;Threshold=4e-12 73.9;type="Gene; miRNA";Annotation=microRNA MIR1122;
Chr5	miRNA	68081446	68081603	ID=miRNA_29520;Target=RF00906 1 135;Threshold=2.9e-05 47.3;type="Gene; miRNA";Annotation=microRNA MIR1122;
Chr5	miRNA	68058020	68058188	ID=miRNA_19383;Target=RF00906 1 135;Threshold=1.4e-07 56.3;type="Gene; miRNA";Annotation=microRNA MIR1122;
Chr5	miRNA	68031571	68031694	ID=miRNA_11814;Target=RF00906 1 135;Threshold=7.1e-10 65.2;type="Gene; miRNA";Annotation=microRNA MIR1122;
Chr5	miRNA	68030881	68030995	ID=miRNA_07639;Target=RF00906 1 135;Threshold=4e-12 73.9;type="Gene; miRNA";Annotation=microRNA MIR1122;
Chr5	miRNA	68030647	68030737	ID=miRNA_22044;Target=RF00906 1 135;Threshold=5.8e-07 53.9;type="Gene; miRNA";Annotation=microRNA MIR1122;
Chr5	miRNA	68028061	68028154	ID=miRNA_07263;Target=RF00906 1 135;Threshold=2e-12 75.1;type="Gene; miRNA";Annotation=microRNA MIR1122;
Chr5	miRNA	68025003	68025089	ID=miRNA_17691;Target=RF00906 1 135;Threshold=5.1e-08 58.0;type="Gene; miRNA";Annotation=microRNA MIR1122;
Chr5	miRNA	67961849	67961934	ID=miRNA_32737;Target=RF01061 1 84;Threshold=0.0001 45.4;type="Gene; miRNA";Annotation=microRNA mir-548;
Chr5	miRNA	67957142	67957234	ID=miRNA_27783;Target=RF00906 1 135;Threshold=1.2e-05 48.8;type="Gene; miRNA";Annotation=microRNA MIR1122;
Chr5	miRNA	67948222	67948344	ID=miRNA_08696;Target=RF00906 1 135;Threshold=2.1e-11 71.1;type="Gene; miRNA";Annotation=microRNA MIR1122;
Chr5	miRNA	67842384	67842486	ID=miRNA_18629;Target=RF00906 1 135;Threshold=8.9e-08 57.1;type="Gene; miRNA";Annotation=microRNA MIR1122;
Chr5	miRNA	67369668	67369753	ID=miRNA_18142;Target=RF00906 1 135;Threshold=6.7e-08 57.5;type="Gene; miRNA";Annotation=microRNA MIR1122;
Chr5	miRNA	66742702	66742816	ID=miRNA_20044;Target=RF00906 1 135;Threshold=2e-07 55.7;type="Gene; miRNA";Annotation=microRNA MIR1122;
Chr5	miRNA	66740828	66740932	ID=miRNA_29390;Target=RF00906 1 135;Threshold=2.8e-05 47.4;type="Gene; miRNA";Annotation=microRNA MIR1122;
Chr5	miRNA	66718301	66718362	ID=miRNA_24842;Target=RF00906 1 135;Threshold=2.7e-06 51.3;type="Gene; miRNA";Annotation=microRNA MIR1122;
Chr5	miRNA	66646327	66646431	ID=miRNA_08147;Target=RF00906 1 135;Threshold=9.4e-12 72.5;type="Gene; miRNA";Annotation=microRNA MIR1122;
Chr5	miRNA	66602207	66602299	ID=miRNA_28466;Target=RF00906 1 135;Threshold=1.7e-05 48.2;type="Gene; miRNA";Annotation=microRNA MIR1122;
Chr5	miRNA	66465195	66465320	ID=miRNA_02472;Target=RF00906 1 135;Threshold=7.1e-22 111.7;type="Gene; miRNA";Annotation=microRNA MIR1122;
Chr5	miRNA	66445101	66445271	ID=miRNA_15133;Target=RF00906 1 135;Threshold=9.9e-09 60.8;type="Gene; miRNA";Annotation=microRNA MIR1122;
Chr5	miRNA	66376486	66376620	ID=miRNA_04632;Target=RF00906 1 135;Threshold=4.7e-17 93.0;type="Gene; miRNA";Annotation=microRNA MIR1122;
Chr5	miRNA	66349951	66350066	ID=miRNA_02378;Target=RF00906 1 135;Threshold=4.6e-22 112.5;type="Gene; miRNA";Annotation=microRNA MIR1122;
Chr5	miRNA	66316603	66316704	ID=miRNA_30710;Target=RF00906 1 135;Threshold=5.1e-05 46.4;type="Gene; miRNA";Annotation=microRNA MIR1122;
Chr5	miRNA	66235722	66235836	ID=miRNA_08084;Target=RF00906 1 135;Threshold=8.4e-12 72.7;type="Gene; miRNA";Annotation=microRNA MIR1122;
Chr5	miRNA	65980410	65980513	ID=miRNA_05083;Target=RF00906 1 135;Threshold=8.5e-16 88.2;type="Gene; miRNA";Annotation=microRNA MIR1122;
Chr5	miRNA	65964116	65964289	ID=miRNA_22464;Target=RF00906 1 135;Threshold=7.3e-07 53.5;type="Gene; miRNA";Annotation=microRNA MIR1122;
Chr5	miRNA	65960071	65960185	ID=miRNA_04517;Target=RF00906 1 135;Threshold=2.6e-17 94.0;type="Gene; miRNA";Annotation=microRNA MIR1122;
Chr5	miRNA	65959281	65959405	ID=miRNA_03026;Target=RF00906 1 135;Threshold=9.5e-21 107.3;type="Gene; miRNA";Annotation=microRNA MIR1122;
Chr5	miRNA	65944237	65944326	ID=miRNA_24195;Target=RF00906 1 135;Threshold=1.9e-06 51.9;type="Gene; miRNA";Annotation=microRNA MIR1122;
Chr2	miRNA	155181413	155181525	ID=miRNA_19637;Target=RF00906 1 135;Threshold=1.6e-07 56.1;type="Gene; miRNA";Annotation=microRNA MIR1122;
Chr2	miRNA	154858099	154858236	ID=miRNA_18903;Target=RF00906 1 135;Threshold=1e-07 56.8;type="Gene; miRNA";Annotation=microRNA MIR1122;
Chr1	miRNA	189831426	189831540	ID=miRNA_05750;Target=RF00906 1 135;Threshold=3.7e-14 81.8;type="Gene; miRNA";Annotation=microRNA MIR1122;
Chr1	miRNA	189826751	189826847	ID=miRNA_06502;Target=RF00906 1 135;Threshold=4e-13 77.8;type="Gene; miRNA";Annotation=microRNA MIR1122;
Chr1	miRNA	189826483	189826617	ID=miRNA_01166;Target=RF00906 1 135;Threshold=1e-29 142.2;type="Gene; miRNA";Annotation=microRNA MIR1122;
Chr1	miRNA	189825574	189825677	ID=miRNA_08932;Target=RF00906 1 135;Threshold=2.9e-11 70.6;type="Gene; miRNA";Annotation=microRNA MIR1122;
Chr1	miRNA	189819124	189819296	ID=miRNA_33425;Target=RF01911 1 170;Threshold=3.5e-05 48.0;type="Gene; miRNA";Annotation=microRNA MIR2118;
Chr1	miRNA	189599298	189599388	ID=miRNA_26071;Target=RF00906 1 135;Threshold=5.1e-06 50.3;type="Gene; miRNA";Annotation=microRNA MIR1122;
Chr1	miRNA	189533934	189534078	ID=miRNA_32540;Target=RF01043 1 165;Threshold=1.6e-05 46.3;type="Gene; miRNA";Annotation=microRNA MIR1023;
Chr5	miRNA	204312174	204312295	ID=miRNA_07921;Target=RF00906 1 135;Threshold=6.4e-12 73.1;type="Gene; miRNA";Annotation=microRNA MIR1122;
Chr5	miRNA	204039024	204039195	ID=miRNA_18211;Target=RF00906 1 135;Threshold=7e-08 57.5;type="Gene; miRNA";Annotation=microRNA MIR1122;
Chr5	miRNA	204032262	204032376	ID=miRNA_22386;Target=RF00906 1 135;Threshold=7e-07 53.6;type="Gene; miRNA";Annotation=microRNA MIR1122;
Chr5	miRNA	203997805	203998052	ID=miRNA_30823;Target=RF00906 1 135;Threshold=5.3e-05 46.3;type="Gene; miRNA";Annotation=microRNA MIR1122;
Chr5	miRNA	203988564	203988662	ID=miRNA_23936;Target=RF00906 1 135;Threshold=1.6e-06 52.2;type="Gene; miRNA";Annotation=microRNA MIR1122;
Chr3	miRNA	118600434	118600593	ID=miRNA_04142;Target=RF00906 1 135;Threshold=3.2e-18 97.6;type="Gene; miRNA";Annotation=microRNA MIR1122;
Chr3	miRNA	118846919	118847043	ID=miRNA_01452;Target=RF00906 1 135;Threshold=1.1e-25 126.6;type="Gene; miRNA";Annotation=microRNA MIR1122;
Chr3	miRNA	118870670	118870782	ID=miRNA_23804;Target=RF00906 1 135;Threshold=1.5e-06 52.3;type="Gene; miRNA";Annotation=microRNA MIR1122;
Chr3	miRNA	119011337	119011440	ID=miRNA_26266;Target=RF00906 1 135;Threshold=5.6e-06 50.1;type="Gene; miRNA";Annotation=microRNA MIR1122;
Chr6	miRNA	70636283	70636387	ID=miRNA_07503;Target=RF00906 1 135;Threshold=3.1e-12 74.3;type="Gene; miRNA";Annotation=microRNA MIR1122;
Chr6	miRNA	70648821	70648933	ID=miRNA_02958;Target=RF00906 1 135;Threshold=6.8e-21 107.9;type="Gene; miRNA";Annotation=microRNA MIR1122;
Chr6	miRNA	70649791	70649896	ID=miRNA_15993;Target=RF00906 1 135;Threshold=1.8e-08 59.8;type="Gene; miRNA";Annotation=microRNA MIR1122;
Chr6	miRNA	70661398	70661485	ID=miRNA_00306;Target=RF00647 1 109;Threshold=6.5e-09 50.8;type="Gene; miRNA";Annotation=microRNA MIR164;
Chr6	miRNA	70917449	70917542	ID=miRNA_29198;Target=RF00906 1 135;Threshold=2.5e-05 47.6;type="Gene; miRNA";Annotation=microRNA MIR1122;
Chr6	miRNA	70936493	70936585	ID=miRNA_24368;Target=RF00906 1 135;Threshold=2.1e-06 51.8;type="Gene; miRNA";Annotation=microRNA MIR1122;
Chr6	miRNA	71083479	71083598	ID=miRNA_04594;Target=RF00906 1 135;Threshold=4e-17 93.3;type="Gene; miRNA";Annotation=microRNA MIR1122;
Chr6	miRNA	71230187	71230353	ID=miRNA_29998;Target=RF00906 1 135;Threshold=3.7e-05 46.9;type="Gene; miRNA";Annotation=microRNA MIR1122;
Chr3	miRNA	21508278	21508402	ID=miRNA_03726;Target=RF00906 1 135;Threshold=3.2e-19 101.4;type="Gene; miRNA";Annotation=microRNA MIR1122;
Chr3	miRNA	21124796	21124985	ID=miRNA_00209;Target=RF00452 1 119;Threshold=2e-12 69.6;type="Gene; miRNA";Annotation=mir-172 microRNA precursor family;
Chr3	miRNA	21085789	21085882	ID=miRNA_31679;Target=RF00906 1 135;Threshold=8.3e-05 45.6;type="Gene; miRNA";Annotation=microRNA MIR1122;
Chr3	miRNA	20983607	20983733	ID=miRNA_03407;Target=RF00906 1 135;Threshold=6.3e-20 104.2;type="Gene; miRNA";Annotation=microRNA MIR1122;
Chr6	miRNA	65110468	65110613	ID=miRNA_09808;Target=RF00906 1 135;Threshold=8.7e-11 68.7;type="Gene; miRNA";Annotation=microRNA MIR1122;
Chr6	miRNA	65006936	65007070	ID=miRNA_31963;Target=RF00906 1 135;Threshold=9.5e-05 45.3;type="Gene; miRNA";Annotation=microRNA MIR1122;
Chr1	miRNA	321219160	321219251	ID=miRNA_31397;Target=RF00906 1 135;Threshold=7.1e-05 45.8;type="Gene; miRNA";Annotation=microRNA MIR1122;
Chr1	miRNA	321241198	321241281	ID=miRNA_00040;Target=RF00247 1 90;Threshold=9.6e-06 45.7;type="Gene; miRNA";Annotation=mir-160 microRNA precursor family;
Chr3	miRNA	339322712	339322846	ID=miRNA_02056;Target=RF00906 1 135;Threshold=8e-23 115.4;type="Gene; miRNA";Annotation=microRNA MIR1122;
Chr3	miRNA	339322318	339322411	ID=miRNA_11323;Target=RF00906 1 135;Threshold=4.4e-10 66.0;type="Gene; miRNA";Annotation=microRNA MIR1122;
Chr3	miRNA	339313484	339313594	ID=miRNA_31951;Target=RF00906 1 135;Threshold=9.4e-05 45.3;type="Gene; miRNA";Annotation=microRNA MIR1122;
Chr3	miRNA	339301213	339301314	ID=miRNA_28680;Target=RF00906 1 135;Threshold=1.9e-05 48.0;type="Gene; miRNA";Annotation=microRNA MIR1122;
Chr3	miRNA	339058515	339058629	ID=miRNA_06898;Target=RF00906 1 135;Threshold=1e-12 76.3;type="Gene; miRNA";Annotation=microRNA MIR1122;
Chr4	miRNA	84936037	84936138	ID=miRNA_31730;Target=RF00906 1 135;Threshold=8.5e-05 45.5;type="Gene; miRNA";Annotation=microRNA MIR1122;
Chr4	miRNA	84530351	84530463	ID=miRNA_20515;Target=RF00906 1 135;Threshold=2.5e-07 55.3;type="Gene; miRNA";Annotation=microRNA MIR1122;
Chr4	miRNA	84347803	84347961	ID=miRNA_27766;Target=RF00906 1 135;Threshold=1.2e-05 48.8;type="Gene; miRNA";Annotation=microRNA MIR1122;
Chr4	miRNA	84345255	84345348	ID=miRNA_26608;Target=RF00906 1 135;Threshold=6.7e-06 49.8;type="Gene; miRNA";Annotation=microRNA MIR1122;
Chr4	miRNA	84224719	84224800	ID=miRNA_15557;Target=RF00906 1 135;Threshold=1.4e-08 60.2;type="Gene; miRNA";Annotation=microRNA MIR1122;
Chr4	miRNA	83693766	83693891	ID=miRNA_02900;Target=RF00906 1 135;Threshold=5.2e-21 108.4;type="Gene; miRNA";Annotation=microRNA MIR1122;
Chr4	miRNA	82802438	82802607	ID=miRNA_25124;Target=RF00906 1 135;Threshold=3.1e-06 51.1;type="Gene; miRNA";Annotation=microRNA MIR1122;
Chr4	miRNA	82758590	82758691	ID=miRNA_29894;Target=RF00906 1 135;Threshold=3.6e-05 47.0;type="Gene; miRNA";Annotation=microRNA MIR1122;
Chr4	miRNA	82545636	82545742	ID=miRNA_07457;Target=RF00906 1 135;Threshold=2.8e-12 74.5;type="Gene; miRNA";Annotation=microRNA MIR1122;
Chr4	miRNA	82501337	82501429	ID=miRNA_31906;Target=RF00906 1 135;Threshold=9.2e-05 45.4;type="Gene; miRNA";Annotation=microRNA MIR1122;
Chr7	miRNA	434486589	434486750	ID=miRNA_20484;Target=RF00906 1 135;Threshold=2.5e-07 55.3;type="Gene; miRNA";Annotation=microRNA MIR1122;
Chr7	miRNA	434397188	434397267	ID=miRNA_29373;Target=RF00906 1 135;Threshold=2.7e-05 47.4;type="Gene; miRNA";Annotation=microRNA MIR1122;
Chr7	miRNA	32975996	32976123	ID=miRNA_06521;Target=RF00906 1 135;Threshold=4.1e-13 77.7;type="Gene; miRNA";Annotation=microRNA MIR1122;
Chr2	miRNA	273203558	273203683	ID=miRNA_03200;Target=RF00906 1 135;Threshold=2.2e-20 105.9;type="Gene; miRNA";Annotation=microRNA MIR1122;
Chr2	miRNA	273200651	273200752	ID=miRNA_26326;Target=RF00906 1 135;Threshold=5.8e-06 50.0;type="Gene; miRNA";Annotation=microRNA MIR1122;
Chr2	miRNA	273007782	273007951	ID=miRNA_08509;Target=RF00906 1 135;Threshold=1.7e-11 71.5;type="Gene; miRNA";Annotation=microRNA MIR1122;
Chr2	miRNA	273001882	273001975	ID=miRNA_06375;Target=RF00906 1 135;Threshold=2.8e-13 78.4;type="Gene; miRNA";Annotation=microRNA MIR1122;
Chr2	miRNA	272991584	272991677	ID=miRNA_18030;Target=RF00906 1 135;Threshold=6.3e-08 57.7;type="Gene; miRNA";Annotation=microRNA MIR1122;
Chr2	miRNA	272866770	272866884	ID=miRNA_26000;Target=RF00906 1 135;Threshold=4.9e-06 50.3;type="Gene; miRNA";Annotation=microRNA MIR1122;
Chr4	miRNA	23710363	23710475	ID=miRNA_09125;Target=RF00906 1 135;Threshold=3.6e-11 70.2;type="Gene; miRNA";Annotation=microRNA MIR1122;
Chr4	miRNA	23554265	23554417	ID=miRNA_32548;Target=RF01043 1 165;Threshold=3.8e-05 44.8;type="Gene; miRNA";Annotation=microRNA MIR1023;
Chr4	miRNA	23412642	23412751	ID=miRNA_07428;Target=RF00906 1 135;Threshold=2.7e-12 74.6;type="Gene; miRNA";Annotation=microRNA MIR1122;
Chr4	miRNA	23361946	23362036	ID=miRNA_25230;Target=RF00906 1 135;Threshold=3.3e-06 51.0;type="Gene; miRNA";Annotation=microRNA MIR1122;
Chr4	miRNA	23334513	23334628	ID=miRNA_06696;Target=RF00906 1 135;Threshold=6.1e-13 77.1;type="Gene; miRNA";Annotation=microRNA MIR1122;
Chr4	miRNA	23327524	23327638	ID=miRNA_07441;Target=RF00906 1 135;Threshold=2.7e-12 74.5;type="Gene; miRNA";Annotation=microRNA MIR1122;
Chr4	miRNA	23283451	23283555	ID=miRNA_27120;Target=RF00906 1 135;Threshold=8.7e-06 49.3;type="Gene; miRNA";Annotation=microRNA MIR1122;
Chr4	miRNA	288338602	288338695	ID=miRNA_17301;Target=RF00906 1 135;Threshold=4e-08 58.4;type="Gene; miRNA";Annotation=microRNA MIR1122;
Chr4	miRNA	288552819	288552891	ID=miRNA_28188;Target=RF00906 1 135;Threshold=1.5e-05 48.4;type="Gene; miRNA";Annotation=microRNA MIR1122;
Chr4	miRNA	288563564	288563706	ID=miRNA_28398;Target=RF00906 1 135;Threshold=1.7e-05 48.3;type="Gene; miRNA";Annotation=microRNA MIR1122;
Chr2	miRNA	222595649	222595763	ID=miRNA_05082;Target=RF00906 1 135;Threshold=8.5e-16 88.2;type="Gene; miRNA";Annotation=microRNA MIR1122;
Chr2	miRNA	222409355	222409469	ID=miRNA_07989;Target=RF00906 1 135;Threshold=7e-12 73.0;type="Gene; miRNA";Annotation=microRNA MIR1122;
Chr2	miRNA	222378527	222378705	ID=miRNA_30751;Target=RF00906 1 135;Threshold=5.1e-05 46.4;type="Gene; miRNA";Annotation=microRNA MIR1122;
Chr2	miRNA	222236309	222236404	ID=miRNA_20729;Target=RF00906 1 135;Threshold=2.9e-07 55.1;type="Gene; miRNA";Annotation=microRNA MIR1122;
Chr4	miRNA	313210721	313210890	ID=miRNA_25323;Target=RF00906 1 135;Threshold=3.4e-06 50.9;type="Gene; miRNA";Annotation=microRNA MIR1122;
Chr4	miRNA	313069282	313069451	ID=miRNA_22848;Target=RF00906 1 135;Threshold=9e-07 53.2;type="Gene; miRNA";Annotation=microRNA MIR1122;
Chr4	miRNA	312978267	312978390	ID=miRNA_01643;Target=RF00906 1 135;Threshold=1.5e-24 122.1;type="Gene; miRNA";Annotation=microRNA MIR1122;
Chr4	miRNA	312953861	312953980	ID=miRNA_22083;Target=RF00906 1 135;Threshold=5.9e-07 53.9;type="Gene; miRNA";Annotation=microRNA MIR1122;
Chr4	miRNA	312919010	312919179	ID=miRNA_24014;Target=RF00906 1 135;Threshold=1.7e-06 52.1;type="Gene; miRNA";Annotation=microRNA MIR1122;
Chr4	miRNA	312885321	312885455	ID=miRNA_22684;Target=RF00906 1 135;Threshold=8.3e-07 53.3;type="Gene; miRNA";Annotation=microRNA MIR1122;
Chr4	miRNA	312881173	312881276	ID=miRNA_30121;Target=RF00906 1 135;Threshold=3.9e-05 46.8;type="Gene; miRNA";Annotation=microRNA MIR1122;
Chr4	miRNA	312819249	312819378	ID=miRNA_16377;Target=RF00906 1 135;Threshold=2.3e-08 59.3;type="Gene; miRNA";Annotation=microRNA MIR1122;
Chr4	miRNA	312802362	312802530	ID=miRNA_20841;Target=RF00906 1 135;Threshold=3.1e-07 55.0;type="Gene; miRNA";Annotation=microRNA MIR1122;
Chr4	miRNA	312686974	312687091	ID=miRNA_04614;Target=RF00906 1 135;Threshold=4.4e-17 93.1;type="Gene; miRNA";Annotation=microRNA MIR1122;
Chr7	miRNA	70455996	70456108	ID=miRNA_21725;Target=RF00906 1 135;Threshold=5e-07 54.2;type="Gene; miRNA";Annotation=microRNA MIR1122;
Chr7	miRNA	70464161	70464253	ID=miRNA_15548;Target=RF00906 1 135;Threshold=1.4e-08 60.2;type="Gene; miRNA";Annotation=microRNA MIR1122;
Chr4	miRNA	235560062	235560169	ID=miRNA_05490;Target=RF00906 1 135;Threshold=1.1e-14 83.9;type="Gene; miRNA";Annotation=microRNA MIR1122;
Chr4	miRNA	235617594	235617707	ID=miRNA_19705;Target=RF00906 1 135;Threshold=1.6e-07 56.0;type="Gene; miRNA";Annotation=microRNA MIR1122;
Chr4	miRNA	235673432	235673567	ID=miRNA_09071;Target=RF00906 1 135;Threshold=3.4e-11 70.3;type="Gene; miRNA";Annotation=microRNA MIR1122;
Chr4	miRNA	236416679	236416769	ID=miRNA_06345;Target=RF00906 1 135;Threshold=2.6e-13 78.5;type="Gene; miRNA";Annotation=microRNA MIR1122;
Chr4	miRNA	236436485	236436654	ID=miRNA_15540;Target=RF00906 1 135;Threshold=1.3e-08 60.3;type="Gene; miRNA";Annotation=microRNA MIR1122;
Chr6	miRNA	109251046	109251215	ID=miRNA_28149;Target=RF00906 1 135;Threshold=1.5e-05 48.5;type="Gene; miRNA";Annotation=microRNA MIR1122;
Chr6	miRNA	148810540	148810710	ID=miRNA_12016;Target=RF00906 1 135;Threshold=8.6e-10 64.9;type="Gene; miRNA";Annotation=microRNA MIR1122;
Chr6	miRNA	148717255	148717368	ID=miRNA_17749;Target=RF00906 1 135;Threshold=5.3e-08 57.9;type="Gene; miRNA";Annotation=microRNA MIR1122;
Chr6	miRNA	148561138	148561223	ID=miRNA_23567;Target=RF00906 1 135;Threshold=1.4e-06 52.5;type="Gene; miRNA";Annotation=microRNA MIR1122;
Chr6	miRNA	148391669	148391742	ID=miRNA_31542;Target=RF00906 1 135;Threshold=7.6e-05 45.7;type="Gene; miRNA";Annotation=microRNA MIR1122;
Chr6	miRNA	148064301	148064391	ID=miRNA_26415;Target=RF00906 1 135;Threshold=6.1e-06 50.0;type="Gene; miRNA";Annotation=microRNA MIR1122;
Chr6	miRNA	147914466	147914565	ID=miRNA_28871;Target=RF00906 1 135;Threshold=2.1e-05 47.9;type="Gene; miRNA";Annotation=microRNA MIR1122;
Chr6	miRNA	147911503	147911626	ID=miRNA_01624;Target=RF00906 1 135;Threshold=1.2e-24 122.4;type="Gene; miRNA";Annotation=microRNA MIR1122;
Chr6	miRNA	147132100	147132192	ID=miRNA_31201;Target=RF00906 1 135;Threshold=6.4e-05 46.0;type="Gene; miRNA";Annotation=microRNA MIR1122;
Chr6	miRNA	147064306	147064410	ID=miRNA_08363;Target=RF00906 1 135;Threshold=1.3e-11 71.9;type="Gene; miRNA";Annotation=microRNA MIR1122;
Chr6	miRNA	147004764	147004878	ID=miRNA_16242;Target=RF00906 1 135;Threshold=2.1e-08 59.5;type="Gene; miRNA";Annotation=microRNA MIR1122;
Chr6	miRNA	146995108	146995231	ID=miRNA_03732;Target=RF00906 1 135;Threshold=3.3e-19 101.4;type="Gene; miRNA";Annotation=microRNA MIR1122;
Chr6	miRNA	146902764	146902878	ID=miRNA_10834;Target=RF00906 1 135;Threshold=2.8e-10 66.8;type="Gene; miRNA";Annotation=microRNA MIR1122;
Chr6	miRNA	146901791	146901871	ID=miRNA_13657;Target=RF00906 1 135;Threshold=3.3e-09 62.6;type="Gene; miRNA";Annotation=microRNA MIR1122;
Chr6	miRNA	146668838	146669009	ID=miRNA_11465;Target=RF00906 1 135;Threshold=5.1e-10 65.8;type="Gene; miRNA";Annotation=microRNA MIR1122;
Chr6	miRNA	146482107	146482216	ID=miRNA_19476;Target=RF00906 1 135;Threshold=1.4e-07 56.2;type="Gene; miRNA";Annotation=microRNA MIR1122;
Chr6	miRNA	146330311	146330479	ID=miRNA_13343;Target=RF00906 1 135;Threshold=2.6e-09 63.0;type="Gene; miRNA";Annotation=microRNA MIR1122;
Chr6	miRNA	146245684	146245776	ID=miRNA_18275;Target=RF00906 1 135;Threshold=7.3e-08 57.4;type="Gene; miRNA";Annotation=microRNA MIR1122;
Chr6	miRNA	146236343	146236497	ID=miRNA_32560;Target=RF01043 1 165;Threshold=8e-05 43.6;type="Gene; miRNA";Annotation=microRNA MIR1023;
Chr6	miRNA	145822796	145822866	ID=miRNA_25536;Target=RF00906 1 135;Threshold=3.8e-06 50.7;type="Gene; miRNA";Annotation=microRNA MIR1122;
Chr6	miRNA	145786912	145787081	ID=miRNA_11783;Target=RF00906 1 135;Threshold=7e-10 65.2;type="Gene; miRNA";Annotation=microRNA MIR1122;
Chr6	miRNA	145578952	145579066	ID=miRNA_12071;Target=RF00906 1 135;Threshold=9e-10 64.8;type="Gene; miRNA";Annotation=microRNA MIR1122;
Chr6	miRNA	145187027	145187196	ID=miRNA_17594;Target=RF00906 1 135;Threshold=4.8e-08 58.1;type="Gene; miRNA";Annotation=microRNA MIR1122;
Chr6	miRNA	144503453	144503576	ID=miRNA_02425;Target=RF00906 1 135;Threshold=5.7e-22 112.1;type="Gene; miRNA";Annotation=microRNA MIR1122;
Chr6	miRNA	144428891	144429060	ID=miRNA_14814;Target=RF00906 1 135;Threshold=7.8e-09 61.2;type="Gene; miRNA";Annotation=microRNA MIR1122;
Chr6	miRNA	144182884	144182988	ID=miRNA_21414;Target=RF00906 1 135;Threshold=4.3e-07 54.4;type="Gene; miRNA";Annotation=microRNA MIR1122;
Chr6	miRNA	143794973	143795057	ID=miRNA_23507;Target=RF00906 1 135;Threshold=1.3e-06 52.5;type="Gene; miRNA";Annotation=microRNA MIR1122;
Chr6	miRNA	143230409	143230513	ID=miRNA_24373;Target=RF00906 1 135;Threshold=2.1e-06 51.8;type="Gene; miRNA";Annotation=microRNA MIR1122;
Chr6	miRNA	142703870	142703951	ID=miRNA_17743;Target=RF00906 1 135;Threshold=5.3e-08 57.9;type="Gene; miRNA";Annotation=microRNA MIR1122;
Chr3	miRNA	178687934	178688103	ID=miRNA_21215;Target=RF00906 1 135;Threshold=3.8e-07 54.6;type="Gene; miRNA";Annotation=microRNA MIR1122;
Chr3	miRNA	178645015	178645127	ID=miRNA_21404;Target=RF00906 1 135;Threshold=4.2e-07 54.4;type="Gene; miRNA";Annotation=microRNA MIR1122;
Chr3	miRNA	178568162	178568276	ID=miRNA_20042;Target=RF00906 1 135;Threshold=2e-07 55.7;type="Gene; miRNA";Annotation=microRNA MIR1122;
Chr3	miRNA	178188227	178188320	ID=miRNA_31944;Target=RF00906 1 135;Threshold=9.4e-05 45.3;type="Gene; miRNA";Annotation=microRNA MIR1122;
Chr3	miRNA	178163208	178163293	ID=miRNA_17598;Target=RF00906 1 135;Threshold=4.8e-08 58.1;type="Gene; miRNA";Annotation=microRNA MIR1122;
Chr3	miRNA	177914784	177914953	ID=miRNA_08170;Target=RF00906 1 135;Threshold=9.8e-12 72.4;type="Gene; miRNA";Annotation=microRNA MIR1122;
Chr3	miRNA	177812584	177812710	ID=miRNA_11980;Target=RF00906 1 135;Threshold=8.4e-10 64.9;type="Gene; miRNA";Annotation=microRNA MIR1122;
Chr3	miRNA	177809809	177809921	ID=miRNA_07712;Target=RF00906 1 135;Threshold=4.6e-12 73.7;type="Gene; miRNA";Annotation=microRNA MIR1122;
Chr3	miRNA	177798462	177798618	ID=miRNA_17135;Target=RF00906 1 135;Threshold=3.6e-08 58.6;type="Gene; miRNA";Annotation=microRNA MIR1122;
Chr3	miRNA	177686876	177686977	ID=miRNA_25781;Target=RF00906 1 135;Threshold=4.4e-06 50.5;type="Gene; miRNA";Annotation=microRNA MIR1122;
Chr3	miRNA	177537053	177537211	ID=miRNA_21515;Target=RF00906 1 135;Threshold=4.5e-07 54.3;type="Gene; miRNA";Annotation=microRNA MIR1122;
Chr3	miRNA	177490251	177490410	ID=miRNA_27537;Target=RF00906 1 135;Threshold=1.1e-05 49.0;type="Gene; miRNA";Annotation=microRNA MIR1122;
Chr3	miRNA	177486521	177486645	ID=miRNA_29902;Target=RF00906 1 135;Threshold=3.6e-05 47.0;type="Gene; miRNA";Annotation=microRNA MIR1122;
Chr3	miRNA	177444174	177444285	ID=miRNA_17363;Target=RF00906 1 135;Threshold=4.2e-08 58.3;type="Gene; miRNA";Annotation=microRNA MIR1122;
Chr3	miRNA	176949861	176949976	ID=miRNA_08542;Target=RF00906 1 135;Threshold=1.8e-11 71.4;type="Gene; miRNA";Annotation=microRNA MIR1122;
Chr3	miRNA	176862705	176862817	ID=miRNA_23317;Target=RF00906 1 135;Threshold=1.2e-06 52.7;type="Gene; miRNA";Annotation=microRNA MIR1122;
Chr3	miRNA	176696306	176696444	ID=miRNA_17361;Target=RF00906 1 135;Threshold=4.2e-08 58.3;type="Gene; miRNA";Annotation=microRNA MIR1122;
Chr3	miRNA	176686099	176686233	ID=miRNA_01293;Target=RF00906 1 135;Threshold=4.6e-27 131.8;type="Gene; miRNA";Annotation=microRNA MIR1122;
Chr3	miRNA	176265942	176266020	ID=miRNA_13097;Target=RF00906 1 135;Threshold=2.1e-09 63.4;type="Gene; miRNA";Annotation=microRNA MIR1122;
Chr3	miRNA	176257495	176257588	ID=miRNA_25200;Target=RF00906 1 135;Threshold=3.2e-06 51.0;type="Gene; miRNA";Annotation=microRNA MIR1122;
Chr3	miRNA	176233676	176233777	ID=miRNA_30169;Target=RF00906 1 135;Threshold=4e-05 46.8;type="Gene; miRNA";Annotation=microRNA MIR1122;
Chr3	miRNA	176170985	176171105	ID=miRNA_28429;Target=RF00906 1 135;Threshold=1.7e-05 48.2;type="Gene; miRNA";Annotation=microRNA MIR1122;
Chr3	miRNA	176077166	176077278	ID=miRNA_29043;Target=RF00906 1 135;Threshold=2.3e-05 47.7;type="Gene; miRNA";Annotation=microRNA MIR1122;
Chr1	miRNA	232991761	232991853	ID=miRNA_16265;Target=RF00906 1 135;Threshold=2.1e-08 59.5;type="Gene; miRNA";Annotation=microRNA MIR1122;
Chr1	miRNA	232994493	232994586	ID=miRNA_28127;Target=RF00906 1 135;Threshold=1.5e-05 48.5;type="Gene; miRNA";Annotation=microRNA MIR1122;
Chr1	miRNA	232997662	232997821	ID=miRNA_20012;Target=RF00906 1 135;Threshold=2e-07 55.7;type="Gene; miRNA";Annotation=microRNA MIR1122;
Chr1	miRNA	233043739	233043830	ID=miRNA_31621;Target=RF00906 20 116;Threshold=8e-05 45.6;type="Gene; miRNA";Annotation=microRNA MIR1122;
Chr1	miRNA	233283433	233283525	ID=miRNA_19306;Target=RF00906 1 135;Threshold=1.3e-07 56.4;type="Gene; miRNA";Annotation=microRNA MIR1122;
Chr1	miRNA	233647496	233647669	ID=miRNA_28525;Target=RF00906 1 135;Threshold=1.8e-05 48.2;type="Gene; miRNA";Annotation=microRNA MIR1122;
Chr1	miRNA	233965475	233965548	ID=miRNA_22560;Target=RF00906 1 135;Threshold=7.6e-07 53.4;type="Gene; miRNA";Annotation=microRNA MIR1122;
Chr7	miRNA	224735072	224735184	ID=miRNA_11576;Target=RF00906 1 135;Threshold=5.6e-10 65.6;type="Gene; miRNA";Annotation=microRNA MIR1122;
Chr5	miRNA	243439510	243439679	ID=miRNA_10448;Target=RF00906 1 135;Threshold=1.8e-10 67.5;type="Gene; miRNA";Annotation=microRNA MIR1122;
Chr5	miRNA	243427364	243427457	ID=miRNA_25152;Target=RF00906 1 135;Threshold=3.1e-06 51.1;type="Gene; miRNA";Annotation=microRNA MIR1122;
Chr5	miRNA	243416390	243416564	ID=miRNA_20601;Target=RF00906 1 135;Threshold=2.7e-07 55.2;type="Gene; miRNA";Annotation=microRNA MIR1122;
Chr5	miRNA	243411208	243411323	ID=miRNA_08379;Target=RF00906 1 135;Threshold=1.4e-11 71.8;type="Gene; miRNA";Annotation=microRNA MIR1122;
Chr5	miRNA	243275945	243276037	ID=miRNA_25414;Target=RF00906 1 135;Threshold=3.6e-06 50.8;type="Gene; miRNA";Annotation=microRNA MIR1122;
Chr5	miRNA	243270683	243270813	ID=miRNA_29668;Target=RF00906 1 135;Threshold=3.2e-05 47.2;type="Gene; miRNA";Annotation=microRNA MIR1122;
Chr5	miRNA	243261780	243261950	ID=miRNA_19177;Target=RF00906 1 135;Threshold=1.2e-07 56.5;type="Gene; miRNA";Annotation=microRNA MIR1122;
Chr5	miRNA	243102504	243102608	ID=miRNA_31828;Target=RF00906 1 135;Threshold=8.9e-05 45.4;type="Gene; miRNA";Annotation=microRNA MIR1122;
Chr5	miRNA	242791147	242791286	ID=miRNA_04406;Target=RF00906 1 135;Threshold=1.3e-17 95.2;type="Gene; miRNA";Annotation=microRNA MIR1122;
Chr5	miRNA	242783315	242783383	ID=miRNA_23253;Target=RF00906 1 135;Threshold=1.1e-06 52.8;type="Gene; miRNA";Annotation=microRNA MIR1122;
Chr5	miRNA	242782819	242782953	ID=miRNA_05208;Target=RF00906 1 135;Threshold=1.8e-15 86.9;type="Gene; miRNA";Annotation=microRNA MIR1122;
Chr5	miRNA	242754565	242754699	ID=miRNA_05274;Target=RF00906 1 135;Threshold=2.6e-15 86.2;type="Gene; miRNA";Annotation=microRNA MIR1122;
Chr2	miRNA	98289979	98290071	ID=miRNA_18361;Target=RF00906 1 135;Threshold=7.7e-08 57.3;type="Gene; miRNA";Annotation=microRNA MIR1122;
Chr2	miRNA	97901750	97901919	ID=miRNA_29904;Target=RF00906 1 135;Threshold=3.6e-05 47.0;type="Gene; miRNA";Annotation=microRNA MIR1122;
Chr2	miRNA	97900876	97900935	ID=miRNA_26267;Target=RF00906 43 102;Threshold=5.6e-06 50.1;type="Gene; miRNA";Annotation=microRNA MIR1122;
Chr2	miRNA	97900181	97900350	ID=miRNA_13644;Target=RF00906 1 135;Threshold=3.3e-09 62.6;type="Gene; miRNA";Annotation=microRNA MIR1122;
Chr2	miRNA	97899055	97899221	ID=miRNA_29423;Target=RF00906 1 135;Threshold=2.8e-05 47.4;type="Gene; miRNA";Annotation=microRNA MIR1122;
Chr2	miRNA	97603741	97603875	ID=miRNA_05028;Target=RF00906 1 135;Threshold=6.2e-16 88.7;type="Gene; miRNA";Annotation=microRNA MIR1122;
Chr2	miRNA	97590212	97590391	ID=miRNA_09905;Target=RF00906 1 135;Threshold=9.6e-11 68.6;type="Gene; miRNA";Annotation=microRNA MIR1122;
Chr2	miRNA	97559080	97559172	ID=miRNA_31645;Target=RF00906 1 135;Threshold=8.1e-05 45.6;type="Gene; miRNA";Annotation=microRNA MIR1122;
Chr2	miRNA	97549320	97549410	ID=miRNA_28002;Target=RF00906 1 135;Threshold=1.4e-05 48.6;type="Gene; miRNA";Annotation=microRNA MIR1122;
Chr1	miRNA	34860040	34860174	ID=miRNA_01280;Target=RF00906 1 135;Threshold=3.3e-27 132.4;type="Gene; miRNA";Annotation=microRNA MIR1122;
Chr1	miRNA	34872495	34872626	ID=miRNA_16534;Target=RF00906 1 135;Threshold=2.5e-08 59.2;type="Gene; miRNA";Annotation=microRNA MIR1122;
Chr1	miRNA	34889917	34890116	ID=miRNA_32549;Target=RF01043 1 165;Threshold=3.9e-05 44.8;type="Gene; miRNA";Annotation=microRNA MIR1023;
Chr1	miRNA	242080735	242080903	ID=miRNA_06966;Target=RF00906 1 135;Threshold=1.1e-12 76.0;type="Gene; miRNA";Annotation=microRNA MIR1122;
Chr3	miRNA	213611693	213611863	ID=miRNA_16134;Target=RF00906 1 135;Threshold=2e-08 59.6;type="Gene; miRNA";Annotation=microRNA MIR1122;
Chr3	miRNA	213548535	213548649	ID=miRNA_04276;Target=RF00906 1 135;Threshold=7.2e-18 96.2;type="Gene; miRNA";Annotation=microRNA MIR1122;
Chr3	miRNA	213544035	213544158	ID=miRNA_05140;Target=RF00906 1 135;Threshold=1.2e-15 87.6;type="Gene; miRNA";Annotation=microRNA MIR1122;
Chr4	miRNA	163135082	163135251	ID=miRNA_15604;Target=RF00906 1 135;Threshold=1.4e-08 60.2;type="Gene; miRNA";Annotation=microRNA MIR1122;
Chr7	miRNA	384991303	384991472	ID=miRNA_24451;Target=RF00906 1 135;Threshold=2.1e-06 51.7;type="Gene; miRNA";Annotation=microRNA MIR1122;
Chr1	miRNA	180234917	180235025	ID=miRNA_23823;Target=RF00906 1 135;Threshold=1.6e-06 52.2;type="Gene; miRNA";Annotation=microRNA MIR1122;
Chr1	miRNA	180236085	180236202	ID=miRNA_04704;Target=RF00906 1 135;Threshold=7.3e-17 92.3;type="Gene; miRNA";Annotation=microRNA MIR1122;
Chr1	miRNA	180269416	180269509	ID=miRNA_17218;Target=RF00906 1 135;Threshold=3.8e-08 58.5;type="Gene; miRNA";Annotation=microRNA MIR1122;
Chr1	miRNA	180270427	180270593	ID=miRNA_20676;Target=RF00906 1 135;Threshold=2.8e-07 55.1;type="Gene; miRNA";Annotation=microRNA MIR1122;
Chr1	miRNA	180274171	180274263	ID=miRNA_21961;Target=RF00906 1 135;Threshold=5.6e-07 54.0;type="Gene; miRNA";Annotation=microRNA MIR1122;
Chr1	miRNA	180301161	180301265	ID=miRNA_25636;Target=RF00906 1 135;Threshold=4.1e-06 50.6;type="Gene; miRNA";Annotation=microRNA MIR1122;
Chr1	miRNA	180525108	180525212	ID=miRNA_12092;Target=RF00906 1 135;Threshold=9.2e-10 64.8;type="Gene; miRNA";Annotation=microRNA MIR1122;
Chr1	miRNA	180623776	180623880	ID=miRNA_27609;Target=RF00906 1 135;Threshold=1.1e-05 48.9;type="Gene; miRNA";Annotation=microRNA MIR1122;
Chr1	miRNA	180757312	180757404	ID=miRNA_17729;Target=RF00906 1 135;Threshold=5.2e-08 58.0;type="Gene; miRNA";Annotation=microRNA MIR1122;
Chr1	miRNA	180832434	180832594	ID=miRNA_31908;Target=RF00906 1 135;Threshold=9.2e-05 45.4;type="Gene; miRNA";Annotation=microRNA MIR1122;
Chr1	miRNA	180887468	180887569	ID=miRNA_30933;Target=RF00906 1 135;Threshold=5.7e-05 46.2;type="Gene; miRNA";Annotation=microRNA MIR1122;
Chr1	miRNA	181103300	181103434	ID=miRNA_05120;Target=RF00906 1 135;Threshold=1.1e-15 87.8;type="Gene; miRNA";Annotation=microRNA MIR1122;
Chr1	miRNA	181174604	181174697	ID=miRNA_09776;Target=RF00906 1 135;Threshold=8.2e-11 68.8;type="Gene; miRNA";Annotation=microRNA MIR1122;
Chr1	miRNA	181193492	181193583	ID=miRNA_29356;Target=RF00906 1 135;Threshold=2.7e-05 47.4;type="Gene; miRNA";Annotation=microRNA MIR1122;
Chr1	miRNA	181198911	181199073	ID=miRNA_30408;Target=RF00906 1 135;Threshold=4.4e-05 46.6;type="Gene; miRNA";Annotation=microRNA MIR1122;
Chr1	miRNA	181319504	181319616	ID=miRNA_16389;Target=RF00906 1 135;Threshold=2.3e-08 59.3;type="Gene; miRNA";Annotation=microRNA MIR1122;
Chr4	miRNA	157390960	157391074	ID=miRNA_10762;Target=RF00906 1 135;Threshold=2.6e-10 66.9;type="Gene; miRNA";Annotation=microRNA MIR1122;
Chr5	miRNA	210819929	210820040	ID=miRNA_25972;Target=RF00906 1 135;Threshold=4.8e-06 50.3;type="Gene; miRNA";Annotation=microRNA MIR1122;
Chr5	miRNA	210877459	210877633	ID=miRNA_18250;Target=RF00906 1 135;Threshold=7.2e-08 57.4;type="Gene; miRNA";Annotation=microRNA MIR1122;
Chr5	miRNA	211055942	211056034	ID=miRNA_28396;Target=RF00906 1 135;Threshold=1.7e-05 48.3;type="Gene; miRNA";Annotation=microRNA MIR1122;
Chr5	miRNA	211057426	211057518	ID=miRNA_27996;Target=RF00906 1 135;Threshold=1.4e-05 48.6;type="Gene; miRNA";Annotation=microRNA MIR1122;
Chr5	miRNA	211108811	211108903	ID=miRNA_29796;Target=RF00906 1 135;Threshold=3.4e-05 47.0;type="Gene; miRNA";Annotation=microRNA MIR1122;
Chr7	miRNA	306162698	306162791	ID=miRNA_16914;Target=RF00906 1 135;Threshold=3.1e-08 58.8;type="Gene; miRNA";Annotation=microRNA MIR1122;
Chr7	miRNA	306162436	306162528	ID=miRNA_24993;Target=RF00906 1 135;Threshold=2.9e-06 51.2;type="Gene; miRNA";Annotation=microRNA MIR1122;
Chr7	miRNA	306154613	306154713	ID=miRNA_21247;Target=RF00906 1 135;Threshold=3.8e-07 54.6;type="Gene; miRNA";Annotation=microRNA MIR1122;
Chr7	miRNA	306040451	306040536	ID=miRNA_20463;Target=RF00906 1 135;Threshold=2.5e-07 55.3;type="Gene; miRNA";Annotation=microRNA MIR1122;
Chr7	miRNA	305941910	305942073	ID=miRNA_31368;Target=RF00906 1 135;Threshold=7e-05 45.8;type="Gene; miRNA";Annotation=microRNA MIR1122;
Chr7	miRNA	305807691	305807807	ID=miRNA_13960;Target=RF00906 1 135;Threshold=4.2e-09 62.2;type="Gene; miRNA";Annotation=microRNA MIR1122;
Chr7	miRNA	305769663	305769755	ID=miRNA_17719;Target=RF00906 1 135;Threshold=5.2e-08 58.0;type="Gene; miRNA";Annotation=microRNA MIR1122;
Chr7	miRNA	305762226	305762330	ID=miRNA_08220;Target=RF00906 1 135;Threshold=1.1e-11 72.3;type="Gene; miRNA";Annotation=microRNA MIR1122;
Chr7	miRNA	305724763	305724857	ID=miRNA_28739;Target=RF00906 1 135;Threshold=2e-05 48.0;type="Gene; miRNA";Annotation=microRNA MIR1122;
Chr7	miRNA	305721775	305721886	ID=miRNA_18936;Target=RF00906 1 135;Threshold=1.1e-07 56.8;type="Gene; miRNA";Annotation=microRNA MIR1122;
Chr7	miRNA	305585302	305585408	ID=miRNA_06548;Target=RF00906 1 135;Threshold=4.4e-13 77.6;type="Gene; miRNA";Annotation=microRNA MIR1122;
Chr7	miRNA	305584708	305584877	ID=miRNA_09457;Target=RF00906 1 135;Threshold=5.4e-11 69.5;type="Gene; miRNA";Annotation=microRNA MIR1122;
Chr7	miRNA	305545036	305545129	ID=miRNA_09531;Target=RF00906 1 135;Threshold=5.9e-11 69.4;type="Gene; miRNA";Annotation=microRNA MIR1122;
Chr7	miRNA	305532171	305532262	ID=miRNA_29155;Target=RF00906 1 135;Threshold=2.4e-05 47.6;type="Gene; miRNA";Annotation=microRNA MIR1122;
Chr7	miRNA	305324646	305324737	ID=miRNA_30950;Target=RF00906 1 135;Threshold=5.7e-05 46.2;type="Gene; miRNA";Annotation=microRNA MIR1122;
Chr7	miRNA	305324547	305324628	ID=miRNA_28992;Target=RF00906 1 135;Threshold=2.2e-05 47.8;type="Gene; miRNA";Annotation=microRNA MIR1122;
Chr7	miRNA	305242996	305243118	ID=miRNA_02218;Target=RF00906 1 135;Threshold=1.9e-22 113.9;type="Gene; miRNA";Annotation=microRNA MIR1122;
Chr7	miRNA	305237746	305237849	ID=miRNA_15357;Target=RF00906 1 135;Threshold=1.2e-08 60.5;type="Gene; miRNA";Annotation=microRNA MIR1122;
Chr7	miRNA	305183467	305183636	ID=miRNA_28813;Target=RF00906 1 135;Threshold=2.1e-05 47.9;type="Gene; miRNA";Annotation=microRNA MIR1122;
Chr7	miRNA	305176565	305176658	ID=miRNA_01000;Target=RF00905 1 97;Threshold=4e-05 49.0;type="Gene; miRNA";Annotation=microRNA mir-789;
Chr7	miRNA	304951569	304951689	ID=miRNA_00908;Target=RF00885 1 275;Threshold=1.4e-05 47.4;type="Gene; miRNA";Annotation=microRNA MIR821;
Chr7	miRNA	304933403	304933641	ID=miRNA_29537;Target=RF00906 1 135;Threshold=3e-05 47.3;type="Gene; miRNA";Annotation=microRNA MIR1122;
Chr7	miRNA	304919529	304919690	ID=miRNA_17668;Target=RF00906 1 135;Threshold=5e-08 58.0;type="Gene; miRNA";Annotation=microRNA MIR1122;
Chr7	miRNA	304614461	304614595	ID=miRNA_24431;Target=RF00906 1 135;Threshold=2.1e-06 51.7;type="Gene; miRNA";Annotation=microRNA MIR1122;
Chr1	miRNA	310311320	310311417	ID=miRNA_16083;Target=RF00906 1 135;Threshold=1.9e-08 59.7;type="Gene; miRNA";Annotation=microRNA MIR1122;
Chr1	miRNA	310401205	310401329	ID=miRNA_02193;Target=RF00906 1 135;Threshold=1.7e-22 114.1;type="Gene; miRNA";Annotation=microRNA MIR1122;
Chr1	miRNA	310441166	310441281	ID=miRNA_18927;Target=RF00906 1 135;Threshold=1e-07 56.8;type="Gene; miRNA";Annotation=microRNA MIR1122;
Chr1	miRNA	310561073	310561203	ID=miRNA_12620;Target=RF00906 1 135;Threshold=1.4e-09 64.0;type="Gene; miRNA";Annotation=microRNA MIR1122;
Chr1	miRNA	310649928	310650020	ID=miRNA_20407;Target=RF00906 1 135;Threshold=2.4e-07 55.4;type="Gene; miRNA";Annotation=microRNA MIR1122;
Chr1	miRNA	311259285	311259403	ID=miRNA_12102;Target=RF00906 1 135;Threshold=9.2e-10 64.8;type="Gene; miRNA";Annotation=microRNA MIR1122;
Chr1	miRNA	311361451	311361620	ID=miRNA_28701;Target=RF00906 1 135;Threshold=1.9e-05 48.0;type="Gene; miRNA";Annotation=microRNA MIR1122;
Chr7	miRNA	171739001	171739098	ID=miRNA_15263;Target=RF00906 1 135;Threshold=1.1e-08 60.6;type="Gene; miRNA";Annotation=microRNA MIR1122;
Chr7	miRNA	172149119	172149244	ID=miRNA_03932;Target=RF00906 1 135;Threshold=9.4e-19 99.6;type="Gene; miRNA";Annotation=microRNA MIR1122;
Chr7	miRNA	172330858	172330950	ID=miRNA_24433;Target=RF00906 1 135;Threshold=2.1e-06 51.7;type="Gene; miRNA";Annotation=microRNA MIR1122;
Chr7	miRNA	172331424	172331539	ID=miRNA_06305;Target=RF00906 1 135;Threshold=2.3e-13 78.7;type="Gene; miRNA";Annotation=microRNA MIR1122;
Chr2	miRNA	345119891	345119995	ID=miRNA_10801;Target=RF00906 1 135;Threshold=2.7e-10 66.8;type="Gene; miRNA";Annotation=microRNA MIR1122;
CTG1215	miRNA	35658	35793	ID=miRNA_22213;Target=RF00906 1 135;Threshold=6.4e-07 53.7;type="Gene; miRNA";Annotation=microRNA MIR1122;
CTG1215	miRNA	110127	110194	ID=miRNA_29422;Target=RF00906 1 135;Threshold=2.8e-05 47.4;type="Gene; miRNA";Annotation=microRNA MIR1122;
CTG1215	miRNA	287047	287172	ID=miRNA_03731;Target=RF00906 1 135;Threshold=3.3e-19 101.4;type="Gene; miRNA";Annotation=microRNA MIR1122;
CTG1215	miRNA	378454	378551	ID=miRNA_32018;Target=RF00906 1 135;Threshold=9.8e-05 45.3;type="Gene; miRNA";Annotation=microRNA MIR1122;
CTG1215	miRNA	392556	392692	ID=miRNA_05386;Target=RF00906 1 135;Threshold=5e-15 85.2;type="Gene; miRNA";Annotation=microRNA MIR1122;
Chr7	miRNA	39945156	39945257	ID=miRNA_30317;Target=RF00906 1 135;Threshold=4.3e-05 46.7;type="Gene; miRNA";Annotation=microRNA MIR1122;
Chr7	miRNA	40072074	40072165	ID=miRNA_22833;Target=RF00906 1 135;Threshold=9e-07 53.2;type="Gene; miRNA";Annotation=microRNA MIR1122;
Chr7	miRNA	40206963	40207054	ID=miRNA_18242;Target=RF00906 1 135;Threshold=7.2e-08 57.4;type="Gene; miRNA";Annotation=microRNA MIR1122;
Chr2	miRNA	75869083	75869252	ID=miRNA_16771;Target=RF00906 1 135;Threshold=2.9e-08 59.0;type="Gene; miRNA";Annotation=microRNA MIR1122;
Chr2	miRNA	75908996	75909122	ID=miRNA_08042;Target=RF00906 1 135;Threshold=7.9e-12 72.8;type="Gene; miRNA";Annotation=microRNA MIR1122;
Chr2	miRNA	75928622	75928714	ID=miRNA_28349;Target=RF00906 1 135;Threshold=1.6e-05 48.3;type="Gene; miRNA";Annotation=microRNA MIR1122;
Chr2	miRNA	76051580	76051672	ID=miRNA_29824;Target=RF00906 1 135;Threshold=3.4e-05 47.0;type="Gene; miRNA";Annotation=microRNA MIR1122;
Chr2	miRNA	76139717	76139778	ID=miRNA_23295;Target=RF00906 1 135;Threshold=1.2e-06 52.7;type="Gene; miRNA";Annotation=microRNA MIR1122;
Chr2	miRNA	76177221	76177379	ID=miRNA_24226;Target=RF00906 1 135;Threshold=1.9e-06 51.9;type="Gene; miRNA";Annotation=microRNA MIR1122;
Chr2	miRNA	76186388	76186493	ID=miRNA_16205;Target=RF00906 1 135;Threshold=2.1e-08 59.5;type="Gene; miRNA";Annotation=microRNA MIR1122;
Chr2	miRNA	76196715	76196845	ID=miRNA_21305;Target=RF00906 1 135;Threshold=3.9e-07 54.6;type="Gene; miRNA";Annotation=microRNA MIR1122;
Chr2	miRNA	76312436	76312561	ID=miRNA_03560;Target=RF00906 1 135;Threshold=1.3e-19 103.0;type="Gene; miRNA";Annotation=microRNA MIR1122;
Chr3	miRNA	378323999	378324083	ID=miRNA_21401;Target=RF00906 1 135;Threshold=4.2e-07 54.4;type="Gene; miRNA";Annotation=microRNA MIR1122;
Chr3	miRNA	378357943	378358068	ID=miRNA_03656;Target=RF00906 1 135;Threshold=2.2e-19 102.1;type="Gene; miRNA";Annotation=microRNA MIR1122;
Chr3	miRNA	378553081	378553249	ID=miRNA_29934;Target=RF00906 1 135;Threshold=3.6e-05 46.9;type="Gene; miRNA";Annotation=microRNA MIR1122;
Chr3	miRNA	378567455	378567624	ID=miRNA_12328;Target=RF00906 1 135;Threshold=1.2e-09 64.4;type="Gene; miRNA";Annotation=microRNA MIR1122;
Chr3	miRNA	378577840	378577930	ID=miRNA_14925;Target=RF00906 1 135;Threshold=8.5e-09 61.0;type="Gene; miRNA";Annotation=microRNA MIR1122;
Chr3	miRNA	378579877	378579997	ID=miRNA_05454;Target=RF00906 1 135;Threshold=8.4e-15 84.3;type="Gene; miRNA";Annotation=microRNA MIR1122;
Chr3	miRNA	378767752	378767842	ID=miRNA_30184;Target=RF00906 1 135;Threshold=4e-05 46.8;type="Gene; miRNA";Annotation=microRNA MIR1122;
Chr3	miRNA	378794135	378794218	ID=miRNA_16246;Target=RF00906 1 135;Threshold=2.1e-08 59.5;type="Gene; miRNA";Annotation=microRNA MIR1122;
Chr3	miRNA	378980748	378980904	ID=miRNA_27573;Target=RF00906 1 135;Threshold=1.1e-05 48.9;type="Gene; miRNA";Annotation=microRNA MIR1122;
Chr3	miRNA	378985359	378985450	ID=miRNA_23219;Target=RF00906 1 135;Threshold=1.1e-06 52.8;type="Gene; miRNA";Annotation=microRNA MIR1122;
Chr5	miRNA	48711887	48711990	ID=miRNA_15194;Target=RF00906 1 135;Threshold=1e-08 60.7;type="Gene; miRNA";Annotation=microRNA MIR1122;
Chr5	miRNA	48766689	48766782	ID=miRNA_31716;Target=RF00906 1 135;Threshold=8.4e-05 45.5;type="Gene; miRNA";Annotation=microRNA MIR1122;
Chr5	miRNA	48966061	48966230	ID=miRNA_13729;Target=RF00906 1 135;Threshold=3.5e-09 62.5;type="Gene; miRNA";Annotation=microRNA MIR1122;
Chr5	miRNA	49007390	49007558	ID=miRNA_24139;Target=RF00906 1 135;Threshold=1.8e-06 52.0;type="Gene; miRNA";Annotation=microRNA MIR1122;
Chr5	miRNA	49010281	49010363	ID=miRNA_28949;Target=RF00906 1 135;Threshold=2.2e-05 47.8;type="Gene; miRNA";Annotation=microRNA MIR1122;
Chr5	miRNA	107924790	107924959	ID=miRNA_30964;Target=RF00906 1 135;Threshold=5.7e-05 46.2;type="Gene; miRNA";Annotation=microRNA MIR1122;
Chr5	miRNA	107920385	107920473	ID=miRNA_14535;Target=RF00906 1 135;Threshold=6.4e-09 61.5;type="Gene; miRNA";Annotation=microRNA MIR1122;
Chr5	miRNA	107910178	107910300	ID=miRNA_05091;Target=RF00906 1 135;Threshold=9e-16 88.1;type="Gene; miRNA";Annotation=microRNA MIR1122;
Chr5	miRNA	107909123	107909216	ID=miRNA_09159;Target=RF00906 1 135;Threshold=3.7e-11 70.1;type="Gene; miRNA";Annotation=microRNA MIR1122;
Chr5	miRNA	107907557	107907725	ID=miRNA_12612;Target=RF00906 1 135;Threshold=1.4e-09 64.0;type="Gene; miRNA";Annotation=microRNA MIR1122;
Chr5	miRNA	107694205	107694314	ID=miRNA_28779;Target=RF00906 1 135;Threshold=2e-05 47.9;type="Gene; miRNA";Annotation=microRNA MIR1122;
Chr5	miRNA	107364934	107365103	ID=miRNA_12274;Target=RF00906 1 135;Threshold=1.1e-09 64.5;type="Gene; miRNA";Annotation=microRNA MIR1122;
Chr5	miRNA	107217280	107217449	ID=miRNA_09625;Target=RF00906 1 135;Threshold=6.7e-11 69.2;type="Gene; miRNA";Annotation=microRNA MIR1122;
Chr5	miRNA	154795309	154795413	ID=miRNA_06076;Target=RF00906 1 135;Threshold=1.3e-13 79.7;type="Gene; miRNA";Annotation=microRNA MIR1122;
Chr5	miRNA	154796235	154796327	ID=miRNA_23622;Target=RF00906 1 135;Threshold=1.4e-06 52.4;type="Gene; miRNA";Annotation=microRNA MIR1122;
Chr5	miRNA	155088639	155088766	ID=miRNA_11995;Target=RF00906 1 135;Threshold=8.5e-10 64.9;type="Gene; miRNA";Annotation=microRNA MIR1122;
Chr5	miRNA	155091982	155092086	ID=miRNA_25051;Target=RF00906 1 135;Threshold=3e-06 51.2;type="Gene; miRNA";Annotation=microRNA MIR1122;
Chr5	miRNA	155571796	155571900	ID=miRNA_07081;Target=RF00906 1 135;Threshold=1.4e-12 75.7;type="Gene; miRNA";Annotation=microRNA MIR1122;
Chr7	miRNA	226978654	226978774	ID=miRNA_28834;Target=RF00906 1 135;Threshold=2.1e-05 47.9;type="Gene; miRNA";Annotation=microRNA MIR1122;
Chr7	miRNA	226943462	226943631	ID=miRNA_19626;Target=RF00906 1 135;Threshold=1.6e-07 56.1;type="Gene; miRNA";Annotation=microRNA MIR1122;
Chr5	miRNA	26918236	26918319	ID=miRNA_14354;Target=RF00906 1 135;Threshold=5.7e-09 61.7;type="Gene; miRNA";Annotation=microRNA MIR1122;
Chr5	miRNA	27345865	27345957	ID=miRNA_30664;Target=RF00906 1 135;Threshold=5e-05 46.4;type="Gene; miRNA";Annotation=microRNA MIR1122;
Chr5	miRNA	27410906	27410995	ID=miRNA_06310;Target=RF00906 1 135;Threshold=2.4e-13 78.7;type="Gene; miRNA";Annotation=microRNA MIR1122;
Chr5	miRNA	27487788	27487881	ID=miRNA_32033;Target=RF00906 1 135;Threshold=9.9e-05 45.3;type="Gene; miRNA";Annotation=microRNA MIR1122;
Chr5	miRNA	27489160	27489291	ID=miRNA_04359;Target=RF00906 1 135;Threshold=1.1e-17 95.5;type="Gene; miRNA";Annotation=microRNA MIR1122;
Chr6	miRNA	64926624	64926725	ID=miRNA_18068;Target=RF00906 1 135;Threshold=6.4e-08 57.6;type="Gene; miRNA";Annotation=microRNA MIR1122;
Chr6	miRNA	64783009	64783142	ID=miRNA_01459;Target=RF00906 1 135;Threshold=1.1e-25 126.4;type="Gene; miRNA";Annotation=microRNA MIR1122;
Chr6	miRNA	64733886	64734010	ID=miRNA_04446;Target=RF00906 1 135;Threshold=1.7e-17 94.7;type="Gene; miRNA";Annotation=microRNA MIR1122;
Chr6	miRNA	64589114	64589234	ID=miRNA_10097;Target=RF00906 1 135;Threshold=1.2e-10 68.2;type="Gene; miRNA";Annotation=microRNA MIR1122;
Chr6	miRNA	64342020	64342127	ID=miRNA_23491;Target=RF00906 1 135;Threshold=1.3e-06 52.5;type="Gene; miRNA";Annotation=microRNA MIR1122;
Chr6	miRNA	64182786	64182956	ID=miRNA_09329;Target=RF00906 1 135;Threshold=4.5e-11 69.8;type="Gene; miRNA";Annotation=microRNA MIR1122;
Chr5	miRNA	74819310	74819402	ID=miRNA_27112;Target=RF00906 1 135;Threshold=8.7e-06 49.3;type="Gene; miRNA";Annotation=microRNA MIR1122;
Chr1	miRNA	51183079	51183183	ID=miRNA_20756;Target=RF00906 1 135;Threshold=2.9e-07 55.1;type="Gene; miRNA";Annotation=microRNA MIR1122;
Chr1	miRNA	51201065	51201185	ID=miRNA_00326;Target=RF00648 1 118;Threshold=3.8e-05 44.7;type="Gene; miRNA";Annotation=microRNA MIR396;
Chr1	miRNA	51253265	51253357	ID=miRNA_14754;Target=RF00906 1 135;Threshold=7.5e-09 61.2;type="Gene; miRNA";Annotation=microRNA MIR1122;
Chr1	miRNA	51396465	51396557	ID=miRNA_18717;Target=RF00906 1 135;Threshold=9.3e-08 57.0;type="Gene; miRNA";Annotation=microRNA MIR1122;
Chr1	miRNA	51414999	51415097	ID=miRNA_32148;Target=RF00906 1 135;Threshold=0.0001 45.2;type="Gene; miRNA";Annotation=microRNA MIR1122;
Chr1	miRNA	51517884	51517988	ID=miRNA_20057;Target=RF00906 1 135;Threshold=2e-07 55.7;type="Gene; miRNA";Annotation=microRNA MIR1122;
Chr1	miRNA	52662381	52662485	ID=miRNA_17369;Target=RF00906 1 135;Threshold=4.2e-08 58.3;type="Gene; miRNA";Annotation=microRNA MIR1122;
Chr1	miRNA	53004828	53004920	ID=miRNA_23558;Target=RF00906 1 135;Threshold=1.3e-06 52.5;type="Gene; miRNA";Annotation=microRNA MIR1122;
Chr3	miRNA	111178362	111178517	ID=miRNA_11809;Target=RF00906 1 135;Threshold=7.1e-10 65.2;type="Gene; miRNA";Annotation=microRNA MIR1122;
Chr3	miRNA	111243416	111243508	ID=miRNA_24589;Target=RF00906 1 135;Threshold=2.3e-06 51.6;type="Gene; miRNA";Annotation=microRNA MIR1122;
Chr3	miRNA	111244665	111244741	ID=miRNA_23504;Target=RF00906 1 135;Threshold=1.3e-06 52.5;type="Gene; miRNA";Annotation=microRNA MIR1122;
Chr3	miRNA	111287811	111287980	ID=miRNA_11448;Target=RF00906 1 135;Threshold=5e-10 65.8;type="Gene; miRNA";Annotation=microRNA MIR1122;
Chr3	miRNA	111288598	111288690	ID=miRNA_24717;Target=RF00906 1 135;Threshold=2.5e-06 51.5;type="Gene; miRNA";Annotation=microRNA MIR1122;
Chr2	miRNA	36204834	36204938	ID=miRNA_12056;Target=RF00906 1 135;Threshold=8.9e-10 64.8;type="Gene; miRNA";Annotation=microRNA MIR1122;
Chr2	miRNA	81531237	81531322	ID=miRNA_29759;Target=RF00906 1 135;Threshold=3.3e-05 47.1;type="Gene; miRNA";Annotation=microRNA MIR1122;
Chr2	miRNA	81702920	81703021	ID=miRNA_23380;Target=RF00906 1 135;Threshold=1.2e-06 52.7;type="Gene; miRNA";Annotation=microRNA MIR1122;
Chr2	miRNA	81807034	81807159	ID=miRNA_11862;Target=RF00906 1 135;Threshold=7.4e-10 65.1;type="Gene; miRNA";Annotation=microRNA MIR1122;
Chr2	miRNA	81889570	81889740	ID=miRNA_15766;Target=RF00906 1 135;Threshold=1.6e-08 60.0;type="Gene; miRNA";Annotation=microRNA MIR1122;
Chr2	miRNA	81892125	81892259	ID=miRNA_02459;Target=RF00906 1 135;Threshold=6.6e-22 111.8;type="Gene; miRNA";Annotation=microRNA MIR1122;
Chr2	miRNA	81930663	81930795	ID=miRNA_00439;Target=RF00690 1 136;Threshold=2.6e-06 42.3;type="Gene; miRNA";Annotation=microRNA MIR408;
Chr2	miRNA	81933705	81933798	ID=miRNA_16573;Target=RF00906 1 135;Threshold=2.6e-08 59.1;type="Gene; miRNA";Annotation=microRNA MIR1122;
Chr2	miRNA	81995023	81995149	ID=miRNA_10405;Target=RF00906 1 135;Threshold=1.8e-10 67.5;type="Gene; miRNA";Annotation=microRNA MIR1122;
Chr2	miRNA	82010362	82010466	ID=miRNA_18109;Target=RF00906 1 135;Threshold=6.6e-08 57.6;type="Gene; miRNA";Annotation=microRNA MIR1122;
Chr2	miRNA	82021735	82021821	ID=miRNA_28560;Target=RF00906 1 135;Threshold=1.8e-05 48.1;type="Gene; miRNA";Annotation=microRNA MIR1122;
Chr2	miRNA	82090814	82090894	ID=miRNA_16901;Target=RF00906 1 135;Threshold=3.1e-08 58.8;type="Gene; miRNA";Annotation=microRNA MIR1122;
Chr2	miRNA	82111094	82111236	ID=miRNA_12689;Target=RF00906 1 135;Threshold=1.5e-09 63.9;type="Gene; miRNA";Annotation=microRNA MIR1122;
Chr2	miRNA	82268778	82268912	ID=miRNA_02537;Target=RF00906 1 135;Threshold=9.7e-22 111.2;type="Gene; miRNA";Annotation=microRNA MIR1122;
Chr5	miRNA	149361561	149361675	ID=miRNA_21915;Target=RF00906 1 135;Threshold=5.4e-07 54.0;type="Gene; miRNA";Annotation=microRNA MIR1122;
Chr5	miRNA	149506203	149506295	ID=miRNA_20699;Target=RF00906 1 135;Threshold=2.8e-07 55.1;type="Gene; miRNA";Annotation=microRNA MIR1122;
Chr5	miRNA	149930896	149930988	ID=miRNA_31088;Target=RF00906 1 135;Threshold=6.1e-05 46.1;type="Gene; miRNA";Annotation=microRNA MIR1122;
Chr5	miRNA	149984491	149984584	ID=miRNA_28448;Target=RF00906 1 135;Threshold=1.7e-05 48.2;type="Gene; miRNA";Annotation=microRNA MIR1122;
Chr5	miRNA	150094527	150094628	ID=miRNA_28809;Target=RF00906 1 135;Threshold=2e-05 47.9;type="Gene; miRNA";Annotation=microRNA MIR1122;
Chr5	miRNA	150132981	150133106	ID=miRNA_02544;Target=RF00906 1 135;Threshold=1e-21 111.1;type="Gene; miRNA";Annotation=microRNA MIR1122;
Chr5	miRNA	150188392	150188505	ID=miRNA_08472;Target=RF00906 1 135;Threshold=1.6e-11 71.6;type="Gene; miRNA";Annotation=microRNA MIR1122;
Chr5	miRNA	150340480	150340573	ID=miRNA_15268;Target=RF00906 1 135;Threshold=1.1e-08 60.6;type="Gene; miRNA";Annotation=microRNA MIR1122;
Chr5	miRNA	151101153	151101257	ID=miRNA_08264;Target=RF00906 1 135;Threshold=1.1e-11 72.1;type="Gene; miRNA";Annotation=microRNA MIR1122;
Chr5	miRNA	151200894	151201006	ID=miRNA_13414;Target=RF00906 1 135;Threshold=2.7e-09 62.9;type="Gene; miRNA";Annotation=microRNA MIR1122;
Chr5	miRNA	151536831	151536943	ID=miRNA_18648;Target=RF00906 1 135;Threshold=9e-08 57.0;type="Gene; miRNA";Annotation=microRNA MIR1122;
Chr5	miRNA	151601124	151601232	ID=miRNA_32399;Target=RF00958 1 124;Threshold=2.3e-05 41.1;type="Gene; miRNA";Annotation=microRNA mir-498;
Chr7	miRNA	407858674	407858809	ID=miRNA_01356;Target=RF00906 1 135;Threshold=2.2e-26 129.2;type="Gene; miRNA";Annotation=microRNA MIR1122;
Chr7	miRNA	407875160	407875252	ID=miRNA_00984;Target=RF00905 1 97;Threshold=2.4e-05 49.9;type="Gene; miRNA";Annotation=microRNA mir-789;
Chr7	miRNA	407909460	407909537	ID=miRNA_08270;Target=RF00906 1 135;Threshold=1.2e-11 72.1;type="Gene; miRNA";Annotation=microRNA MIR1122;
Chr7	miRNA	408059285	408059553	ID=miRNA_31758;Target=RF00906 1 135;Threshold=8.6e-05 45.5;type="Gene; miRNA";Annotation=microRNA MIR1122;
Chr7	miRNA	408063929	408064006	ID=miRNA_33570;Target=RF02516 1 129;Threshold=5.9e-07 49.8;type="Gene; miRNA";Annotation=mir-393 microRNA precursor family;
Chr7	miRNA	408078756	408078849	ID=miRNA_21501;Target=RF00906 1 135;Threshold=4.5e-07 54.3;type="Gene; miRNA";Annotation=microRNA MIR1122;
Chr7	miRNA	408082362	408082535	ID=miRNA_27054;Target=RF00906 1 135;Threshold=8.4e-06 49.4;type="Gene; miRNA";Annotation=microRNA MIR1122;
Chr7	miRNA	408360040	408360123	ID=miRNA_16722;Target=RF00906 1 135;Threshold=2.8e-08 59.0;type="Gene; miRNA";Annotation=microRNA MIR1122;
Chr7	miRNA	408397098	408397176	ID=miRNA_30766;Target=RF00906 1 135;Threshold=5.2e-05 46.3;type="Gene; miRNA";Annotation=microRNA MIR1122;
Chr7	miRNA	408408443	408408606	ID=miRNA_33588;Target=RF02516 1 129;Threshold=1.7e-06 48.1;type="Gene; miRNA";Annotation=mir-393 microRNA precursor family;
Chr5	miRNA	361411203	361411370	ID=miRNA_14854;Target=RF00906 1 135;Threshold=8e-09 61.1;type="Gene; miRNA";Annotation=microRNA MIR1122;
Chr5	miRNA	361539403	361539496	ID=miRNA_20310;Target=RF00906 1 135;Threshold=2.3e-07 55.5;type="Gene; miRNA";Annotation=microRNA MIR1122;
Chr5	miRNA	361666311	361666469	ID=miRNA_28382;Target=RF00906 1 135;Threshold=1.6e-05 48.3;type="Gene; miRNA";Annotation=microRNA MIR1122;
Chr5	miRNA	361848132	361848214	ID=miRNA_27191;Target=RF00906 1 135;Threshold=9.1e-06 49.3;type="Gene; miRNA";Annotation=microRNA MIR1122;
Chr2	miRNA	375662259	375662363	ID=miRNA_09378;Target=RF00906 1 135;Threshold=4.8e-11 69.7;type="Gene; miRNA";Annotation=microRNA MIR1122;
Chr4	miRNA	299904882	299904976	ID=miRNA_30056;Target=RF00906 1 135;Threshold=3.8e-05 46.9;type="Gene; miRNA";Annotation=microRNA MIR1122;
Chr4	miRNA	299879586	299879700	ID=miRNA_08344;Target=RF00906 1 135;Threshold=1.3e-11 71.9;type="Gene; miRNA";Annotation=microRNA MIR1122;
Chr4	miRNA	299650238	299650312	ID=miRNA_33562;Target=RF02516 1 129;Threshold=3.8e-07 50.4;type="Gene; miRNA";Annotation=mir-393 microRNA precursor family;
Chr4	miRNA	299634145	299634249	ID=miRNA_29658;Target=RF00906 1 135;Threshold=3.2e-05 47.2;type="Gene; miRNA";Annotation=microRNA MIR1122;
Chr4	miRNA	299624112	299624272	ID=miRNA_21287;Target=RF00906 1 135;Threshold=3.9e-07 54.6;type="Gene; miRNA";Annotation=microRNA MIR1122;
Chr4	miRNA	299549318	299549445	ID=miRNA_33572;Target=RF02516 1 129;Threshold=6.5e-07 49.6;type="Gene; miRNA";Annotation=mir-393 microRNA precursor family;
Chr4	miRNA	299538206	299538311	ID=miRNA_25321;Target=RF00906 1 135;Threshold=3.4e-06 50.9;type="Gene; miRNA";Annotation=microRNA MIR1122;
Chr4	miRNA	299511857	299511964	ID=miRNA_33518;Target=RF01911 1 170;Threshold=0.0001 46.1;type="Gene; miRNA";Annotation=microRNA MIR2118;
Chr4	miRNA	299478119	299478184	ID=miRNA_22388;Target=RF00906 1 135;Threshold=7e-07 53.6;type="Gene; miRNA";Annotation=microRNA MIR1122;
Chr5	miRNA	261727411	261727515	ID=miRNA_06395;Target=RF00906 1 135;Threshold=3e-13 78.3;type="Gene; miRNA";Annotation=microRNA MIR1122;
Chr5	miRNA	261684540	261684628	ID=miRNA_30798;Target=RF00906 1 135;Threshold=5.3e-05 46.3;type="Gene; miRNA";Annotation=microRNA MIR1122;
Chr5	miRNA	261674723	261674892	ID=miRNA_26330;Target=RF00906 1 135;Threshold=5.8e-06 50.0;type="Gene; miRNA";Annotation=microRNA MIR1122;
Chr5	miRNA	261674471	261674563	ID=miRNA_25520;Target=RF00906 1 135;Threshold=3.8e-06 50.7;type="Gene; miRNA";Annotation=microRNA MIR1122;
Chr5	miRNA	261610885	261610968	ID=miRNA_17396;Target=RF00906 1 135;Threshold=4.2e-08 58.3;type="Gene; miRNA";Annotation=microRNA MIR1122;
Chr5	miRNA	261583285	261583386	ID=miRNA_20508;Target=RF00906 1 135;Threshold=2.5e-07 55.3;type="Gene; miRNA";Annotation=microRNA MIR1122;
Chr5	miRNA	261565175	261565265	ID=miRNA_18566;Target=RF00906 1 135;Threshold=8.6e-08 57.1;type="Gene; miRNA";Annotation=microRNA MIR1122;
Chr5	miRNA	261516400	261516518	ID=miRNA_12457;Target=RF00906 1 135;Threshold=1.3e-09 64.2;type="Gene; miRNA";Annotation=microRNA MIR1122;
Chr5	miRNA	261421938	261422061	ID=miRNA_04842;Target=RF00906 1 135;Threshold=1.8e-16 90.7;type="Gene; miRNA";Annotation=microRNA MIR1122;
Chr5	miRNA	261257618	261257711	ID=miRNA_30847;Target=RF00906 1 135;Threshold=5.4e-05 46.3;type="Gene; miRNA";Annotation=microRNA MIR1122;
Chr5	miRNA	261062540	261062654	ID=miRNA_16519;Target=RF00906 1 135;Threshold=2.5e-08 59.2;type="Gene; miRNA";Annotation=microRNA MIR1122;
Chr5	miRNA	261014876	261014969	ID=miRNA_07348;Target=RF00906 1 135;Threshold=2.3e-12 74.8;type="Gene; miRNA";Annotation=microRNA MIR1122;
Chr5	miRNA	260597318	260597422	ID=miRNA_27226;Target=RF00906 1 135;Threshold=9.3e-06 49.2;type="Gene; miRNA";Annotation=microRNA MIR1122;
Chr5	miRNA	260524804	260524973	ID=miRNA_14369;Target=RF00906 1 135;Threshold=5.7e-09 61.7;type="Gene; miRNA";Annotation=microRNA MIR1122;
Chr5	miRNA	260514554	260514658	ID=miRNA_06884;Target=RF00906 1 135;Threshold=9.5e-13 76.3;type="Gene; miRNA";Annotation=microRNA MIR1122;
Chr5	miRNA	260483785	260483877	ID=miRNA_24724;Target=RF00906 1 135;Threshold=2.5e-06 51.5;type="Gene; miRNA";Annotation=microRNA MIR1122;
Chr1	miRNA	244369322	244369426	ID=miRNA_09674;Target=RF00906 1 135;Threshold=7.1e-11 69.1;type="Gene; miRNA";Annotation=microRNA MIR1122;
Chr1	miRNA	244379435	244379527	ID=miRNA_16862;Target=RF00906 1 135;Threshold=3e-08 58.9;type="Gene; miRNA";Annotation=microRNA MIR1122;
Chr1	miRNA	244496342	244496513	ID=miRNA_29921;Target=RF00906 1 135;Threshold=3.6e-05 47.0;type="Gene; miRNA";Annotation=microRNA MIR1122;
Chr1	miRNA	244698661	244698752	ID=miRNA_24646;Target=RF00906 1 135;Threshold=2.4e-06 51.5;type="Gene; miRNA";Annotation=microRNA MIR1122;
Chr1	miRNA	244766448	244766616	ID=miRNA_18881;Target=RF00906 1 135;Threshold=1e-07 56.8;type="Gene; miRNA";Annotation=microRNA MIR1122;
Chr1	miRNA	244799479	244799569	ID=miRNA_30679;Target=RF00906 1 135;Threshold=5.1e-05 46.4;type="Gene; miRNA";Annotation=microRNA MIR1122;
Chr1	miRNA	237200572	237200705	ID=miRNA_03237;Target=RF00906 1 135;Threshold=2.6e-20 105.6;type="Gene; miRNA";Annotation=microRNA MIR1122;
Chr1	miRNA	236872224	236872337	ID=miRNA_10581;Target=RF00906 1 135;Threshold=2.1e-10 67.2;type="Gene; miRNA";Annotation=microRNA MIR1122;
Chr1	miRNA	236756394	236756486	ID=miRNA_30468;Target=RF00906 1 135;Threshold=4.6e-05 46.6;type="Gene; miRNA";Annotation=microRNA MIR1122;
Chr1	miRNA	248383043	248383135	ID=miRNA_17548;Target=RF00906 1 135;Threshold=4.7e-08 58.1;type="Gene; miRNA";Annotation=microRNA MIR1122;
Chr1	miRNA	248572884	248572976	ID=miRNA_19753;Target=RF00906 1 135;Threshold=1.7e-07 56.0;type="Gene; miRNA";Annotation=microRNA MIR1122;
Chr1	miRNA	248715918	248716052	ID=miRNA_03855;Target=RF00906 1 135;Threshold=6e-19 100.4;type="Gene; miRNA";Annotation=microRNA MIR1122;
Chr1	miRNA	248719260	248719394	ID=miRNA_01084;Target=RF00906 1 135;Threshold=1.9e-30 145.0;type="Gene; miRNA";Annotation=microRNA MIR1122;
Chr1	miRNA	248826886	248827000	ID=miRNA_27072;Target=RF00906 1 135;Threshold=8.5e-06 49.4;type="Gene; miRNA";Annotation=microRNA MIR1122;
Chr1	miRNA	248839573	248839649	ID=miRNA_21063;Target=RF00906 1 135;Threshold=3.5e-07 54.8;type="Gene; miRNA";Annotation=microRNA MIR1122;
Chr2	miRNA	315441901	315441979	ID=miRNA_27207;Target=RF00906 1 135;Threshold=9.2e-06 49.3;type="Gene; miRNA";Annotation=microRNA MIR1122;
Chr2	miRNA	315445183	315445352	ID=miRNA_12366;Target=RF00906 1 135;Threshold=1.2e-09 64.3;type="Gene; miRNA";Annotation=microRNA MIR1122;
Chr2	miRNA	315522500	315522623	ID=miRNA_01707;Target=RF00906 1 135;Threshold=3e-24 120.9;type="Gene; miRNA";Annotation=microRNA MIR1122;
Chr2	miRNA	315604461	315604628	ID=miRNA_14986;Target=RF00906 1 135;Threshold=8.8e-09 61.0;type="Gene; miRNA";Annotation=microRNA MIR1122;
Chr2	miRNA	315828622	315828714	ID=miRNA_28851;Target=RF00906 1 135;Threshold=2.1e-05 47.9;type="Gene; miRNA";Annotation=microRNA MIR1122;
Chr2	miRNA	315916065	315916218	ID=miRNA_18827;Target=RF00906 1 135;Threshold=1e-07 56.9;type="Gene; miRNA";Annotation=microRNA MIR1122;
Chr2	miRNA	315958563	315958732	ID=miRNA_25325;Target=RF00906 1 135;Threshold=3.4e-06 50.9;type="Gene; miRNA";Annotation=microRNA MIR1122;
Chr2	miRNA	316001570	316001704	ID=miRNA_01728;Target=RF00906 1 135;Threshold=3.6e-24 120.6;type="Gene; miRNA";Annotation=microRNA MIR1122;
Chr2	miRNA	316053267	316053350	ID=miRNA_32233;Target=RF00908 1 131;Threshold=1.3e-05 43.1;type="Gene; miRNA";Annotation=microRNA MIR529;
Chr2	miRNA	316070329	316070413	ID=miRNA_27298;Target=RF00906 1 135;Threshold=9.7e-06 49.2;type="Gene; miRNA";Annotation=microRNA MIR1122;
Chr2	miRNA	316076120	316076280	ID=miRNA_29302;Target=RF00906 1 135;Threshold=2.6e-05 47.5;type="Gene; miRNA";Annotation=microRNA MIR1122;
Chr2	miRNA	316079117	316079209	ID=miRNA_19187;Target=RF00906 1 135;Threshold=1.2e-07 56.5;type="Gene; miRNA";Annotation=microRNA MIR1122;
Chr2	miRNA	316128509	316128674	ID=miRNA_21161;Target=RF00906 1 135;Threshold=3.7e-07 54.7;type="Gene; miRNA";Annotation=microRNA MIR1122;
Chr2	miRNA	316372755	316372864	ID=miRNA_32376;Target=RF00958 1 124;Threshold=3.5e-06 43.8;type="Gene; miRNA";Annotation=microRNA mir-498;
Chr2	miRNA	316653544	316653666	ID=miRNA_10707;Target=RF00906 1 135;Threshold=2.5e-10 67.0;type="Gene; miRNA";Annotation=microRNA MIR1122;
Chr2	miRNA	316719198	316719302	ID=miRNA_06580;Target=RF00906 1 135;Threshold=4.7e-13 77.5;type="Gene; miRNA";Annotation=microRNA MIR1122;
Chr2	miRNA	316723536	316723622	ID=miRNA_12885;Target=RF00906 1 135;Threshold=1.8e-09 63.6;type="Gene; miRNA";Annotation=microRNA MIR1122;
Chr1	miRNA	242550179	242550302	ID=miRNA_05380;Target=RF00906 1 135;Threshold=5e-15 85.2;type="Gene; miRNA";Annotation=microRNA MIR1122;
Chr7	miRNA	49086685	49086819	ID=miRNA_01199;Target=RF00906 1 135;Threshold=3.6e-29 140.0;type="Gene; miRNA";Annotation=microRNA MIR1122;
Chr7	miRNA	50207001	50207170	ID=miRNA_11983;Target=RF00906 1 135;Threshold=8.4e-10 64.9;type="Gene; miRNA";Annotation=microRNA MIR1122;
Chr4	miRNA	85704187	85704312	ID=miRNA_02102;Target=RF00906 1 135;Threshold=1e-22 115.0;type="Gene; miRNA";Annotation=microRNA MIR1122;
Chr4	miRNA	85700623	85700727	ID=miRNA_08983;Target=RF00906 1 135;Threshold=3e-11 70.5;type="Gene; miRNA";Annotation=microRNA MIR1122;
Chr6	miRNA	203363922	203364014	ID=miRNA_22493;Target=RF00906 1 135;Threshold=7.4e-07 53.5;type="Gene; miRNA";Annotation=microRNA MIR1122;
Chr6	miRNA	178172626	178172749	ID=miRNA_02492;Target=RF00906 1 135;Threshold=8.2e-22 111.5;type="Gene; miRNA";Annotation=microRNA MIR1122;
Chr6	miRNA	117541742	117541911	ID=miRNA_19228;Target=RF00906 1 135;Threshold=1.3e-07 56.5;type="Gene; miRNA";Annotation=microRNA MIR1122;
Chr6	miRNA	117476491	117476555	ID=miRNA_29843;Target=RF00906 1 135;Threshold=3.5e-05 47.0;type="Gene; miRNA";Annotation=microRNA MIR1122;
Chr6	miRNA	117474273	117474393	ID=miRNA_10833;Target=RF00906 1 135;Threshold=2.8e-10 66.8;type="Gene; miRNA";Annotation=microRNA MIR1122;
Chr6	miRNA	117472514	117472628	ID=miRNA_04972;Target=RF00906 1 135;Threshold=4.2e-16 89.3;type="Gene; miRNA";Annotation=microRNA MIR1122;
Chr6	miRNA	117413670	117413804	ID=miRNA_01502;Target=RF00906 1 135;Threshold=2.4e-25 125.2;type="Gene; miRNA";Annotation=microRNA MIR1122;
Chr6	miRNA	117361768	117362014	ID=miRNA_31746;Target=RF00906 1 135;Threshold=8.5e-05 45.5;type="Gene; miRNA";Annotation=microRNA MIR1122;
Chr5	miRNA	72934260	72934429	ID=miRNA_09107;Target=RF00906 1 135;Threshold=3.6e-11 70.2;type="Gene; miRNA";Annotation=microRNA MIR1122;
Chr5	miRNA	72918783	72918952	ID=miRNA_10147;Target=RF00906 1 135;Threshold=1.3e-10 68.0;type="Gene; miRNA";Annotation=microRNA MIR1122;
Chr5	miRNA	72849811	72849903	ID=miRNA_33659;Target=RF02516 1 129;Threshold=1.7e-05 44.6;type="Gene; miRNA";Annotation=mir-393 microRNA precursor family;
Chr5	miRNA	72674807	72674901	ID=miRNA_20608;Target=RF00906 1 135;Threshold=2.7e-07 55.2;type="Gene; miRNA";Annotation=microRNA MIR1122;
Chr5	miRNA	72643397	72643490	ID=miRNA_06840;Target=RF00906 1 135;Threshold=8.6e-13 76.5;type="Gene; miRNA";Annotation=microRNA MIR1122;
Chr5	miRNA	72512358	72512449	ID=miRNA_31221;Target=RF00906 1 135;Threshold=6.5e-05 46.0;type="Gene; miRNA";Annotation=microRNA MIR1122;
Chr6	miRNA	259563825	259563917	ID=miRNA_15173;Target=RF00906 1 135;Threshold=1e-08 60.7;type="Gene; miRNA";Annotation=microRNA MIR1122;
Chr6	miRNA	259421291	259421460	ID=miRNA_09903;Target=RF00906 1 135;Threshold=9.6e-11 68.6;type="Gene; miRNA";Annotation=microRNA MIR1122;
Chr6	miRNA	259415027	259415127	ID=miRNA_11707;Target=RF00906 1 135;Threshold=6.4e-10 65.4;type="Gene; miRNA";Annotation=microRNA MIR1122;
Chr5	miRNA	32786228	32786352	ID=miRNA_04753;Target=RF00906 1 135;Threshold=9.8e-17 91.8;type="Gene; miRNA";Annotation=microRNA MIR1122;
Chr5	miRNA	32862721	32862814	ID=miRNA_22749;Target=RF00906 1 135;Threshold=8.6e-07 53.2;type="Gene; miRNA";Annotation=microRNA MIR1122;
Chr5	miRNA	32934993	32935113	ID=miRNA_21020;Target=RF00906 1 135;Threshold=3.4e-07 54.8;type="Gene; miRNA";Annotation=microRNA MIR1122;
Chr5	miRNA	33123993	33124088	ID=miRNA_16542;Target=RF00906 1 135;Threshold=2.5e-08 59.2;type="Gene; miRNA";Annotation=microRNA MIR1122;
Chr5	miRNA	45150966	45151052	ID=miRNA_17033;Target=RF00906 1 135;Threshold=3.4e-08 58.7;type="Gene; miRNA";Annotation=microRNA MIR1122;
Chr5	miRNA	45521029	45521120	ID=miRNA_21442;Target=RF00906 1 135;Threshold=4.3e-07 54.4;type="Gene; miRNA";Annotation=microRNA MIR1122;
Chr5	miRNA	45579434	45579514	ID=miRNA_12416;Target=RF00906 1 135;Threshold=1.2e-09 64.3;type="Gene; miRNA";Annotation=microRNA MIR1122;
Chr3	miRNA	173915600	173915745	ID=miRNA_17537;Target=RF00906 1 135;Threshold=4.7e-08 58.2;type="Gene; miRNA";Annotation=microRNA MIR1122;
Chr3	miRNA	173908010	173908144	ID=miRNA_01277;Target=RF00906 1 135;Threshold=3e-27 132.6;type="Gene; miRNA";Annotation=microRNA MIR1122;
Chr3	miRNA	173873755	173873867	ID=miRNA_21927;Target=RF00906 1 135;Threshold=5.5e-07 54.0;type="Gene; miRNA";Annotation=microRNA MIR1122;
Chr3	miRNA	173705359	173705467	ID=miRNA_19017;Target=RF00906 1 135;Threshold=1.1e-07 56.7;type="Gene; miRNA";Annotation=microRNA MIR1122;
Chr3	miRNA	173686152	173686256	ID=miRNA_08944;Target=RF00906 1 135;Threshold=2.9e-11 70.6;type="Gene; miRNA";Annotation=microRNA MIR1122;
Chr3	miRNA	173445945	173446077	ID=miRNA_17065;Target=RF00906 1 135;Threshold=3.5e-08 58.6;type="Gene; miRNA";Annotation=microRNA MIR1122;
Chr3	miRNA	173329582	173329725	ID=miRNA_02577;Target=RF00906 1 135;Threshold=1.1e-21 110.9;type="Gene; miRNA";Annotation=microRNA MIR1122;
Chr3	miRNA	172964154	172964246	ID=miRNA_28983;Target=RF00906 1 135;Threshold=2.2e-05 47.8;type="Gene; miRNA";Annotation=microRNA MIR1122;
Chr3	miRNA	172380875	172380997	ID=miRNA_06122;Target=RF00906 1 135;Threshold=1.5e-13 79.5;type="Gene; miRNA";Annotation=microRNA MIR1122;
Chr7	miRNA	175696062	175696185	ID=miRNA_01890;Target=RF00906 1 135;Threshold=2e-23 117.8;type="Gene; miRNA";Annotation=microRNA MIR1122;
Chr7	miRNA	175629037	175629160	ID=miRNA_11188;Target=RF00906 1 135;Threshold=3.9e-10 66.2;type="Gene; miRNA";Annotation=microRNA MIR1122;
Chr7	miRNA	175478575	175478744	ID=miRNA_21771;Target=RF00906 1 135;Threshold=5.1e-07 54.1;type="Gene; miRNA";Annotation=microRNA MIR1122;
Chr7	miRNA	175125645	175125715	ID=miRNA_23002;Target=RF00906 1 135;Threshold=9.9e-07 53.0;type="Gene; miRNA";Annotation=microRNA MIR1122;
Chr7	miRNA	174737505	174737597	ID=miRNA_14716;Target=RF00906 1 135;Threshold=7.3e-09 61.3;type="Gene; miRNA";Annotation=microRNA MIR1122;
Chr7	miRNA	174734608	174734745	ID=miRNA_01494;Target=RF00906 1 135;Threshold=2.1e-25 125.4;type="Gene; miRNA";Annotation=microRNA MIR1122;
Chr1	miRNA	20533056	20533303	ID=miRNA_30097;Target=RF00906 1 135;Threshold=3.9e-05 46.8;type="Gene; miRNA";Annotation=microRNA MIR1122;
Chr1	miRNA	20398658	20398765	ID=miRNA_08248;Target=RF00906 1 135;Threshold=1.1e-11 72.2;type="Gene; miRNA";Annotation=microRNA MIR1122;
Chr1	miRNA	20344207	20344321	ID=miRNA_05203;Target=RF00906 1 135;Threshold=1.8e-15 86.9;type="Gene; miRNA";Annotation=microRNA MIR1122;
Chr7	miRNA	31794218	31794322	ID=miRNA_24256;Target=RF00906 1 135;Threshold=1.9e-06 51.9;type="Gene; miRNA";Annotation=microRNA MIR1122;
Chr7	miRNA	31666814	31666983	ID=miRNA_10652;Target=RF00906 1 135;Threshold=2.3e-10 67.1;type="Gene; miRNA";Annotation=microRNA MIR1122;
Chr7	miRNA	31583863	31583955	ID=miRNA_20945;Target=RF00906 1 135;Threshold=3.3e-07 54.9;type="Gene; miRNA";Annotation=microRNA MIR1122;
Chr7	miRNA	31513540	31513696	ID=miRNA_21504;Target=RF00906 1 135;Threshold=4.5e-07 54.3;type="Gene; miRNA";Annotation=microRNA MIR1122;
Chr7	miRNA	31474545	31474630	ID=miRNA_32665;Target=RF01061 1 84;Threshold=9.9e-07 53.1;type="Gene; miRNA";Annotation=microRNA mir-548;
Chr1	miRNA	140597512	140597626	ID=miRNA_12019;Target=RF00906 1 135;Threshold=8.6e-10 64.9;type="Gene; miRNA";Annotation=microRNA MIR1122;
Chr6	miRNA	103342959	103343051	ID=miRNA_20176;Target=RF00906 1 135;Threshold=2.1e-07 55.6;type="Gene; miRNA";Annotation=microRNA MIR1122;
Chr6	miRNA	103281627	103281741	ID=miRNA_08320;Target=RF00906 1 135;Threshold=1.2e-11 72.0;type="Gene; miRNA";Annotation=microRNA MIR1122;
Chr1	miRNA	40477747	40477848	ID=miRNA_06626;Target=RF00906 1 135;Threshold=5.3e-13 77.3;type="Gene; miRNA";Annotation=microRNA MIR1122;
Chr1	miRNA	40493811	40493883	ID=miRNA_29396;Target=RF00906 1 135;Threshold=2.8e-05 47.4;type="Gene; miRNA";Annotation=microRNA MIR1122;
Chr1	miRNA	40560386	40560555	ID=miRNA_17326;Target=RF00906 1 135;Threshold=4.1e-08 58.4;type="Gene; miRNA";Annotation=microRNA MIR1122;
Chr1	miRNA	69840562	69840632	ID=miRNA_28593;Target=RF00906 1 135;Threshold=1.8e-05 48.1;type="Gene; miRNA";Annotation=microRNA MIR1122;
Chr1	miRNA	69801769	69801938	ID=miRNA_12131;Target=RF00906 1 135;Threshold=9.5e-10 64.7;type="Gene; miRNA";Annotation=microRNA MIR1122;
Chr1	miRNA	69714403	69714495	ID=miRNA_15755;Target=RF00906 1 135;Threshold=1.5e-08 60.0;type="Gene; miRNA";Annotation=microRNA MIR1122;
Chr1	miRNA	69591497	69591590	ID=miRNA_16338;Target=RF00906 1 135;Threshold=2.2e-08 59.4;type="Gene; miRNA";Annotation=microRNA MIR1122;
Chr1	miRNA	69579730	69579854	ID=miRNA_01911;Target=RF00906 1 135;Threshold=2.3e-23 117.5;type="Gene; miRNA";Annotation=microRNA MIR1122;
Chr1	miRNA	69572112	69572273	ID=miRNA_26992;Target=RF00906 1 135;Threshold=8.1e-06 49.5;type="Gene; miRNA";Annotation=microRNA MIR1122;
Chr1	miRNA	69486774	69486889	ID=miRNA_18705;Target=RF00906 1 135;Threshold=9.3e-08 57.0;type="Gene; miRNA";Annotation=microRNA MIR1122;
Chr1	miRNA	69484650	69484775	ID=miRNA_02795;Target=RF00906 1 135;Threshold=3.4e-21 109.1;type="Gene; miRNA";Annotation=microRNA MIR1122;
Chr2	miRNA	324731662	324731848	ID=miRNA_25851;Target=RF00906 1 135;Threshold=4.5e-06 50.4;type="Gene; miRNA";Annotation=microRNA MIR1122;
Chr4	miRNA	79670838	79670951	ID=miRNA_11507;Target=RF00906 1 135;Threshold=5.3e-10 65.7;type="Gene; miRNA";Annotation=microRNA MIR1122;
Chr4	miRNA	79937529	79937630	ID=miRNA_31854;Target=RF00906 1 135;Threshold=9e-05 45.4;type="Gene; miRNA";Annotation=microRNA MIR1122;
Chr4	miRNA	79985169	79985309	ID=miRNA_08594;Target=RF00906 1 135;Threshold=1.9e-11 71.3;type="Gene; miRNA";Annotation=microRNA MIR1122;
Chr4	miRNA	80219488	80219600	ID=miRNA_14957;Target=RF00906 1 135;Threshold=8.7e-09 61.0;type="Gene; miRNA";Annotation=microRNA MIR1122;
Chr4	miRNA	80474889	80475058	ID=miRNA_07330;Target=RF00906 1 135;Threshold=2.3e-12 74.9;type="Gene; miRNA";Annotation=microRNA MIR1122;
Chr4	miRNA	80541065	80541157	ID=miRNA_19422;Target=RF00906 1 135;Threshold=1.4e-07 56.3;type="Gene; miRNA";Annotation=microRNA MIR1122;
Chr4	miRNA	80702749	80702883	ID=miRNA_01559;Target=RF00906 1 135;Threshold=5.8e-25 123.7;type="Gene; miRNA";Annotation=microRNA MIR1122;
Chr4	miRNA	80909279	80909448	ID=miRNA_13286;Target=RF00906 1 135;Threshold=2.5e-09 63.1;type="Gene; miRNA";Annotation=microRNA MIR1122;
Chr4	miRNA	81241208	81241320	ID=miRNA_11228;Target=RF00906 1 135;Threshold=4.1e-10 66.1;type="Gene; miRNA";Annotation=microRNA MIR1122;
Chr4	miRNA	81395195	81395262	ID=miRNA_27335;Target=RF00906 1 135;Threshold=9.9e-06 49.1;type="Gene; miRNA";Annotation=microRNA MIR1122;
Chr4	miRNA	81400209	81400301	ID=miRNA_24540;Target=RF00906 1 135;Threshold=2.2e-06 51.6;type="Gene; miRNA";Annotation=microRNA MIR1122;
Chr4	miRNA	81415791	81415862	ID=miRNA_23137;Target=RF00906 1 135;Threshold=1.1e-06 52.9;type="Gene; miRNA";Annotation=microRNA MIR1122;
Chr7	miRNA	394770560	394770664	ID=miRNA_10170;Target=RF00906 1 135;Threshold=1.3e-10 68.0;type="Gene; miRNA";Annotation=microRNA MIR1122;
Chr7	miRNA	394770057	394770217	ID=miRNA_26095;Target=RF00906 1 135;Threshold=5.1e-06 50.2;type="Gene; miRNA";Annotation=microRNA MIR1122;
Chr7	miRNA	394693091	394693214	ID=miRNA_01560;Target=RF00906 1 135;Threshold=6.1e-25 123.6;type="Gene; miRNA";Annotation=microRNA MIR1122;
Chr7	miRNA	286496709	286496810	ID=miRNA_27331;Target=RF00906 1 135;Threshold=9.9e-06 49.1;type="Gene; miRNA";Annotation=microRNA MIR1122;
Chr7	miRNA	286519811	286519923	ID=miRNA_08334;Target=RF00906 1 135;Threshold=1.3e-11 72.0;type="Gene; miRNA";Annotation=microRNA MIR1122;
Chr7	miRNA	286587414	286587499	ID=miRNA_21271;Target=RF00906 1 135;Threshold=3.9e-07 54.6;type="Gene; miRNA";Annotation=microRNA MIR1122;
Chr7	miRNA	286663142	286663311	ID=miRNA_07768;Target=RF00906 1 135;Threshold=5.1e-12 73.5;type="Gene; miRNA";Annotation=microRNA MIR1122;
Chr7	miRNA	287058572	287058707	ID=miRNA_00901;Target=RF00885 1 275;Threshold=4.7e-06 49.3;type="Gene; miRNA";Annotation=microRNA MIR821;
Chr7	miRNA	287062108	287062277	ID=miRNA_22378;Target=RF00906 1 135;Threshold=6.9e-07 53.6;type="Gene; miRNA";Annotation=microRNA MIR1122;
Chr5	miRNA	47151703	47151787	ID=miRNA_32668;Target=RF01061 1 84;Threshold=1.5e-06 52.4;type="Gene; miRNA";Annotation=microRNA mir-548;
Chr5	miRNA	47154909	47155000	ID=miRNA_07728;Target=RF00906 1 135;Threshold=4.7e-12 73.7;type="Gene; miRNA";Annotation=microRNA MIR1122;
Chr5	miRNA	47162914	47163079	ID=miRNA_16512;Target=RF00906 1 135;Threshold=2.5e-08 59.2;type="Gene; miRNA";Annotation=microRNA MIR1122;
Chr5	miRNA	47246706	47246876	ID=miRNA_12518;Target=RF00906 1 135;Threshold=1.3e-09 64.1;type="Gene; miRNA";Annotation=microRNA MIR1122;
Chr5	miRNA	47281774	47281944	ID=miRNA_21019;Target=RF00906 1 135;Threshold=3.4e-07 54.8;type="Gene; miRNA";Annotation=microRNA MIR1122;
Chr5	miRNA	47286870	47287039	ID=miRNA_25110;Target=RF00906 1 135;Threshold=3.1e-06 51.1;type="Gene; miRNA";Annotation=microRNA MIR1122;
Chr5	miRNA	47695061	47695185	ID=miRNA_19973;Target=RF00906 1 135;Threshold=1.9e-07 55.8;type="Gene; miRNA";Annotation=microRNA MIR1122;
Chr3	miRNA	332584799	332584964	ID=miRNA_20153;Target=RF00906 1 135;Threshold=2.1e-07 55.6;type="Gene; miRNA";Annotation=microRNA MIR1122;
Chr3	miRNA	332562228	332562329	ID=miRNA_21537;Target=RF00906 1 135;Threshold=4.6e-07 54.3;type="Gene; miRNA";Annotation=microRNA MIR1122;
Chr3	miRNA	332263388	332263455	ID=miRNA_22972;Target=RF00906 1 135;Threshold=9.7e-07 53.0;type="Gene; miRNA";Annotation=microRNA MIR1122;
Chr7	miRNA	354631064	354631233	ID=miRNA_26472;Target=RF00906 1 135;Threshold=6.3e-06 49.9;type="Gene; miRNA";Annotation=microRNA MIR1122;
Chr7	miRNA	354755343	354755513	ID=miRNA_14678;Target=RF00906 1 135;Threshold=7.1e-09 61.3;type="Gene; miRNA";Annotation=microRNA MIR1122;
Chr7	miRNA	354973653	354973754	ID=miRNA_30488;Target=RF00906 1 135;Threshold=4.6e-05 46.5;type="Gene; miRNA";Annotation=microRNA MIR1122;
Chr3	miRNA	166480398	166480644	ID=miRNA_30553;Target=RF00906 1 135;Threshold=4.7e-05 46.5;type="Gene; miRNA";Annotation=microRNA MIR1122;
Chr3	miRNA	166603616	166603717	ID=miRNA_00085;Target=RF00445 1 118;Threshold=3.9e-06 42.2;type="Gene; miRNA";Annotation=mir-399 microRNA precursor family;
Chr3	miRNA	166618557	166618692	ID=miRNA_00047;Target=RF00445 1 118;Threshold=2.2e-15 71.5;type="Gene; miRNA";Annotation=mir-399 microRNA precursor family;
Chr3	miRNA	166630214	166630377	ID=miRNA_03423;Target=RF00906 1 135;Threshold=6.7e-20 104.1;type="Gene; miRNA";Annotation=microRNA MIR1122;
Chr3	miRNA	166661289	166661381	ID=miRNA_18143;Target=RF00906 1 135;Threshold=6.7e-08 57.5;type="Gene; miRNA";Annotation=microRNA MIR1122;
Chr3	miRNA	166725457	166725569	ID=miRNA_31187;Target=RF00906 1 135;Threshold=6.4e-05 46.0;type="Gene; miRNA";Annotation=microRNA MIR1122;
Chr3	miRNA	166768820	166768932	ID=miRNA_29565;Target=RF00906 1 135;Threshold=3e-05 47.3;type="Gene; miRNA";Annotation=microRNA MIR1122;
Chr5	miRNA	264021708	264021800	ID=miRNA_25586;Target=RF00906 1 135;Threshold=3.9e-06 50.7;type="Gene; miRNA";Annotation=microRNA MIR1122;
Chr5	miRNA	264036604	264036695	ID=miRNA_30993;Target=RF00906 1 135;Threshold=5.8e-05 46.1;type="Gene; miRNA";Annotation=microRNA MIR1122;
Chr5	miRNA	264154919	264155095	ID=miRNA_04199;Target=RF00906 1 135;Threshold=4.2e-18 97.1;type="Gene; miRNA";Annotation=microRNA MIR1122;
Chr5	miRNA	264232146	264232257	ID=miRNA_31569;Target=RF00906 1 135;Threshold=7.8e-05 45.7;type="Gene; miRNA";Annotation=microRNA MIR1122;
Chr5	miRNA	264318641	264318765	ID=miRNA_02073;Target=RF00906 1 135;Threshold=8.6e-23 115.3;type="Gene; miRNA";Annotation=microRNA MIR1122;
Chr3	miRNA	401268685	401268808	ID=miRNA_03242;Target=RF00906 1 135;Threshold=2.7e-20 105.6;type="Gene; miRNA";Annotation=microRNA MIR1122;
Chr3	miRNA	401471652	401471764	ID=miRNA_12143;Target=RF00906 16 120;Threshold=9.5e-10 64.7;type="Gene; miRNA";Annotation=microRNA MIR1122;
Chr5	miRNA	91025303	91025504	ID=miRNA_24197;Target=RF00906 1 135;Threshold=1.9e-06 51.9;type="Gene; miRNA";Annotation=microRNA MIR1122;
Chr5	miRNA	91017490	91017617	ID=miRNA_06328;Target=RF00906 1 135;Threshold=2.5e-13 78.6;type="Gene; miRNA";Annotation=microRNA MIR1122;
Chr5	miRNA	90902091	90902207	ID=miRNA_08371;Target=RF00906 1 135;Threshold=1.4e-11 71.9;type="Gene; miRNA";Annotation=microRNA MIR1122;
Chr5	miRNA	90889916	90890049	ID=miRNA_21519;Target=RF00906 1 135;Threshold=4.5e-07 54.3;type="Gene; miRNA";Annotation=microRNA MIR1122;
Chr5	miRNA	90107067	90107227	ID=miRNA_28406;Target=RF00906 1 135;Threshold=1.7e-05 48.3;type="Gene; miRNA";Annotation=microRNA MIR1122;
Chr5	miRNA	89442609	89442698	ID=miRNA_23086;Target=RF00906 1 135;Threshold=1e-06 52.9;type="Gene; miRNA";Annotation=microRNA MIR1122;
Chr6	miRNA	190558657	190558783	ID=miRNA_32316;Target=RF00908 1 131;Threshold=6.8e-05 40.6;type="Gene; miRNA";Annotation=microRNA MIR529;
Chr2	miRNA	429312166	429312331	ID=miRNA_17523;Target=RF00906 1 135;Threshold=4.6e-08 58.2;type="Gene; miRNA";Annotation=microRNA MIR1122;
Chr2	miRNA	429302257	429302364	ID=miRNA_00338;Target=RF00674 1 104;Threshold=3.7e-05 39.5;type="Gene; miRNA";Annotation=microRNA mir-187;
Chr2	miRNA	429218650	429218741	ID=miRNA_25262;Target=RF00906 1 135;Threshold=3.3e-06 51.0;type="Gene; miRNA";Annotation=microRNA MIR1122;
Chr2	miRNA	429103606	429103699	ID=miRNA_27411;Target=RF00906 1 135;Threshold=1e-05 49.1;type="Gene; miRNA";Annotation=microRNA MIR1122;
Chr5	miRNA	204687422	204687515	ID=miRNA_32077;Target=RF00906 1 135;Threshold=0.0001 45.2;type="Gene; miRNA";Annotation=microRNA MIR1122;
Chr5	miRNA	204435979	204436148	ID=miRNA_26132;Target=RF00906 1 135;Threshold=5.2e-06 50.2;type="Gene; miRNA";Annotation=microRNA MIR1122;
Chr5	miRNA	141790458	141790550	ID=miRNA_26235;Target=RF00906 1 135;Threshold=5.5e-06 50.1;type="Gene; miRNA";Annotation=microRNA MIR1122;
Chr5	miRNA	141567658	141567828	ID=miRNA_15491;Target=RF00906 1 135;Threshold=1.3e-08 60.3;type="Gene; miRNA";Annotation=microRNA MIR1122;
Chr3	miRNA	101160099	101160170	ID=miRNA_25473;Target=RF00906 1 135;Threshold=3.7e-06 50.8;type="Gene; miRNA";Annotation=microRNA MIR1122;
Chr3	miRNA	101163882	101163997	ID=miRNA_11693;Target=RF00906 1 135;Threshold=6.3e-10 65.4;type="Gene; miRNA";Annotation=microRNA MIR1122;
Chr2	miRNA	459741965	459742090	ID=miRNA_03310;Target=RF00906 1 135;Threshold=4e-20 104.9;type="Gene; miRNA";Annotation=microRNA MIR1122;
Chr2	miRNA	459944942	459945045	ID=miRNA_23747;Target=RF00906 1 135;Threshold=1.5e-06 52.3;type="Gene; miRNA";Annotation=microRNA MIR1122;
Chr2	miRNA	459987394	459987486	ID=miRNA_13944;Target=RF00906 1 135;Threshold=4.2e-09 62.2;type="Gene; miRNA";Annotation=microRNA MIR1122;
Chr2	miRNA	460017618	460017741	ID=miRNA_02682;Target=RF00906 1 135;Threshold=1.9e-21 110.1;type="Gene; miRNA";Annotation=microRNA MIR1122;
Chr2	miRNA	460138947	460139023	ID=miRNA_31028;Target=RF00906 1 135;Threshold=5.9e-05 46.1;type="Gene; miRNA";Annotation=microRNA MIR1122;
Chr2	miRNA	460236750	460236843	ID=miRNA_10919;Target=RF00906 1 135;Threshold=3e-10 66.6;type="Gene; miRNA";Annotation=microRNA MIR1122;
Chr2	miRNA	460239640	460239764	ID=miRNA_05298;Target=RF00906 1 135;Threshold=3e-15 86.0;type="Gene; miRNA";Annotation=microRNA MIR1122;
Chr2	miRNA	280501589	280501693	ID=miRNA_07730;Target=RF00906 1 135;Threshold=4.7e-12 73.6;type="Gene; miRNA";Annotation=microRNA MIR1122;
Chr2	miRNA	280419165	280419302	ID=miRNA_00405;Target=RF00690 1 136;Threshold=5.9e-07 44.5;type="Gene; miRNA";Annotation=microRNA MIR408;
Chr2	miRNA	280319257	280319366	ID=miRNA_32403;Target=RF00958 1 124;Threshold=2.9e-05 40.8;type="Gene; miRNA";Annotation=microRNA mir-498;
Chr6	miRNA	242128802	242128896	ID=miRNA_21053;Target=RF00906 1 135;Threshold=3.5e-07 54.8;type="Gene; miRNA";Annotation=microRNA MIR1122;
Chr6	miRNA	242013035	242013210	ID=miRNA_00821;Target=RF00882 1 190;Threshold=3e-05 44.6;type="Gene; miRNA";Annotation=microRNA MIR811;
Chr5	miRNA	12182879	12183049	ID=miRNA_19805;Target=RF00906 1 135;Threshold=1.7e-07 55.9;type="Gene; miRNA";Annotation=microRNA MIR1122;
Chr5	miRNA	11978751	11978876	ID=miRNA_02323;Target=RF00906 1 135;Threshold=3.4e-22 112.9;type="Gene; miRNA";Annotation=microRNA MIR1122;
Chr5	miRNA	11930770	11930939	ID=miRNA_26136;Target=RF00906 1 135;Threshold=5.2e-06 50.2;type="Gene; miRNA";Annotation=microRNA MIR1122;
Chr5	miRNA	11919139	11919239	ID=miRNA_31934;Target=RF00906 1 135;Threshold=9.4e-05 45.3;type="Gene; miRNA";Annotation=microRNA MIR1122;
Chr2	miRNA	190838590	190838724	ID=miRNA_03673;Target=RF00906 1 135;Threshold=2.4e-19 101.9;type="Gene; miRNA";Annotation=microRNA MIR1122;
Chr2	miRNA	190524794	190524919	ID=miRNA_02326;Target=RF00906 1 135;Threshold=3.5e-22 112.9;type="Gene; miRNA";Annotation=microRNA MIR1122;
Chr2	miRNA	190001864	190001955	ID=miRNA_14265;Target=RF00906 1 135;Threshold=5.4e-09 61.8;type="Gene; miRNA";Annotation=microRNA MIR1122;
Chr2	miRNA	189764487	189764588	ID=miRNA_30176;Target=RF00906 1 135;Threshold=4e-05 46.8;type="Gene; miRNA";Annotation=microRNA MIR1122;
Chr6	miRNA	305388385	305388512	ID=miRNA_12954;Target=RF00906 1 135;Threshold=1.9e-09 63.6;type="Gene; miRNA";Annotation=microRNA MIR1122;
Chr6	miRNA	305437754	305437926	ID=miRNA_20913;Target=RF00906 1 135;Threshold=3.2e-07 54.9;type="Gene; miRNA";Annotation=microRNA MIR1122;
Chr6	miRNA	305594402	305594486	ID=miRNA_32597;Target=RF01061 1 84;Threshold=3.4e-09 62.4;type="Gene; miRNA";Annotation=microRNA mir-548;
Chr6	miRNA	305678650	305678784	ID=miRNA_01200;Target=RF00906 1 135;Threshold=3.7e-29 139.9;type="Gene; miRNA";Annotation=microRNA MIR1122;
Chr6	miRNA	305678887	305679021	ID=miRNA_01191;Target=RF00906 1 135;Threshold=3e-29 140.3;type="Gene; miRNA";Annotation=microRNA MIR1122;
Chr6	miRNA	305777341	305777509	ID=miRNA_17453;Target=RF00906 1 135;Threshold=4.4e-08 58.2;type="Gene; miRNA";Annotation=microRNA MIR1122;
Chr6	miRNA	305856671	305856764	ID=miRNA_27420;Target=RF00906 1 135;Threshold=1e-05 49.1;type="Gene; miRNA";Annotation=microRNA MIR1122;
Chr6	miRNA	306012120	306012201	ID=miRNA_08341;Target=RF00906 1 135;Threshold=1.3e-11 71.9;type="Gene; miRNA";Annotation=microRNA MIR1122;
Chr6	miRNA	306067734	306067831	ID=miRNA_28901;Target=RF00906 1 135;Threshold=2.1e-05 47.8;type="Gene; miRNA";Annotation=microRNA MIR1122;
Chr6	miRNA	306193839	306193895	ID=miRNA_22970;Target=RF00906 1 135;Threshold=9.7e-07 53.0;type="Gene; miRNA";Annotation=microRNA MIR1122;
Chr6	miRNA	306284926	306285018	ID=miRNA_28676;Target=RF00906 1 135;Threshold=1.9e-05 48.0;type="Gene; miRNA";Annotation=microRNA MIR1122;
Chr6	miRNA	306305942	306306027	ID=miRNA_22290;Target=RF00906 1 135;Threshold=6.6e-07 53.7;type="Gene; miRNA";Annotation=microRNA MIR1122;
Chr6	miRNA	306307146	306307315	ID=miRNA_30952;Target=RF00906 1 135;Threshold=5.7e-05 46.2;type="Gene; miRNA";Annotation=microRNA MIR1122;
Chr2	miRNA	358726072	358726186	ID=miRNA_28941;Target=RF00906 1 135;Threshold=2.2e-05 47.8;type="Gene; miRNA";Annotation=microRNA MIR1122;
Chr2	miRNA	358882485	358882567	ID=miRNA_16413;Target=RF00906 1 135;Threshold=2.3e-08 59.3;type="Gene; miRNA";Annotation=microRNA MIR1122;
Chr2	miRNA	359031398	359031567	ID=miRNA_23892;Target=RF00906 1 135;Threshold=1.6e-06 52.2;type="Gene; miRNA";Annotation=microRNA MIR1122;
Chr2	miRNA	359131320	359131401	ID=miRNA_12915;Target=RF00906 1 135;Threshold=1.8e-09 63.6;type="Gene; miRNA";Annotation=microRNA MIR1122;
Chr2	miRNA	359408083	359408243	ID=miRNA_23591;Target=RF00906 1 135;Threshold=1.4e-06 52.5;type="Gene; miRNA";Annotation=microRNA MIR1122;
Chr3	miRNA	389462316	389462391	ID=miRNA_20856;Target=RF00906 1 135;Threshold=3.1e-07 55.0;type="Gene; miRNA";Annotation=microRNA MIR1122;
Chr6	miRNA	362411121	362411203	ID=miRNA_00748;Target=RF00834 1 95;Threshold=4.5e-05 45.9;type="Gene; miRNA";Annotation=microRNA mir-268;
Chr6	miRNA	362481945	362482064	ID=miRNA_07252;Target=RF00906 1 135;Threshold=2e-12 75.1;type="Gene; miRNA";Annotation=microRNA MIR1122;
Chr6	miRNA	362601603	362601717	ID=miRNA_08192;Target=RF00906 1 135;Threshold=1e-11 72.4;type="Gene; miRNA";Annotation=microRNA MIR1122;
Chr6	miRNA	362753964	362754058	ID=miRNA_14965;Target=RF00906 1 135;Threshold=8.7e-09 61.0;type="Gene; miRNA";Annotation=microRNA MIR1122;
Chr2	miRNA	433391310	433391479	ID=miRNA_30381;Target=RF00906 1 135;Threshold=4.4e-05 46.6;type="Gene; miRNA";Annotation=microRNA MIR1122;
Chr2	miRNA	433451993	433452114	ID=miRNA_23513;Target=RF00906 1 135;Threshold=1.3e-06 52.5;type="Gene; miRNA";Annotation=microRNA MIR1122;
Chr2	miRNA	433478538	433478663	ID=miRNA_03083;Target=RF00906 1 135;Threshold=1.2e-20 106.9;type="Gene; miRNA";Annotation=microRNA MIR1122;
Chr4	miRNA	260696637	260696809	ID=miRNA_14010;Target=RF00906 1 135;Threshold=4.4e-09 62.1;type="Gene; miRNA";Annotation=microRNA MIR1122;
Chr4	miRNA	260792409	260792513	ID=miRNA_30487;Target=RF00906 1 135;Threshold=4.6e-05 46.5;type="Gene; miRNA";Annotation=microRNA MIR1122;
Chr4	miRNA	260969408	260969518	ID=miRNA_32411;Target=RF00958 1 124;Threshold=3.9e-05 40.4;type="Gene; miRNA";Annotation=microRNA mir-498;
Chr4	miRNA	261024841	261024933	ID=miRNA_22903;Target=RF00906 1 135;Threshold=9.3e-07 53.1;type="Gene; miRNA";Annotation=microRNA MIR1122;
Chr4	miRNA	261061442	261061504	ID=miRNA_28597;Target=RF00906 1 135;Threshold=1.8e-05 48.1;type="Gene; miRNA";Annotation=microRNA MIR1122;
Chr4	miRNA	261070576	261070669	ID=miRNA_19683;Target=RF00906 1 135;Threshold=1.6e-07 56.1;type="Gene; miRNA";Annotation=microRNA MIR1122;
Chr4	miRNA	261120271	261120431	ID=miRNA_27821;Target=RF00906 1 135;Threshold=1.3e-05 48.7;type="Gene; miRNA";Annotation=microRNA MIR1122;
Chr3	miRNA	29473542	29473634	ID=miRNA_25904;Target=RF00906 1 135;Threshold=4.7e-06 50.4;type="Gene; miRNA";Annotation=microRNA MIR1122;
Chr3	miRNA	29443281	29443411	ID=miRNA_30431;Target=RF00906 1 135;Threshold=4.5e-05 46.6;type="Gene; miRNA";Annotation=microRNA MIR1122;
Chr3	miRNA	29320795	29320961	ID=miRNA_11160;Target=RF00906 1 135;Threshold=3.8e-10 66.2;type="Gene; miRNA";Annotation=microRNA MIR1122;
Chr1	miRNA	9309870	9309984	ID=miRNA_05309;Target=RF00906 1 135;Threshold=3.2e-15 85.9;type="Gene; miRNA";Annotation=microRNA MIR1122;
Chr1	miRNA	9300371	9300463	ID=miRNA_29266;Target=RF00906 1 135;Threshold=2.6e-05 47.5;type="Gene; miRNA";Annotation=microRNA MIR1122;
Chr1	miRNA	9243568	9243668	ID=miRNA_29699;Target=RF00906 1 135;Threshold=3.2e-05 47.1;type="Gene; miRNA";Annotation=microRNA MIR1122;
Chr7	miRNA	10296643	10296723	ID=miRNA_31341;Target=RF00906 1 135;Threshold=6.9e-05 45.9;type="Gene; miRNA";Annotation=microRNA MIR1122;
Chr7	miRNA	10296516	10296637	ID=miRNA_04482;Target=RF00906 1 135;Threshold=2.1e-17 94.4;type="Gene; miRNA";Annotation=microRNA MIR1122;
Chr7	miRNA	10205321	10205422	ID=miRNA_24428;Target=RF00906 1 135;Threshold=2.1e-06 51.7;type="Gene; miRNA";Annotation=microRNA MIR1122;
Chr7	miRNA	10077498	10077602	ID=miRNA_09543;Target=RF00906 1 135;Threshold=6e-11 69.4;type="Gene; miRNA";Annotation=microRNA MIR1122;
Chr7	miRNA	9897628	9897760	ID=miRNA_16375;Target=RF00906 1 135;Threshold=2.3e-08 59.3;type="Gene; miRNA";Annotation=microRNA MIR1122;
Chr5	miRNA	219926697	219926789	ID=miRNA_16051;Target=RF00906 1 135;Threshold=1.8e-08 59.7;type="Gene; miRNA";Annotation=microRNA MIR1122;
Chr5	miRNA	220088802	220088906	ID=miRNA_13868;Target=RF00906 1 135;Threshold=3.9e-09 62.3;type="Gene; miRNA";Annotation=microRNA MIR1122;
Chr5	miRNA	220192033	220192126	ID=miRNA_24604;Target=RF00906 1 135;Threshold=2.3e-06 51.6;type="Gene; miRNA";Annotation=microRNA MIR1122;
Chr5	miRNA	220413079	220413247	ID=miRNA_28589;Target=RF00906 1 135;Threshold=1.8e-05 48.1;type="Gene; miRNA";Annotation=microRNA MIR1122;
Chr5	miRNA	220428816	220428921	ID=miRNA_20929;Target=RF00906 1 135;Threshold=3.2e-07 54.9;type="Gene; miRNA";Annotation=microRNA MIR1122;
Chr5	miRNA	220744190	220744282	ID=miRNA_27710;Target=RF00906 1 135;Threshold=1.2e-05 48.8;type="Gene; miRNA";Annotation=microRNA MIR1122;
Chr5	miRNA	221624443	221624612	ID=miRNA_19065;Target=RF00906 1 135;Threshold=1.1e-07 56.6;type="Gene; miRNA";Annotation=microRNA MIR1122;
Chr5	miRNA	221899754	221899916	ID=miRNA_31862;Target=RF00906 1 135;Threshold=9e-05 45.4;type="Gene; miRNA";Annotation=microRNA MIR1122;
Chr5	miRNA	221899925	221900090	ID=miRNA_23526;Target=RF00906 1 135;Threshold=1.3e-06 52.5;type="Gene; miRNA";Annotation=microRNA MIR1122;
Chr5	miRNA	222488138	222488231	ID=miRNA_25576;Target=RF00906 1 135;Threshold=3.9e-06 50.7;type="Gene; miRNA";Annotation=microRNA MIR1122;
Chr5	miRNA	222505363	222505500	ID=miRNA_06339;Target=RF00906 1 135;Threshold=2.6e-13 78.5;type="Gene; miRNA";Annotation=microRNA MIR1122;
Chr3	miRNA	49518330	49518422	ID=miRNA_25458;Target=RF00906 1 135;Threshold=3.7e-06 50.8;type="Gene; miRNA";Annotation=microRNA MIR1122;
Chr3	miRNA	49462460	49462543	ID=miRNA_33672;Target=RF02516 1 129;Threshold=2.7e-05 43.8;type="Gene; miRNA";Annotation=mir-393 microRNA precursor family;
Chr3	miRNA	49396667	49396766	ID=miRNA_07497;Target=RF00906 1 135;Threshold=3.1e-12 74.3;type="Gene; miRNA";Annotation=microRNA MIR1122;
Chr3	miRNA	49358111	49358267	ID=miRNA_22618;Target=RF00906 1 135;Threshold=8e-07 53.4;type="Gene; miRNA";Annotation=microRNA MIR1122;
Chr3	miRNA	48746809	48746921	ID=miRNA_14921;Target=RF00906 1 135;Threshold=8.5e-09 61.0;type="Gene; miRNA";Annotation=microRNA MIR1122;
Chr3	miRNA	48642274	48642443	ID=miRNA_25822;Target=RF00906 1 135;Threshold=4.5e-06 50.5;type="Gene; miRNA";Annotation=microRNA MIR1122;
Chr3	miRNA	48640160	48640268	ID=miRNA_16547;Target=RF00906 1 135;Threshold=2.5e-08 59.2;type="Gene; miRNA";Annotation=microRNA MIR1122;
[truncated: 20,066 more rows]
